# Supplementary material for: Transcriptome and small RNAome profiling uncovers how a recombinant begomovirus evades RDRγ-mediated silencing of viral genes and outcompetes its parental virus in mixed infection
Source: PLoS Pathog. 2024 Jan 12;20(1):e1011941. doi: 10.1371/journal.ppat.1011941 (PMC10810479; doi:10.1371/journal.ppat.1011941)
Supplement: S1 Dataset — The Illumina 100 nt paired-end reads from each library (two biological replicates per condition: pool 1 and pool 2) were mapped without (A) or with (B) mismatches to the reference sequences of the Solanum lycopersicum genome (nuclear, chloroplast and mitochondrion) and the viral genomes (IL and IS76), sorted by polarity (forward, reverse, total) and counted. The counts of plant and viral reads mapped without mismatches were then normalized per million of total reads (RPM) in each library (C). (XLSX) [file ppat.1011941.s006.xlsx]

## Sheet: Legend
S1 Dataset. Counts of Illumina mRNA-seq reads from susceptible (S) and Ty-1 resistant (R) tomato plants mock-inoculated or infected with TYLCV-IL, its recombinant derivative TYLCV-IS76 or their combination (IL+IS76) at 10 and 30 days post inoculation (dpi). The Illumina 100 nt paired-end reads from each library (two biological replicates per condition: pool 1 and pool 2) were mapped without (A) o…

## Sheet: (A) pm
			Stranded mRNA-Seq library			Total number of 100 nt reads	Total number of 100 nt viral reads	zero mismatches
								Solanum lycopersicum nuclear genome 759 Mb				Solanum lycopersicum chloroplast 0.155 Mb				Solanum lycopersicum mitochondrion 0.44 Mb				TYLCV (AM409201) 2781 bp				TYLCV-IS76 (LN812978) 2773bp
10 dpi	Pool 1	Mock	S	1-1A	ALYU-245	62160210	0		total	forward	reverse		total	forward	reverse		total	forward	reverse		total	forward	reverse		total	forward	reverse
								100 nt	31865716	17146490	14719226	100 nt	792176	397760	394416	100 nt	126686	120478	6208	100 nt	0	0	0	100 nt	0	0	0
			R	2-1A	ALYU-246	58583052	0		total	forward	reverse		total	forward	reverse		total	forward	reverse		total	forward	reverse		total	forward	reverse
								100 nt	28862832	15450096	13412736	100 nt	465046	229970	235076	100 nt	80144	74946	5198	100 nt	0	0	0	100 nt	0	0	0
		IL	S	5-1A	ALYU-247	60296566	31072		total	forward	reverse		total	forward	reverse		total	forward	reverse		total	forward	reverse		total	forward	reverse
								100 nt	29834430	16074116	13760314	100 nt	1703430	863192	840238	100 nt	283920	271318	12602	100 nt	31072	21313	9759	100 nt	13169	6931	6238
			R	6-1A	ALYU-248	64968228	3816		total	forward	reverse		total	forward	reverse		total	forward	reverse		total	forward	reverse		total	forward	reverse
								100 nt	32833780	17814180	15019600	100 nt	1282284	644270	638014	100 nt	216656	207696	8960	100 nt	3816	2320	1496	100 nt	1718	756	962
		IS76	S	9-1A	ALYU-249	63596872	53240		total	forward	reverse		total	forward	reverse		total	forward	reverse		total	forward	reverse		total	forward	reverse
								100 nt	37997060	21488244	16508816	100 nt	6947508	3463622	3483886	100 nt	1435594	1402246	33348	100 nt	20667	14498	6169	100 nt	53240	44066	9174
			R	10-1A	ALYU-250	61712526	19314		total	forward	reverse		total	forward	reverse		total	forward	reverse		total	forward	reverse		total	forward	reverse
								100 nt	30600306	16821298	13779008	100 nt	1774080	893890	880190	100 nt	289448	279244	10204	100 nt	7350	5086	2264	100 nt	19314	15884	3430
		IL+IS76	S	17-1A	ALYU-253	55586122	30178		total	forward	reverse		total	forward	reverse		total	forward	reverse		total	forward	reverse		total	forward	reverse
								100 nt	27602206	15080458	12521748	100 nt	2077594	1050074	1027520	100 nt	369728	357860	11868	100 nt	16376	10856	5520	100 nt	30178	23140	7038
			R	18-1A	ALYU-254	70723568	8526		total	forward	reverse		total	forward	reverse		total	forward	reverse		total	forward	reverse		total	forward	reverse
								100 nt	35081532	19221040	15860492	100 nt	2325446	1177854	1147592	100 nt	419112	404674	14438	100 nt	3379	2250	1129	100 nt	8526	6922	1604
	Pool 2	Mock	S	1-2A	ALYU-257	73987880	2		total	forward	reverse		total	forward	reverse		total	forward	reverse		total	forward	reverse		total	forward	reverse
								100 nt	36938646	19996644	16942002	100 nt	855712	427112	428600	100 nt	149226	140956	8270	100 nt	1	0	1	100 nt	2	0	2
			R	2-2A	ALYU-258	61996104	0		total	forward	reverse		total	forward	reverse		total	forward	reverse		total	forward	reverse		total	forward	reverse
								100 nt	31171684	17057764	14113920	100 nt	2834538	1428010	1406528	100 nt	496888	481848	15040	100 nt	0	0	0	100 nt	0	0	0
		IL	S	5-2A	ALYU-259	51842270	30526		total	forward	reverse		total	forward	reverse		total	forward	reverse		total	forward	reverse		total	forward	reverse
								100 nt	26195564	14218076	11977488	100 nt	1687650	857304	830346	100 nt	286354	276476	9878	100 nt	30526	22110	8416	100 nt	13536	7760	5776
			R	6-2A	ALYU-260	59438064	2255		total	forward	reverse		total	forward	reverse		total	forward	reverse		total	forward	reverse		total	forward	reverse
								100 nt	27753138	14999488	12753650	100 nt	326990	159820	167170	100 nt	54476	50802	3674	100 nt	2255	1343	912	100 nt	966	420	546
		IS76	S	9-2A	ALYU-261	61676854	74831		total	forward	reverse		total	forward	reverse		total	forward	reverse		total	forward	reverse		total	forward	reverse
								100 nt	28925240	15696024	13229216	100 nt	680752	343196	337556	100 nt	111232	104958	6274	100 nt	28236	20261	7975	100 nt	74831	63036	11795
			R	10-2A	ALYU-262	64842278	14600		total	forward	reverse		total	forward	reverse		total	forward	reverse		total	forward	reverse		total	forward	reverse
								100 nt	33995388	18622830	15372558	100 nt	2085554	1044280	1041274	100 nt	383576	368130	15446	100 nt	5497	4004	1493	100 nt	14600	12443	2157
		IL+IS76	S	17-2A	ALYU-265	89331540	64019		total	forward	reverse		total	forward	reverse		total	forward	reverse		total	forward	reverse		total	forward	reverse
								100 nt	43739324	23785092	19954232	100 nt	1171626	591586	580040	100 nt	215750	204730	11020	100 nt	33384	24016	9368	100 nt	64019	52258	11761
			R	18-2A	ALYU-266	59835368	7473		total	forward	reverse		total	forward	reverse		total	forward	reverse		total	forward	reverse		total	forward	reverse
								100 nt	27580250	15101144	12479106	100 nt	777812	393830	383982	100 nt	140244	132514	7730	100 nt	2925	1909	1016	100 nt	7473	6031	1442
30 dpi	Pool 1	Mock	S	3-1B	ALYU-269	52717736	0		total	forward	reverse		total	forward	reverse		total	forward	reverse		total	forward	reverse		total	forward	reverse
								100 nt	26309326	13934354	12374972	100 nt	681214	342460	338754	100 nt	136388	127556	8832	100 nt	0	0	0	100 nt	0	0	0
			R	4-1B	ALYU-270	61422444	0		total	forward	reverse		total	forward	reverse		total	forward	reverse		total	forward	reverse		total	forward	reverse
								100 nt	30530688	16341396	14189292	100 nt	1640226	824168	816058	100 nt	339048	320872	18176	100 nt	0	0	0	100 nt	0	0	0
		IL	S	7-1B	ALYU-271	57418426	70696		total	forward	reverse		total	forward	reverse		total	forward	reverse		total	forward	reverse		total	forward	reverse
								100 nt	27627064	14593116	13033948	100 nt	931562	467176	464386	100 nt	266388	245476	20912	100 nt	70696	56473	14223	100 nt	28509	18867	9642
			R	8-1B	ALYU-272	64413368	6211		total	forward	reverse		total	forward	reverse		total	forward	reverse		total	forward	reverse		total	forward	reverse
								100 nt	31637936	16925898	14712038	100 nt	1215858	610962	604896	100 nt	241154	228110	13044	100 nt	6211	4434	1777	100 nt	2554	1416	1138
		IS76	S	11-1B	ALYU-273	58617132	125985		total	forward	reverse		total	forward	reverse		total	forward	reverse		total	forward	reverse		total	forward	reverse
								100 nt	28526346	14980296	13546050	100 nt	844840	423274	421566	100 nt	268240	244522	23718	100 nt	46319	36904	9415	100 nt	125985	111881	14104
			R	12-1B	ALYU-274	63839170	22457		total	forward	reverse		total	forward	reverse		total	forward	reverse		total	forward	reverse		total	forward	reverse
								100 nt	31956042	17078516	14877526	100 nt	2119228	1066676	1052552	100 nt	451534	429144	22390	100 nt	8513	6019	2494	100 nt	22457	18683	3774
		IL+IS76	S	19-1B	ALYU-277	54290908	94096		total	forward	reverse		total	forward	reverse		total	forward	reverse		total	forward	reverse		total	forward	reverse
								100 nt	25239662	13163414	12076248	100 nt	257446	127832	129614	100 nt	90952	81464	9488	100 nt	43509	33541	9968	100 nt	94096	81051	13045
			R	20-1B	ALYU-278	67474438	30096		total	forward	reverse		total	forward	reverse		total	forward	reverse		total	forward	reverse		total	forward	reverse
								100 nt	32614012	17306218	15307794	100 nt	932010	468458	463552	100 nt	207222	193740	13482	100 nt	11712	7855	3857	100 nt	30096	24365	5731
	Pool 2	Mock	S	3-2B	ALYU-281	80727290	0		total	forward	reverse		total	forward	reverse		total	forward	reverse		total	forward	reverse		total	forward	reverse
								100 nt	38711898	20855334	17856564	100 nt	1175060	587698	587362	100 nt	288720	271280	17440	100 nt	0	0	0	100 nt	0	0	0
			R	4-2B	ALYU-282	62022402	0		total	forward	reverse		total	forward	reverse		total	forward	reverse		total	forward	reverse		total	forward	reverse
								100 nt	29879244	16298032	13581212	100 nt	1555776	782244	773532	100 nt	351656	334998	16658	100 nt	0	0	0	100 nt	0	0	0
		IL	S	7-2A	ALYU-283	73363624	106541		total	forward	reverse		total	forward	reverse		total	forward	reverse		total	forward	reverse		total	forward	reverse
								100 nt	37427314	19820850	17606464	100 nt	1068540	535130	533410	100 nt	315066	290974	24092	100 nt	106541	84260	22281	100 nt	43874	28806	15068
			R	8-2A	ALYU-284	52460568	6340		total	forward	reverse		total	forward	reverse		total	forward	reverse		total	forward	reverse		total	forward	reverse
								100 nt	24932498	13371402	11561096	100 nt	500320	253298	247022	100 nt	106316	99566	6750	100 nt	6340	4010	2330	100 nt	2895	1351	1544
		IS76	S	11-2A	ALYU-285	53538402	130252		total	forward	reverse		total	forward	reverse		total	forward	reverse		total	forward	reverse		total	forward	reverse
								100 nt	26377178	13868678	12508500	100 nt	361410	181020	180390	100 nt	125670	112972	12698	100 nt	48505	36298	12207	100 nt	130252	112019	18233
			R	12-2A	ALYU-286	62071326	27580		total	forward	reverse		total	forward	reverse		total	forward	reverse		total	forward	reverse		total	forward	reverse
								100 nt	32547432	17711652	14835780	100 nt	1358418	684550	673868	100 nt	296940	282126	14814	100 nt	10855	7312	3543	100 nt	27580	22259	5321
		IL+IS76	S	19-2A	ALYU-289	65716932	136878		total	forward	reverse		total	forward	reverse		total	forward	reverse		total	forward	reverse		total	forward	reverse
								100 nt	32063060	16781714	15281346	100 nt	207832	102656	105176	100 nt	88552	77456	11096	100 nt	55580	43183	12397	100 nt	136878	119223	17655
			R	20-2A	ALYU-290	60565176	23907		total	forward	reverse		total	forward	reverse		total	forward	reverse		total	forward	reverse		total	forward	reverse
								100 nt	30039720	16270162	13769558	100 nt	1518158	764602	753556	100 nt	323274	307020	16254	100 nt	9463	6352	3111	100 nt	23907	19214	4693

## Sheet: (B) 0-2mm
			Stranded mRNA-Seq library			Total number of 100 nt reads	Total number of 100 nt viral reads	0-2 mismatches
								Solanum lycopersicum nuclear genome 759 Mb				Solanum lycopersicum chloroplast 0.155 Mb				Solanum lycopersicum mitochondrion 0.44 Mb				TYLCV (AM409201) 2781 bp				TYLCV-IS76 (LN812978) 2773bp
10 dpi	Pool 1	Mock	S	1-1A	ALYU-245	62160210	0		total	forward	reverse		total	forward	reverse		total	forward	reverse		total	forward	reverse		total	forward	reverse
								100 nt	59072724	32067876	27004848	100 nt	901836	452342	449494	100 nt	469648	451312	18336	100 nt	0	0	0	100 nt	0	0	0
			R	2-1A	ALYU-246	58583052	0		total	forward	reverse		total	forward	reverse		total	forward	reverse		total	forward	reverse		total	forward	reverse
								100 nt	55338702	29973098	25365604	100 nt	553198	273408	279790	100 nt	303176	287574	15602	100 nt	0	0	0	100 nt	0	0	0
		IL	S	5-1A	ALYU-247	60296566	37521		total	forward	reverse		total	forward	reverse		total	forward	reverse		total	forward	reverse		total	forward	reverse
								100 nt	56358966	30941236	25417730	100 nt	2001334	1012020	989314	100 nt	1103286	1068668	34618	100 nt	37521	25840	11681	100 nt	37484	25805	11679
			R	6-1A	ALYU-248	64968228	4578		total	forward	reverse		total	forward	reverse		total	forward	reverse		total	forward	reverse		total	forward	reverse
								100 nt	61461448	33720042	27741406	100 nt	1498462	752408	746054	100 nt	821314	794594	26720	100 nt	4578	2806	1772	100 nt	4575	2804	1771
		IS76	S	9-1A	ALYU-249	63596872	64156		total	forward	reverse		total	forward	reverse		total	forward	reverse		total	forward	reverse		total	forward	reverse
								100 nt	59485488	33791712	25693776	100 nt	8157374	4063648	4093726	100 nt	4759558	4630626	128932	100 nt	64083	52926	11157	100 nt	64156	52997	11159
			R	10-1A	ALYU-250	61712526	23535		total	forward	reverse		total	forward	reverse		total	forward	reverse		total	forward	reverse		total	forward	reverse
								100 nt	57901404	32206744	25694660	100 nt	2095756	1054756	1041000	100 nt	1186568	1153990	32578	100 nt	23516	19339	4177	100 nt	23535	19358	4177
		IL+IS76	S	17-1A	ALYU-253	55586122	38804		total	forward	reverse		total	forward	reverse		total	forward	reverse		total	forward	reverse		total	forward	reverse
								100 nt	51233340	28446530	22786810	100 nt	2369382	1195546	1173836	100 nt	1330136	1296262	33874	100 nt	38774	29893	8881	100 nt	38804	29918	8886
			R	18-1A	ALYU-254	70723568	10400		total	forward	reverse		total	forward	reverse		total	forward	reverse		total	forward	reverse		total	forward	reverse
								100 nt	66040336	36611860	29428476	100 nt	2749880	1390782	1359098	100 nt	1601842	1555312	46530	100 nt	10389	8437	1952	100 nt	10400	8448	1952
	Pool 2	Mock	S	1-2A	ALYU-257	73987880	2		total	forward	reverse		total	forward	reverse		total	forward	reverse		total	forward	reverse		total	forward	reverse
								100 nt	70057920	38239338	31818582	100 nt	1002716	500022	502694	100 nt	562626	537952	24674	100 nt	2	0	2	100 nt	2	0	2
			R	2-2A	ALYU-258	61996104	0		total	forward	reverse		total	forward	reverse		total	forward	reverse		total	forward	reverse		total	forward	reverse
								100 nt	57975716	32134924	25840792	100 nt	3327790	1675838	1651952	100 nt	1950418	1898166	52252	100 nt	0	0	0	100 nt	0	0	0
		IL	S	5-2A	ALYU-259	51842270	36950		total	forward	reverse		total	forward	reverse		total	forward	reverse		total	forward	reverse		total	forward	reverse
								100 nt	48680978	26756916	21924062	100 nt	1962862	995914	966948	100 nt	1100916	1070090	30826	100 nt	36950	26886	10064	100 nt	36920	26856	10064
			R	6-2A	ALYU-260	59438064	2785		total	forward	reverse		total	forward	reverse		total	forward	reverse		total	forward	reverse		total	forward	reverse
								100 nt	54847624	30163558	24684066	100 nt	404424	197196	207228	100 nt	208448	195688	12760	100 nt	2785	1708	1077	100 nt	2780	1704	1076
		IS76	S	9-2A	ALYU-261	61676854	89698		total	forward	reverse		total	forward	reverse		total	forward	reverse		total	forward	reverse		total	forward	reverse
								100 nt	57247364	31644958	25602406	100 nt	806588	406100	400488	100 nt	429246	410374	18872	100 nt	89609	75505	14104	100 nt	89698	75594	14104
			R	10-2A	ALYU-262	64842278	17532		total	forward	reverse		total	forward	reverse		total	forward	reverse		total	forward	reverse		total	forward	reverse
								100 nt	61177502	33652612	27524890	100 nt	2449764	1225416	1224348	100 nt	1389894	1337324	52570	100 nt	17509	14854	2655	100 nt	17532	14876	2656
		IL+IS76	S	17-2A	ALYU-265	89331540	87188		total	forward	reverse		total	forward	reverse		total	forward	reverse		total	forward	reverse		total	forward	reverse
								100 nt	84168780	46141050	38027730	100 nt	1404244	707994	696250	100 nt	810206	774382	35824	100 nt	87116	71629	15487	100 nt	87188	71699	15489
			R	18-2A	ALYU-266	59835368	9001		total	forward	reverse		total	forward	reverse		total	forward	reverse		total	forward	reverse		total	forward	reverse
								100 nt	55498498	30947770	24550728	100 nt	910312	460430	449882	100 nt	526794	504300	22494	100 nt	8995	7267	1728	100 nt	9001	7273	1728
30 dpi	Pool 1	Mock	S	3-1B	ALYU-269	52717736	0		total	forward	reverse		total	forward	reverse		total	forward	reverse		total	forward	reverse		total	forward	reverse
								100 nt	49769502	26741570	23027932	100 nt	789328	396568	392760	100 nt	457082	435524	21558	100 nt	0	0	0	100 nt	0	0	0
			R	4-1B	ALYU-270	61422444	0		total	forward	reverse		total	forward	reverse		total	forward	reverse		total	forward	reverse		total	forward	reverse
								100 nt	57862194	31416466	26445728	100 nt	1915100	962526	952574	100 nt	1146200	1099882	46318	100 nt	0	0	0	100 nt	0	0	0
		IL	S	7-1B	ALYU-271	57418426	87413		total	forward	reverse		total	forward	reverse		total	forward	reverse		total	forward	reverse		total	forward	reverse
								100 nt	53681276	28940828	24740448	100 nt	1104130	553678	550452	100 nt	757536	712770	44766	100 nt	87413	69614	17799	100 nt	87327	69528	17799
			R	8-1B	ALYU-272	64413368	7671		total	forward	reverse		total	forward	reverse		total	forward	reverse		total	forward	reverse		total	forward	reverse
								100 nt	60821234	32976732	27844502	100 nt	1440428	723410	717018	100 nt	860872	825610	35262	100 nt	7671	5481	2190	100 nt	7667	5477	2190
		IS76	S	11-1B	ALYU-273	58617132	151525		total	forward	reverse		total	forward	reverse		total	forward	reverse		total	forward	reverse		total	forward	reverse
								100 nt	54688726	29386544	25302182	100 nt	987404	495002	492402	100 nt	724250	678628	45622	100 nt	151354	134097	17257	100 nt	151525	134271	17254
			R	12-1B	ALYU-274	63839170	26969		total	forward	reverse		total	forward	reverse		total	forward	reverse		total	forward	reverse		total	forward	reverse
								100 nt	59372738	32353870	27018868	100 nt	2471216	1242244	1228972	100 nt	1514344	1454564	59780	100 nt	26945	22419	4526	100 nt	26969	22441	4528
		IL+IS76	S	19-1B	ALYU-277	54290908	120542		total	forward	reverse		total	forward	reverse		total	forward	reverse		total	forward	reverse		total	forward	reverse
								100 nt	50511114	27149906	23361208	100 nt	306086	152138	153948	100 nt	229556	208998	20558	100 nt	120425	103459	16966	100 nt	120542	103568	16974
			R	20-1B	ALYU-278	67474438	36709		total	forward	reverse		total	forward	reverse		total	forward	reverse		total	forward	reverse		total	forward	reverse
								100 nt	63518346	34175392	29342954	100 nt	1108744	556342	552402	100 nt	684750	651658	33092	100 nt	36677	29661	7016	100 nt	36709	29692	7017
	Pool 2	Mock	S	3-2B	ALYU-281	80727290	0		total	forward	reverse		total	forward	reverse		total	forward	reverse		total	forward	reverse		total	forward	reverse
								100 nt	75540704	41254110	34286594	100 nt	1393994	696954	697040	100 nt	899244	854356	44888	100 nt	0	0	0	100 nt	0	0	0
			R	4-2B	ALYU-282	62022402	2		total	forward	reverse		total	forward	reverse		total	forward	reverse		total	forward	reverse		total	forward	reverse
								100 nt	57678568	31977510	25701058	100 nt	1799712	904990	894722	100 nt	1133486	1090840	42646	100 nt	2	1	1	100 nt	2	1	1
		IL	S	7-2A	ALYU-283	73363624	128122		total	forward	reverse		total	forward	reverse		total	forward	reverse		total	forward	reverse		total	forward	reverse
								100 nt	69138778	36998132	32140646	100 nt	1237650	619354	618296	100 nt	866606	817008	49598	100 nt	128122	101655	26467	100 nt	128007	101543	26464
			R	8-2A	ALYU-284	52460568	7604		total	forward	reverse		total	forward	reverse		total	forward	reverse		total	forward	reverse		total	forward	reverse
								100 nt	49334368	26902726	22431642	100 nt	583562	294906	288656	100 nt	350392	333198	17194	100 nt	7604	4806	2798	100 nt	7598	4804	2794
		IS76	S	11-2A	ALYU-285	53538402	155266		total	forward	reverse		total	forward	reverse		total	forward	reverse		total	forward	reverse		total	forward	reverse
								100 nt	50427084	26929166	23497918	100 nt	428306	214750	213556	100 nt	319076	293222	25854	100 nt	155092	133265	21827	100 nt	155266	133436	21830
			R	12-2A	ALYU-286	62071326	32432		total	forward	reverse		total	forward	reverse		total	forward	reverse		total	forward	reverse		total	forward	reverse
								100 nt	58666404	32134398	26532006	100 nt	1540118	775718	764400	100 nt	942830	903578	39252	100 nt	32401	26096	6305	100 nt	32432	26125	6307
		IL+IS76	S	19-2A	ALYU-289	65716932	170545		total	forward	reverse		total	forward	reverse		total	forward	reverse		total	forward	reverse		total	forward	reverse
								100 nt	61889314	32975822	28913492	100 nt	253024	125052	127972	100 nt	211992	186912	25080	100 nt	170390	148314	22076	100 nt	170545	148468	22077
			R	20-2A	ALYU-290	60565176	29315		total	forward	reverse		total	forward	reverse		total	forward	reverse		total	forward	reverse		total	forward	reverse
								100 nt	56854014	31150016	25703998	100 nt	1786472	899538	886934	100 nt	1091518	1048954	42564	100 nt	29288	23511	5777	100 nt	29315	23538	5777

## Sheet: (C) RPM-total
			Stranded mRNA-Seq library			Total number of 100 nt reads	Total number of 100 nt viral reads	Normalized No of 100 nt reads	zero mismatches
									Solanum lycopersicum nuclear genome 759 Mb				Solanum lycopersicum chloroplast 0.155 Mb				Solanum lycopersicum mitochondrion 0.44 Mb				TYLCV (AM409201) 2781 bp				TYLCV-IS76 (LN812978) 2773bp
10 dpi	Pool 1	Mock	S	1-1A	ALYU-245	62160210	0	1000000		total	forward	reverse		total	forward	reverse		total	forward	reverse		total	forward	reverse		total	forward	reverse
									100 nt	512638	275844	236795	100 nt	12744.1	6398.95	6345.15	100 nt	2038.06	1938.19	99.871	100 nt	0	0	0	100 nt	0	0	0
			R	2-1A	ALYU-246	58583052	0	1000000		total	forward	reverse		total	forward	reverse		total	forward	reverse		total	forward	reverse		total	forward	reverse
									100 nt	492682	263730	228952	100 nt	7938.23	3925.54	4012.7	100 nt	1368.04	1279.31	88.7287	100 nt	0	0	0	100 nt	0	0	0
		IL	S	5-1A	ALYU-247	60296566	515.32	1000000		total	forward	reverse		total	forward	reverse		total	forward	reverse		total	forward	reverse		total	forward	reverse
									100 nt	494795	266584	228211	100 nt	28250.9	14315.8	13935.1	100 nt	4708.73	4499.73	209	100 nt	515.32	353.47	161.85	100 nt	218.404	114.949	103.455
			R	6-1A	ALYU-248	64968228	58.7364	1000000		total	forward	reverse		total	forward	reverse		total	forward	reverse		total	forward	reverse		total	forward	reverse
									100 nt	505382	274198	231184	100 nt	19737.1	9916.69	9820.4	100 nt	3334.8	3196.89	137.914	100 nt	58.7364	35.7098	23.0266	100 nt	26.4437	11.6365	14.8072
		IS76	S	9-1A	ALYU-249	63596872	837.148	1000000		total	forward	reverse		total	forward	reverse		total	forward	reverse		total	forward	reverse		total	forward	reverse
									100 nt	597467	337882	259585	100 nt	109243	54462.1	54780.8	100 nt	22573.3	22049	524.365	100 nt	324.969	227.967	97.0016	100 nt	837.148	692.896	144.252
			R	10-1A	ALYU-250	61712526	312.967	1000000		total	forward	reverse		total	forward	reverse		total	forward	reverse		total	forward	reverse		total	forward	reverse
									100 nt	495852	272575	223277	100 nt	28747.5	14484.7	14262.7	100 nt	4690.26	4524.92	165.347	100 nt	119.101	82.4144	36.6862	100 nt	312.967	257.387	55.5803
		IL+IS76	S	17-1A	ALYU-253	55586122	542.905	1000000		total	forward	reverse		total	forward	reverse		total	forward	reverse		total	forward	reverse		total	forward	reverse
									100 nt	496566	271299	225268	100 nt	37376.1	18890.9	18485.2	100 nt	6651.44	6437.94	213.507	100 nt	294.606	195.301	99.3054	100 nt	542.905	416.291	126.614
			R	18-1A	ALYU-254	70723568	120.554	1000000		total	forward	reverse		total	forward	reverse		total	forward	reverse		total	forward	reverse		total	forward	reverse
									100 nt	496037	271777	224260	100 nt	32880.8	16654.3	16226.4	100 nt	5926.06	5721.91	204.147	100 nt	47.7776	31.814	15.9636	100 nt	120.554	97.874	22.6799
	Pool 2	Mock	S	1-2A	ALYU-257	73987880	0.0270315	1000000		total	forward	reverse		total	forward	reverse		total	forward	reverse		total	forward	reverse		total	forward	reverse
									100 nt	499253	270269	228983	100 nt	11565.6	5772.73	5792.84	100 nt	2016.9	1905.12	111.775	100 nt	0.0135157	0	0.0135157	100 nt	0.0270315	0	0.0270315
			R	2-2A	ALYU-258	61996104	0	1000000		total	forward	reverse		total	forward	reverse		total	forward	reverse		total	forward	reverse		total	forward	reverse
									100 nt	502801	275143	227658	100 nt	45721.2	23033.9	22687.4	100 nt	8014.83	7772.23	242.596	100 nt	0	0	0	100 nt	0	0	0
		IL	S	5-2A	ALYU-259	51842270	588.825	1000000		total	forward	reverse		total	forward	reverse		total	forward	reverse		total	forward	reverse		total	forward	reverse
									100 nt	505294	274256	231037	100 nt	32553.6	16536.8	16016.8	100 nt	5523.56	5333.02	190.539	100 nt	588.825	426.486	162.339	100 nt	261.1	149.685	111.415
			R	6-2A	ALYU-260	59438064	37.9387	1000000		total	forward	reverse		total	forward	reverse		total	forward	reverse		total	forward	reverse		total	forward	reverse
									100 nt	466925	252355	214570	100 nt	5501.36	2688.85	2812.51	100 nt	916.517	854.705	61.8122	100 nt	37.9387	22.5949	15.3437	100 nt	16.2522	7.06618	9.18603
		IS76	S	9-2A	ALYU-261	61676854	1213.28	1000000		total	forward	reverse		total	forward	reverse		total	forward	reverse		total	forward	reverse		total	forward	reverse
									100 nt	468980	254488	214492	100 nt	11037.4	5564.42	5472.98	100 nt	1803.46	1701.74	101.724	100 nt	457.805	328.502	129.303	100 nt	1213.28	1022.04	191.239
			R	10-2A	ALYU-262	64842278	225.162	1000000		total	forward	reverse		total	forward	reverse		total	forward	reverse		total	forward	reverse		total	forward	reverse
									100 nt	524278	287202	237076	100 nt	32163.5	16104.9	16058.6	100 nt	5915.52	5677.31	238.209	100 nt	84.7749	61.7498	23.0251	100 nt	225.162	191.896	33.2653
		IL+IS76	S	17-2A	ALYU-265	89331540	1061.74	1000000		total	forward	reverse		total	forward	reverse		total	forward	reverse		total	forward	reverse		total	forward	reverse
									100 nt	725403	394468	330935	100 nt	19431.1	9811.27	9619.78	100 nt	3578.15	3395.38	182.763	100 nt	553.663	398.298	155.365	100 nt	1061.74	866.683	195.053
			R	18-2A	ALYU-266	59835368	115.025	1000000		total	forward	reverse		total	forward	reverse		total	forward	reverse		total	forward	reverse		total	forward	reverse
									100 nt	424519	232439	192080	100 nt	11972.2	6061.89	5910.3	100 nt	2158.66	2039.67	118.981	100 nt	45.022	29.3836	15.6384	100 nt	115.025	92.83	22.1955
30 dpi	Pool 1	Mock	S	3-1B	ALYU-269	52717736	0	1000000		total	forward	reverse		total	forward	reverse		total	forward	reverse		total	forward	reverse		total	forward	reverse
									100 nt	453993	240451	213542	100 nt	11755	5909.49	5845.54	100 nt	2353.51	2201.11	152.405	100 nt	0	0	0	100 nt	0	0	0
			R	4-1B	ALYU-270	61422444	0	1000000		total	forward	reverse		total	forward	reverse		total	forward	reverse		total	forward	reverse		total	forward	reverse
									100 nt	557734	298524	259210	100 nt	29963.6	15055.9	14907.7	100 nt	6193.72	5861.68	332.039	100 nt	0	0	0	100 nt	0	0	0
		IL	S	7-1B	ALYU-271	57418426	1271.83	1000000		total	forward	reverse		total	forward	reverse		total	forward	reverse		total	forward	reverse		total	forward	reverse
									100 nt	497014	262532	234482	100 nt	16758.9	8404.54	8354.35	100 nt	4792.35	4416.14	376.209	100 nt	1271.83	1015.96	255.873	100 nt	512.88	339.419	173.461
			R	8-1B	ALYU-272	64413368	87.8208	1000000		total	forward	reverse		total	forward	reverse		total	forward	reverse		total	forward	reverse		total	forward	reverse
									100 nt	447346	239325	208022	100 nt	17191.7	8638.73	8552.96	100 nt	3409.81	3225.37	184.436	100 nt	87.8208	62.6948	25.126	100 nt	36.1124	20.0216	16.0908
		IS76	S	11-1B	ALYU-273	58617132	1373.22	1000000		total	forward	reverse		total	forward	reverse		total	forward	reverse		total	forward	reverse		total	forward	reverse
									100 nt	310934	163284	147651	100 nt	9208.67	4613.64	4595.03	100 nt	2923.79	2665.27	258.524	100 nt	504.872	402.25	102.623	100 nt	1373.22	1219.49	153.732
			R	12-1B	ALYU-274	63839170	298.359	1000000		total	forward	reverse		total	forward	reverse		total	forward	reverse		total	forward	reverse		total	forward	reverse
									100 nt	424561	226902	197660	100 nt	28155.6	14171.6	13984	100 nt	5998.99	5701.52	297.469	100 nt	113.102	79.9672	33.1348	100 nt	298.359	248.218	50.1406
		IL+IS76	S	19-1B	ALYU-277	54290908	1815.04	1000000		total	forward	reverse		total	forward	reverse		total	forward	reverse		total	forward	reverse		total	forward	reverse
									100 nt	486855	253913	232942	100 nt	4965.95	2465.79	2500.16	100 nt	1754.4	1571.38	183.017	100 nt	839.257	646.982	192.276	100 nt	1815.04	1563.42	251.629
			R	20-1B	ALYU-278	67474438	506.342	1000000		total	forward	reverse		total	forward	reverse		total	forward	reverse		total	forward	reverse		total	forward	reverse
									100 nt	548706	291164	257542	100 nt	15680.4	7881.45	7798.91	100 nt	3486.35	3259.53	226.824	100 nt	197.045	132.154	64.8911	100 nt	506.342	409.923	96.4197
	Pool 2	Mock	S	3-2B	ALYU-281	80727290	0	1000000		total	forward	reverse		total	forward	reverse		total	forward	reverse		total	forward	reverse		total	forward	reverse
									100 nt	670345	361136	309209	100 nt	20347.6	10176.7	10170.9	100 nt	4999.55	4697.55	301.995	100 nt	0	0	0	100 nt	0	0	0
			R	4-2B	ALYU-282	62022402	0	1000000		total	forward	reverse		total	forward	reverse		total	forward	reverse		total	forward	reverse		total	forward	reverse
									100 nt	464802	253533	211270	100 nt	24201.7	12168.6	12033.1	100 nt	5470.37	5211.24	259.132	100 nt	0	0	0	100 nt	0	0	0
		IL	S	7-2A	ALYU-283	73363624	1192.65	1000000		total	forward	reverse		total	forward	reverse		total	forward	reverse		total	forward	reverse		total	forward	reverse
									100 nt	418971	221880	197091	100 nt	11961.5	5990.38	5971.13	100 nt	3526.93	3257.24	269.692	100 nt	1192.65	943.228	249.419	100 nt	491.137	322.462	168.675
			R	8-2A	ALYU-284	52460568	105.957	1000000		total	forward	reverse		total	forward	reverse		total	forward	reverse		total	forward	reverse		total	forward	reverse
									100 nt	416685	223470	193215	100 nt	8361.61	4233.25	4128.36	100 nt	1776.81	1664	112.81	100 nt	105.957	67.0172	38.9402	100 nt	48.3828	22.5786	25.8041
		IS76	S	11-2A	ALYU-285	53538402	1917.59	1000000		total	forward	reverse		total	forward	reverse		total	forward	reverse		total	forward	reverse		total	forward	reverse
									100 nt	388329	204177	184152	100 nt	5320.74	2665.01	2655.73	100 nt	1850.14	1663.19	186.942	100 nt	714.099	534.385	179.714	100 nt	1917.59	1649.16	268.429
			R	12-2A	ALYU-286	62071326	450.783	1000000		total	forward	reverse		total	forward	reverse		total	forward	reverse		total	forward	reverse		total	forward	reverse
									100 nt	531974	289489	242485	100 nt	22202.8	11188.7	11014.1	100 nt	4853.36	4611.23	242.129	100 nt	177.42	119.512	57.9088	100 nt	450.783	363.814	86.9695
		IL+IS76	S	19-2A	ALYU-289	65716932	2383.87	1000000		total	forward	reverse		total	forward	reverse		total	forward	reverse		total	forward	reverse		total	forward	reverse
									100 nt	558411	292271	266140	100 nt	3619.6	1787.86	1831.75	100 nt	1542.22	1348.97	193.248	100 nt	967.982	752.076	215.906	100 nt	2383.87	2076.39	307.48
			R	20-2A	ALYU-290	60565176	371.15	1000000		total	forward	reverse		total	forward	reverse		total	forward	reverse		total	forward	reverse		total	forward	reverse
									100 nt	466358	252590	213769	100 nt	23569	11870.2	11698.8	100 nt	5018.74	4766.4	252.339	100 nt	146.91	98.6131	48.2974	100 nt	371.15	298.292	72.8575
