# Supplementary material for: Transcriptome and small RNAome profiling uncovers how a recombinant begomovirus evades RDRγ-mediated silencing of viral genes and outcompetes its parental virus in mixed infection
Source: PLoS Pathog. 2024 Jan 12;20(1):e1011941. doi: 10.1371/journal.ppat.1011941 (PMC10810479; doi:10.1371/journal.ppat.1011941)
Supplement: S2 Dataset — The Illumina 15–34 nt reads from each library (two biological replicates per condition: pool 1 and pool 2) were mapped without (A) or with (B) mismatches to the reference sequences of the Solanum lycopersicum genome (nuclear, chloroplast and mitochondrion) and the viral genomes (IL and IS76), sorted by size (15 nt through 34 nt) and polarity (forward, reverse, total) and then counted. The counts of plant and viral reads mapped without mismatches were then normalized per million of total reads (RPM) in each library (C) and were also sorted by 5’-terminal nucleotide identity (5’A, 5’C, 5’G, 5’U) and then counted in percentage of total (D). (XLSX) [file ppat.1011941.s007.xlsx]

## Sheet: Legend
S2 Dataset. Counts of Illumina small RNA-seq reads from susceptible (S) and Ty-1 resistant (R) tomato plants mock-inoculated or infected with TYLCV-IL, its recombinant derivative TYLCV-IS76 or their combination (IL+IS76) at 10 and 30 days post inoculation (dpi). The Illumina 15-34 nt reads from each library (two biological replicates per condition: pool 1 and pool 2) were mapped without (A) or wi…

## Sheet: (A) pm
						Total number of reads	Total number of 15-34 nt reads	Total number of 15-34 nt viral reads	Solanum lycopersicum nuclear genome 759 Mb				Solanum lycopersicum chloroplast 0.155 Mb				Solanum lycopersicum mitochondrion 0.44 Mb				TYLCV (AM409201) 2781 bp				TYLCV-IS76 (LN812978) 2773 bp
10 dpi	pool 1	PC (mock)	S	1-1A	ALYU-197	37294236	21430130	31580		total	forward	reverse		total	forward	reverse		total	forward	reverse		total	forward	reverse		total	forward	reverse
									15-34 nt	19162483	10207929	8954554	15-34 nt	1596005	538839	1057166	15-34 nt	145442	114184	31258	15-34 nt	26678	12472	14206	15-34 nt	31580	14603	16977
									15 nt	276544	142298	134246	15 nt	59995	30876	29119	15 nt	10398	8007	2391	15 nt	1043	561	482	15 nt	1162	616	546
									16 nt	318469	161295	157174	16 nt	71805	29901	41904	16 nt	9196	6601	2595	16 nt	732	363	369	16 nt	830	411	419
									17 nt	261592	129730	131862	17 nt	64991	23574	41417	17 nt	7997	6676	1321	17 nt	649	331	318	17 nt	746	371	375
									18 nt	275986	134920	141066	18 nt	93639	24822	68817	18 nt	9166	7146	2020	18 nt	518	262	256	18 nt	601	296	305
									19 nt	335782	165880	169902	19 nt	144470	24352	120118	19 nt	7933	6679	1254	19 nt	541	251	290	19 nt	673	312	361
									20 nt	415625	226863	188762	20 nt	52496	21144	31352	20 nt	15631	14552	1079	20 nt	927	374	553	20 nt	1120	455	665
									21 nt	3737419	2415874	1321545	21 nt	52496	24912	27584	21 nt	7083	5309	1774	21 nt	8334	4282	4052	21 nt	9609	4891	4718
									22 nt	1896885	1007259	889626	22 nt	192128	92977	99151	22 nt	6019	4008	2011	22 nt	9738	4694	5044	22 nt	11596	5544	6052
									23 nt	1178729	592856	585873	23 nt	165949	55126	110823	23 nt	4088	3121	967	23 nt	1385	378	1007	23 nt	1701	448	1253
									24 nt	9179130	4596732	4582398	24 nt	100853	40352	60501	24 nt	14242	8510	5732	24 nt	2353	760	1593	24 nt	2998	1010	1988
									25 nt	339546	161136	178410	25 nt	131453	27769	103684	25 nt	2782	2197	585	25 nt	172	49	123	25 nt	215	63	152
									26 nt	147440	78744	68696	26 nt	89419	25359	64060	26 nt	2176	1809	367	26 nt	63	28	35	26 nt	68	28	40
									27 nt	103659	58568	45091	27 nt	59580	15350	44230	27 nt	2715	2254	461	27 nt	34	20	14	27 nt	37	22	15
									28 nt	70914	37833	33081	28 nt	32596	12692	19904	28 nt	9980	9677	303	28 nt	23	15	8	28 nt	29	18	11
									29 nt	105118	49076	56042	29 nt	45416	15426	29990	29 nt	16586	16213	373	29 nt	31	18	13	29 nt	34	18	16
									30 nt	125191	43545	81646	30 nt	80929	13255	67674	30 nt	5861	2746	3115	30 nt	38	25	13	30 nt	45	26	19
									31 nt	76227	39129	37098	31 nt	20938	7780	13158	31 nt	1836	1514	322	31 nt	26	12	14	31 nt	31	13	18
									32 nt	140929	65328	75601	32 nt	44308	11329	32979	32 nt	7182	4020	3162	32 nt	31	22	9	32 nt	31	21	10
									33 nt	136820	77936	58884	33 nt	78270	34913	43357	33 nt	3222	2062	1160	33 nt	18	12	6	33 nt	28	21	7
									34 nt	40478	22927	17551	34 nt	14274	6930	7344	34 nt	1349	1083	266	34 nt	22	15	7	34 nt	26	19	7
10 dpi	pool 1	PC (mock)	R	2-1A	ALYU-198	44776604	25928422	4498		total	forward	reverse		total	forward	reverse		total	forward	reverse		total	forward	reverse		total	forward	reverse
									15-34 nt	23056404	12255998	10800406	15-34 nt	1739053	577732	1161321	15-34 nt	176333	137163	39170	15-34 nt	4125	1957	2168	15-34 nt	4498	2125	2373
									15 nt	287251	147698	139553	15 nt	73237	37139	36098	15 nt	16472	12619	3853	15 nt	179	84	95	15 nt	191	86	105
									16 nt	342528	174613	167915	16 nt	83513	34927	48586	16 nt	13405	9334	4071	16 nt	146	68	78	16 nt	151	71	80
									17 nt	277685	139052	138633	17 nt	72300	25663	46637	17 nt	10703	8728	1975	17 nt	109	56	53	17 nt	121	61	60
									18 nt	294800	144702	150098	18 nt	105622	27335	78287	18 nt	11496	8574	2922	18 nt	80	41	39	18 nt	83	41	42
									19 nt	368513	181228	187285	19 nt	155717	26211	129506	19 nt	9192	7632	1560	19 nt	75	32	43	19 nt	89	36	53
									20 nt	495367	268114	227253	20 nt	61743	22472	39271	20 nt	22211	20829	1382	20 nt	139	62	77	20 nt	157	75	82
									21 nt	4472458	2856053	1616405	21 nt	62760	29653	33107	21 nt	8403	6100	2303	21 nt	1503	777	726	21 nt	1592	814	778
									22 nt	2447622	1312434	1135188	22 nt	191884	92102	99782	22 nt	7304	4779	2525	22 nt	1319	633	686	22 nt	1450	699	751
									23 nt	1479812	744960	734852	23 nt	186631	59085	127546	23 nt	4798	3603	1195	23 nt	174	62	112	23 nt	203	74	129
									24 nt	11310629	5668757	5641872	24 nt	111331	43227	68104	24 nt	17717	10502	7215	24 nt	349	114	235	24 nt	390	130	260
									25 nt	385040	180512	204528	25 nt	152457	33445	119012	25 nt	2903	2090	813	25 nt	19	7	12	25 nt	30	12	18
									26 nt	158090	81805	76285	26 nt	109166	31646	77520	26 nt	2376	1951	425	26 nt	7	4	3	26 nt	9	5	4
									27 nt	101264	56622	44642	27 nt	67120	16402	50718	27 nt	3179	2522	657	27 nt	9	4	5	27 nt	12	4	8
									28 nt	63084	32335	30749	28 nt	34589	12981	21608	28 nt	11602	11204	398	28 nt	3	2	1	28 nt	3	2	1
									29 nt	101819	45777	56042	29 nt	49353	16519	32834	29 nt	17821	17478	343	29 nt	3	3	0	29 nt	5	5	0
									30 nt	116347	39921	76426	30 nt	77858	12835	65023	30 nt	5752	2364	3388	30 nt	2	1	1	30 nt	2	1	1
									31 nt	69097	34251	34846	31 nt	20817	7419	13398	31 nt	1619	1298	321	31 nt	1	1	0	31 nt	3	3	0
									32 nt	126506	57797	68709	32 nt	38729	9753	28976	32 nt	5283	2978	2305	32 nt	1	0	1	32 nt	0	0	0
									33 nt	122643	69514	53129	33 nt	69861	31819	38042	33 nt	2911	1739	1172	33 nt	6	5	1	33 nt	6	5	1
									34 nt	35849	19853	15996	34 nt	14365	7099	7266	34 nt	1186	839	347	34 nt	1	1	0	34 nt	1	1	0
10 dpi	pool 1	IL	S	5-1A	ALYU-199	41416049	27785513	166434		total	forward	reverse		total	forward	reverse		total	forward	reverse		total	forward	reverse		total	forward	reverse
									15-34 nt	24702913	13128979	11573934	15-34 nt	1913063	643356	1269707	15-34 nt	188682	149241	39441	15-34 nt	166434	86315	80119	15-34 nt	146386	75664	70722
									15 nt	360629	185903	174726	15 nt	66524	33855	32669	15 nt	12818	9561	3257	15 nt	9323	4732	4591	15 nt	8646	4433	4213
									16 nt	413856	212733	201123	16 nt	83193	33821	49372	16 nt	11103	7615	3488	16 nt	5554	2507	3047	16 nt	5120	2328	2792
									17 nt	329469	164235	165234	17 nt	71671	25343	46328	17 nt	10054	8181	1873	17 nt	3313	1729	1584	17 nt	3002	1621	1381
									18 nt	341880	167298	174582	18 nt	106700	27280	79420	18 nt	11304	8481	2823	18 nt	2705	1356	1349	18 nt	2430	1254	1176
									19 nt	410972	204803	206169	19 nt	160916	26732	134184	19 nt	9171	7620	1551	19 nt	2352	1136	1216	19 nt	2055	1033	1022
									20 nt	527236	285778	241458	20 nt	61609	22764	38845	20 nt	21277	19822	1455	20 nt	4117	1896	2221	20 nt	3637	1766	1871
									21 nt	4788838	3073246	1715592	21 nt	63184	29625	33559	21 nt	8884	6370	2514	21 nt	80363	44606	35757	21 nt	70032	38440	31592
									22 nt	2501665	1324949	1176716	22 nt	235684	113905	121779	22 nt	7509	4979	2530	22 nt	43385	22741	20644	22 nt	38189	19943	18246
									23 nt	1514187	761138	753049	23 nt	207196	68177	139019	23 nt	5276	3951	1325	23 nt	4745	1629	3116	23 nt	4268	1478	2790
									24 nt	11917383	5966835	5950548	24 nt	127661	50929	76732	24 nt	18937	11431	7506	24 nt	7955	2741	5214	24 nt	6769	2301	4468
									25 nt	439927	208098	231829	25 nt	173779	40398	133381	25 nt	3165	2399	766	25 nt	722	274	448	25 nt	649	237	412
									26 nt	192863	100801	92062	26 nt	122514	39049	83465	26 nt	2704	2207	497	26 nt	285	130	155	26 nt	248	118	130
									27 nt	115349	66424	48925	27 nt	58838	16918	41920	27 nt	3664	3006	658	27 nt	280	160	120	27 nt	233	138	95
									28 nt	88209	45630	42579	28 nt	40525	13772	26753	28 nt	15986	15551	435	28 nt	254	137	117	28 nt	231	132	99
									29 nt	132470	59524	72946	29 nt	58733	17336	41397	29 nt	26123	25688	435	29 nt	225	125	100	29 nt	187	104	83
									30 nt	136817	48466	88351	30 nt	85481	13054	72427	30 nt	5790	3126	2664	30 nt	249	133	116	30 nt	209	116	93
									31 nt	91612	46353	45259	31 nt	23174	7640	15534	31 nt	2083	1646	437	31 nt	159	78	81	31 nt	140	72	68
									32 nt	181840	83220	98620	32 nt	51860	12352	39508	32 nt	7987	4453	3534	32 nt	165	66	99	32 nt	123	47	76
									33 nt	170087	96463	73624	33 nt	97340	42643	54697	33 nt	3364	2088	1276	33 nt	166	79	87	33 nt	129	57	72
									34 nt	47624	27082	20542	34 nt	16481	7763	8718	34 nt	1483	1066	417	34 nt	117	60	57	34 nt	89	46	43
10 dpi	pool 1	IL	R	6-1A	ALYU-200	41963107	28318367	159847		total	forward	reverse		total	forward	reverse		total	forward	reverse		total	forward	reverse		total	forward	reverse
									15-34 nt	24952998	13262735	11690263	15-34 nt	2005883	700368	1305515	15-34 nt	207917	166729	41188	15-34 nt	159847	69090	90757	15-34 nt	131342	58515	72827
									15 nt	352008	180945	171063	15 nt	79826	40761	39065	15 nt	15503	12342	3161	15 nt	3122	1520	1602	15 nt	2861	1412	1449
									16 nt	413122	211792	201330	16 nt	92222	39983	52239	16 nt	13059	9478	3581	16 nt	3188	1496	1692	16 nt	2902	1376	1526
									17 nt	329030	162162	166868	17 nt	79644	29885	49759	17 nt	11623	9878	1745	17 nt	2918	1261	1657	17 nt	2572	1151	1421
									18 nt	343722	166193	177529	18 nt	114451	32223	82228	18 nt	13357	10566	2791	18 nt	2774	1206	1568	18 nt	2355	1105	1250
									19 nt	399098	198577	200521	19 nt	158808	30531	128277	19 nt	10734	9228	1506	19 nt	2681	1100	1581	19 nt	2330	1004	1326
									20 nt	534785	289713	245072	20 nt	68940	26298	42642	20 nt	23543	22189	1354	20 nt	4332	1598	2734	20 nt	3681	1437	2244
									21 nt	5001375	3171303	1830072	21 nt	70317	33206	37111	21 nt	9779	7326	2453	21 nt	51205	25728	25477	21 nt	42681	21746	20935
									22 nt	2492295	1328343	1163952	22 nt	257623	124531	133092	22 nt	8183	5521	2662	22 nt	58294	26498	31796	22 nt	47893	22402	25491
									23 nt	1486714	752300	734414	23 nt	201968	69783	132185	23 nt	5685	4394	1291	23 nt	8110	2005	6105	23 nt	6565	1694	4871
									24 nt	11920299	5975003	5945296	24 nt	129934	52189	77745	24 nt	20296	12102	8194	24 nt	20860	6031	14829	24 nt	15711	4648	11063
									25 nt	435199	205460	229739	25 nt	172129	36914	135215	25 nt	3704	2963	741	25 nt	1344	272	1072	25 nt	1011	218	793
									26 nt	183892	96846	87046	26 nt	113124	34339	78785	26 nt	2918	2430	488	26 nt	231	62	169	26 nt	172	49	123
									27 nt	124190	71036	53154	27 nt	67954	19695	48259	27 nt	3847	3178	669	27 nt	148	51	97	27 nt	119	45	74
									28 nt	92238	48031	44207	28 nt	44269	16144	28125	28 nt	15499	15019	480	28 nt	122	37	85	28 nt	86	29	57
									29 nt	143403	65017	78386	29 nt	61760	19026	42734	29 nt	25252	24789	463	29 nt	94	41	53	29 nt	80	41	39
									30 nt	139555	52585	86970	30 nt	84996	15508	69488	30 nt	6034	3582	2452	30 nt	107	52	55	30 nt	85	41	44
									31 nt	105883	53111	52772	31 nt	25562	9154	16408	31 nt	2366	1907	459	31 nt	87	46	41	31 nt	69	44	25
									32 nt	220821	100837	119984	32 nt	58724	14852	43872	32 nt	10370	5703	4667	32 nt	101	40	61	32 nt	67	29	38
									33 nt	183014	103672	79342	33 nt	105213	46214	58999	33 nt	4467	2804	1663	33 nt	80	31	49	33 nt	61	30	31
									34 nt	52355	29809	22546	34 nt	18419	9132	9287	34 nt	1698	1330	368	34 nt	49	15	34	34 nt	41	14	27
10 dpi	pool 1	IS76	S	9-1A	ALYU-201	41786846	28672020	295663		total	forward	reverse		total	forward	reverse		total	forward	reverse		total	forward	reverse		total	forward	reverse
									15-34 nt	25402966	13503252	11899714	15-34 nt	1980264	654825	1325439	15-34 nt	193974	155465	38509	15-34 nt	248753	129342	119411	15-34 nt	295663	154460	141203
									15 nt	381988	196982	185006	15 nt	72684	36702	35982	15 nt	12216	9237	2979	15 nt	19614	9945	9669	15 nt	21681	10956	10725
									16 nt	441315	224937	216378	16 nt	92349	35968	56381	16 nt	10954	7515	3439	16 nt	11612	5490	6122	16 nt	13234	6185	7049
									17 nt	340380	168030	172350	17 nt	76784	26679	50105	17 nt	9786	8030	1756	17 nt	6593	3469	3124	17 nt	7764	3938	3826
									18 nt	354768	171185	183583	18 nt	115193	27467	87726	18 nt	11173	8461	2712	18 nt	5232	2678	2554	18 nt	6112	3044	3068
									19 nt	430898	212910	217988	19 nt	176484	27532	148952	19 nt	9317	7879	1438	19 nt	4319	2091	2228	19 nt	5206	2499	2707
									20 nt	544854	294201	250653	20 nt	65528	23499	42029	20 nt	23629	22278	1351	20 nt	5970	3174	2796	20 nt	7053	3667	3386
									21 nt	5071423	3250507	1820916	21 nt	65077	30323	34754	21 nt	8933	6452	2481	21 nt	108338	58472	49866	21 nt	127791	69691	58100
									22 nt	2569921	1349226	1220695	22 nt	232961	111382	121579	22 nt	7508	4860	2648	22 nt	67968	35627	32341	22 nt	82784	43758	39026
									23 nt	1539914	773229	766685	23 nt	212475	71026	141449	23 nt	5185	3883	1302	23 nt	6170	2609	3561	23 nt	7640	3208	4432
									24 nt	12108720	6066951	6041769	24 nt	128334	52350	75984	24 nt	18899	11242	7657	24 nt	8371	3325	5046	24 nt	10771	4497	6274
									25 nt	433760	204312	229448	25 nt	171683	37557	134126	25 nt	3281	2527	754	25 nt	1068	425	643	25 nt	1332	538	794
									26 nt	196951	103317	93634	26 nt	127050	37774	89276	26 nt	2587	2099	488	26 nt	565	340	225	26 nt	684	408	276
									27 nt	120872	68963	51909	27 nt	65066	17976	47090	27 nt	3620	3025	595	27 nt	541	297	244	27 nt	648	361	287
									28 nt	93042	47462	45580	28 nt	44468	14882	29586	28 nt	17697	17333	364	28 nt	464	309	155	28 nt	541	354	187
									29 nt	137995	61636	76359	29 nt	62849	18021	44828	29 nt	28241	27815	426	29 nt	429	261	168	29 nt	561	347	214
									30 nt	133444	50343	83101	30 nt	81425	13842	67583	30 nt	5099	3112	1987	30 nt	371	212	159	30 nt	457	251	206
									31 nt	99224	49617	49607	31 nt	24271	8162	16109	31 nt	1987	1572	415	31 nt	297	163	134	31 nt	369	205	164
									32 nt	182538	84432	98106	32 nt	50971	13294	37677	32 nt	8884	4912	3972	32 nt	277	143	134	32 nt	364	182	182
									33 nt	174148	98656	75492	33 nt	97729	42524	55205	33 nt	3560	2192	1368	33 nt	307	173	134	33 nt	359	199	160
									34 nt	46811	26356	20455	34 nt	16883	7865	9018	34 nt	1418	1041	377	34 nt	247	139	108	34 nt	312	172	140
10 dpi	pool 1	IS76	R	10-1A	ALYU-202	46406847	32064164	701832		total	forward	reverse		total	forward	reverse		total	forward	reverse		total	forward	reverse		total	forward	reverse
									15-34 nt	27815822	14821658	12994164	15-34 nt	2217377	758008	1459369	15-34 nt	236178	187960	48218	15-34 nt	566463	241533	324930	15-34 nt	701832	293281	408551
									15 nt	435599	224948	210651	15 nt	84043	42535	41508	15 nt	16498	12556	3942	15 nt	13003	6591	6412	15 nt	14853	7484	7369
									16 nt	508773	262838	245935	16 nt	103361	43104	60257	16 nt	14987	10648	4339	16 nt	14381	6568	7813	16 nt	16980	7719	9261
									17 nt	399879	199819	200060	17 nt	88438	31525	56913	17 nt	13221	10945	2276	17 nt	14600	6809	7791	17 nt	17446	8027	9419
									18 nt	407718	200471	207247	18 nt	124802	32619	92183	18 nt	14587	11481	3106	18 nt	14247	6527	7720	18 nt	17543	7749	9794
									19 nt	482282	241998	240284	19 nt	183337	33234	150103	19 nt	12445	10594	1851	19 nt	13831	5996	7835	19 nt	17168	7204	9964
									20 nt	631729	342458	289271	20 nt	78492	28140	50352	20 nt	30837	29146	1691	20 nt	20091	7652	12439	20 nt	24745	9123	15622
									21 nt	5627380	3587478	2039902	21 nt	76905	36964	39941	21 nt	11255	8401	2854	21 nt	145464	68259	77205	21 nt	177662	81517	96145
									22 nt	2812217	1490941	1321276	22 nt	285295	137757	147538	22 nt	9421	6366	3055	22 nt	234251	108009	126242	22 nt	289319	130615	158704
									23 nt	1669255	845594	823661	23 nt	223120	76225	146895	23 nt	6774	5197	1577	23 nt	32494	7764	24730	23 nt	41796	9909	31887
									24 nt	12947344	6492315	6455029	24 nt	139178	56275	82903	24 nt	21701	12968	8733	24 nt	55428	15029	40399	24 nt	73080	20930	52150
									25 nt	478436	227554	250882	25 nt	184320	38712	145608	25 nt	4257	3304	953	25 nt	4562	887	3675	25 nt	5879	1240	4639
									26 nt	213821	113935	99886	26 nt	126352	37341	89011	26 nt	3493	2895	598	26 nt	847	266	581	26 nt	1045	317	728
									27 nt	143892	82720	61172	27 nt	73860	21262	52598	27 nt	4232	3535	697	27 nt	623	253	370	27 nt	774	290	484
									28 nt	109023	57695	51328	28 nt	48115	17863	30252	28 nt	17092	16573	519	28 nt	506	204	302	28 nt	618	244	374
									29 nt	161088	74301	86787	29 nt	66653	21555	45098	29 nt	26903	26376	527	29 nt	405	134	271	29 nt	572	188	384
									30 nt	175898	61187	114711	30 nt	110808	17582	93226	30 nt	7411	3919	3492	30 nt	431	166	265	30 nt	569	191	378
									31 nt	119950	61453	58497	31 nt	28563	10780	17783	31 nt	2766	2257	509	31 nt	397	153	244	31 nt	544	187	357
									32 nt	235652	109015	126637	32 nt	60867	16414	44453	32 nt	11513	6315	5198	32 nt	380	108	272	32 nt	525	140	385
									33 nt	197131	111739	85392	33 nt	110566	48020	62546	33 nt	4913	3062	1851	33 nt	295	92	203	33 nt	394	124	270
									34 nt	58755	33199	25556	34 nt	20302	10101	10201	34 nt	1872	1422	450	34 nt	227	66	161	34 nt	320	83	237
10 dpi	pool 1	IL+IS76	S	17-1A	ALYU-205	39584775	25131049	91876		total	forward	reverse		total	forward	reverse		total	forward	reverse		total	forward	reverse		total	forward	reverse
									15-34 nt	22364160	11810440	10553720	15-34 nt	1942869	644329	1298540	15-34 nt	195278	155856	39422	15-34 nt	84974	43112	41862	15-34 nt	91876	46830	45046
									15 nt	316194	162404	153790	15 nt	69911	35537	34374	15 nt	12056	8853	3203	15 nt	5745	2704	3041	15 nt	5997	2830	3167
									16 nt	366166	186481	179685	16 nt	84894	34179	50715	16 nt	10579	7160	3419	16 nt	3395	1540	1855	16 nt	3641	1653	1988
									17 nt	300039	147153	152886	17 nt	74550	26436	48114	17 nt	9716	7849	1867	17 nt	2195	1068	1127	17 nt	2400	1139	1261
									18 nt	318884	152739	166145	18 nt	111277	27060	84217	18 nt	11208	8422	2786	18 nt	1720	797	923	18 nt	1866	852	1014
									19 nt	390856	192057	198799	19 nt	173777	27654	146123	19 nt	9570	7989	1581	19 nt	1434	661	773	19 nt	1564	738	826
									20 nt	471089	253381	217708	20 nt	68549	23628	44921	20 nt	26378	24877	1501	20 nt	2161	1160	1001	20 nt	2333	1248	1085
									21 nt	4101552	2608969	1492583	21 nt	60214	28618	31596	21 nt	7975	5798	2177	21 nt	38981	20964	18017	21 nt	41607	22464	19143
									22 nt	2218108	1174436	1043672	22 nt	200498	95960	104538	22 nt	7024	4648	2376	22 nt	22069	11465	10604	22 nt	24449	12845	11604
									23 nt	1376191	690438	685753	23 nt	201023	67949	133074	23 nt	4895	3663	1232	23 nt	2207	818	1389	23 nt	2448	900	1548
									24 nt	10889588	5457771	5431817	24 nt	126314	51381	74933	24 nt	17819	10837	6982	24 nt	3319	1095	2224	24 nt	3625	1234	2391
									25 nt	411886	195707	216179	25 nt	164453	41236	123217	25 nt	3212	2383	829	25 nt	446	148	298	25 nt	492	176	316
									26 nt	180920	94033	86887	26 nt	117501	37488	80013	26 nt	2688	2169	519	26 nt	208	109	99	26 nt	215	109	106
									27 nt	115805	65919	49886	27 nt	64328	19078	45250	27 nt	3658	2972	686	27 nt	202	103	99	27 nt	214	111	103
									28 nt	90465	45293	45172	28 nt	45957	15131	30826	28 nt	17926	17514	412	28 nt	170	86	84	28 nt	181	90	91
									29 nt	140544	61718	78826	29 nt	64128	18328	45800	29 nt	28105	27671	434	29 nt	143	79	64	29 nt	162	91	71
									30 nt	148614	50692	97922	30 nt	98267	14556	83711	30 nt	6704	3218	3486	30 nt	173	99	74	30 nt	195	107	88
									31 nt	93724	46339	47385	31 nt	26841	8433	18408	31 nt	2011	1582	429	31 nt	129	66	63	31 nt	149	68	81
									32 nt	187360	86137	101223	32 nt	58617	13542	45075	32 nt	8371	4706	3665	32 nt	91	53	38	32 nt	108	61	47
									33 nt	194868	110014	84854	33 nt	112379	48810	63569	33 nt	3761	2356	1405	33 nt	106	60	46	33 nt	124	64	60
									34 nt	51307	28759	22548	34 nt	19391	9325	10066	34 nt	1622	1189	433	34 nt	80	37	43	34 nt	106	50	56
10 dpi	pool 1	IL+IS76	R	18-1A	ALYU-206	54420088	36813873	254921		total	forward	reverse		total	forward	reverse		total	forward	reverse		total	forward	reverse		total	forward	reverse
									15-34 nt	32393895	17176223	15217672	15-34 nt	2509970	845434	1664536	15-34 nt	267609	211431	56178	15-34 nt	209876	89359	120517	15-34 nt	254921	106934	147987
									15 nt	399390	205279	194111	15 nt	88920	44687	44233	15 nt	17246	12518	4728	15 nt	5017	2552	2465	15 nt	5681	2836	2845
									16 nt	498155	254609	243546	16 nt	111097	44546	66551	16 nt	14834	9977	4857	16 nt	5623	2540	3083	16 nt	6583	2927	3656
									17 nt	382332	189523	192809	17 nt	97354	33667	63687	17 nt	13294	10689	2605	17 nt	5732	2644	3088	17 nt	6793	3098	3695
									18 nt	408885	196547	212338	18 nt	145207	34616	110591	18 nt	15515	11727	3788	18 nt	5416	2497	2919	18 nt	6541	2914	3627
									19 nt	512064	250223	261841	19 nt	220180	35018	185162	19 nt	12996	10877	2119	19 nt	5301	2256	3045	19 nt	6351	2582	3769
									20 nt	669672	358350	311322	20 nt	89887	30289	59598	20 nt	36847	34858	1989	20 nt	6939	2619	4320	20 nt	8418	3126	5292
									21 nt	6204758	3947309	2257449	21 nt	84099	40242	43857	21 nt	11845	8569	3276	21 nt	54393	25709	28684	21 nt	65121	30293	34828
									22 nt	3297387	1755048	1542339	22 nt	290973	139611	151362	22 nt	10448	6888	3560	22 nt	84189	38758	45431	22 nt	102051	46337	55714
									23 nt	1947875	984578	963297	23 nt	251978	86645	165333	23 nt	7195	5404	1791	23 nt	11844	2841	9003	23 nt	15044	3561	11483
									24 nt	15994019	8016925	7977094	24 nt	159252	64756	94496	24 nt	26365	15655	10710	24 nt	21788	6001	15787	24 nt	27697	8067	19630
									25 nt	543876	258939	284937	25 nt	204327	46708	157619	25 nt	4489	3333	1156	25 nt	1898	374	1524	25 nt	2384	497	1887
									26 nt	221998	115749	106249	26 nt	144723	43558	101165	26 nt	3696	2984	712	26 nt	386	104	282	26 nt	475	120	355
									27 nt	146857	83076	63781	27 nt	85045	24822	60223	27 nt	4952	3978	974	27 nt	230	81	149	27 nt	299	113	186
									28 nt	113283	57264	56019	28 nt	59078	20746	38332	28 nt	22231	21667	564	28 nt	215	90	125	28 nt	250	96	154
									29 nt	177012	78432	98580	29 nt	81455	25076	56379	29 nt	34252	33670	582	29 nt	193	73	120	29 nt	265	99	166
									30 nt	174561	62759	111802	30 nt	112083	19874	92209	30 nt	8000	4354	3646	30 nt	181	62	119	30 nt	245	71	174
									31 nt	124021	61811	62210	31 nt	33460	11960	21500	31 nt	2937	2281	656	31 nt	152	50	102	31 nt	216	66	150
									32 nt	255107	116999	138108	32 nt	74574	18681	55893	32 nt	12073	6634	5439	32 nt	151	46	105	32 nt	199	54	145
									33 nt	255467	144972	110495	33 nt	149402	66475	82927	33 nt	5982	3600	2382	33 nt	118	36	82	33 nt	160	48	112
									34 nt	67176	37831	29345	34 nt	26876	13457	13419	34 nt	2412	1768	644	34 nt	110	26	84	34 nt	148	29	119
10 dpi	pool 2	PC (mock)	S	1-2A	ALYU-209	41054671	23287586	7549		total	forward	reverse		total	forward	reverse		total	forward	reverse		total	forward	reverse		total	forward	reverse
									15-34 nt	20827252	11124284	9702968	15-34 nt	1625955	565038	1060917	15-34 nt	146031	112835	33196	15-34 nt	7331	3517	3814	15-34 nt	7549	3661	3888
									15 nt	258972	134157	124815	15 nt	53798	27684	26114	15 nt	9406	7136	2270	15 nt	341	174	167	15 nt	349	180	169
									16 nt	312203	157059	155144	16 nt	70091	28287	41804	16 nt	8288	5575	2713	16 nt	218	119	99	16 nt	234	127	107
									17 nt	250736	125401	125335	17 nt	58871	21175	37696	17 nt	7258	5872	1386	17 nt	198	110	88	17 nt	214	116	98
									18 nt	266618	130712	135906	18 nt	89654	23092	66562	18 nt	8568	6424	2144	18 nt	137	75	62	18 nt	149	82	67
									19 nt	330459	162959	167500	19 nt	138015	22420	115595	19 nt	7224	5944	1280	19 nt	124	56	68	19 nt	143	60	83
									20 nt	431616	234914	196702	20 nt	49709	19661	30048	20 nt	15045	13897	1148	20 nt	188	75	113	20 nt	204	84	120
									21 nt	4136908	2679585	1457323	21 nt	54720	26229	28491	21 nt	6784	4941	1843	21 nt	2676	1412	1264	21 nt	2722	1447	1275
									22 nt	2127128	1131714	995414	22 nt	232060	112980	119080	22 nt	6356	4043	2313	22 nt	2385	1152	1233	22 nt	2454	1212	1242
									23 nt	1253880	631639	622241	23 nt	171963	59613	112350	23 nt	4156	3061	1095	23 nt	326	85	241	23 nt	321	84	237
									24 nt	10125690	5071666	5054024	24 nt	102671	41115	61556	24 nt	16061	9414	6647	24 nt	606	208	398	24 nt	614	210	404
									25 nt	365479	172311	193168	25 nt	141549	28852	112697	25 nt	2676	2075	601	25 nt	52	11	41	25 nt	54	12	42
									26 nt	148933	78549	70384	26 nt	92162	27580	64582	26 nt	2364	1975	389	26 nt	15	5	10	26 nt	17	7	10
									27 nt	104392	59745	44647	27 nt	60183	16426	43757	27 nt	3017	2515	502	27 nt	8	3	5	27 nt	14	6	8
									28 nt	71524	38833	32691	28 nt	33273	13781	19492	28 nt	10613	10228	385	28 nt	11	4	7	28 nt	11	4	7
									29 nt	110376	51215	59161	29 nt	47931	17083	30848	29 nt	17690	17313	377	29 nt	11	10	1	29 nt	15	12	3
									30 nt	108364	44142	64222	30 nt	64990	14909	50081	30 nt	4773	2784	1989	30 nt	11	7	4	30 nt	9	7	2
									31 nt	81545	41469	40076	31 nt	21580	8312	13268	31 nt	1786	1474	312	31 nt	7	5	2	31 nt	7	5	2
									32 nt	156062	71845	84217	32 nt	47515	12760	34755	32 nt	8993	4953	4040	32 nt	8	3	5	32 nt	8	3	5
									33 nt	143739	81985	61754	33 nt	79985	35431	44554	33 nt	3638	2184	1454	33 nt	6	1	5	33 nt	7	1	6
									34 nt	42628	24384	18244	34 nt	15235	7648	7587	34 nt	1335	1027	308	34 nt	3	2	1	34 nt	3	2	1
10 dpi	pool 2	PC (mock)	R	2-2A	ALYU-210	40721723	23753380	6728		total	forward	reverse		total	forward	reverse		total	forward	reverse		total	forward	reverse		total	forward	reverse
									15-34 nt	21106878	11164203	9942675	15-34 nt	1636971	518470	1118501	15-34 nt	147646	120402	27244	15-34 nt	5972	2715	3257	15-34 nt	6728	3010	3718
									15 nt	279288	141893	137395	15 nt	54647	26916	27731	15 nt	8600	6728	1872	15 nt	250	135	115	15 nt	256	133	123
									16 nt	328742	167361	161381	16 nt	70431	26048	44383	16 nt	7424	5342	2082	16 nt	200	98	102	16 nt	214	105	109
									17 nt	273824	136209	137615	17 nt	64211	20810	43401	17 nt	7012	5799	1213	17 nt	156	91	65	17 nt	172	98	74
									18 nt	301443	146169	155274	18 nt	101139	21698	79441	18 nt	7882	6038	1844	18 nt	158	76	82	18 nt	174	86	88
									19 nt	361396	177867	183529	19 nt	151020	21273	129747	19 nt	6528	5492	1036	19 nt	109	46	63	19 nt	129	57	72
									20 nt	448538	244690	203848	20 nt	46136	18497	27639	20 nt	12217	11181	1036	20 nt	168	74	94	20 nt	196	85	111
									21 nt	3769925	2397868	1372057	21 nt	52277	23921	28356	21 nt	6853	4908	1945	21 nt	1952	970	982	21 nt	2138	1045	1093
									22 nt	2150770	1144474	1006296	22 nt	184056	87155	96901	22 nt	5844	3925	1919	22 nt	2027	990	1037	22 nt	2339	1114	1225
									23 nt	1373471	693586	679885	23 nt	176116	58453	117663	23 nt	3868	2845	1023	23 nt	322	64	258	23 nt	389	82	307
									24 nt	10443694	5238627	5205067	24 nt	102979	41510	61469	24 nt	15306	9142	6164	24 nt	516	129	387	24 nt	596	157	439
									25 nt	382290	180430	201860	25 nt	154037	35166	118871	25 nt	2418	1858	560	25 nt	45	10	35	25 nt	49	11	38
									26 nt	178423	92585	85838	26 nt	120432	34922	85510	26 nt	1964	1621	343	26 nt	9	4	5	26 nt	9	4	5
									27 nt	108566	61603	46963	27 nt	62464	14238	48226	27 nt	2793	2313	480	27 nt	10	6	4	27 nt	10	6	4
									28 nt	78172	38402	39770	28 nt	39215	11002	28213	28 nt	17826	17538	288	28 nt	10	6	4	28 nt	9	6	3
									29 nt	121607	52723	68884	29 nt	55214	13734	41480	29 nt	27300	26993	307	29 nt	7	3	4	29 nt	8	4	4
									30 nt	103561	41746	61815	30 nt	60367	10469	49898	30 nt	4079	2260	1819	30 nt	7	1	6	30 nt	8	1	7
									31 nt	77090	38586	38504	31 nt	19716	6142	13574	31 nt	1537	1246	291	31 nt	8	2	6	31 nt	9	3	6
									32 nt	150512	69895	80617	32 nt	36141	9047	27094	32 nt	4955	2872	2083	32 nt	7	6	1	32 nt	7	6	1
									33 nt	136533	77616	58917	33 nt	73898	32122	41776	33 nt	2164	1491	673	33 nt	6	2	4	33 nt	11	5	6
									34 nt	39033	21873	17160	34 nt	12475	5347	7128	34 nt	1076	810	266	34 nt	5	2	3	34 nt	5	2	3
10 dpi	pool 2	IL	S	5-2A	ALYU-211	44889474	30068698	201012		total	forward	reverse		total	forward	reverse		total	forward	reverse		total	forward	reverse		total	forward	reverse
									15-34 nt	26668302	14324493	12343809	15-34 nt	2223260	802086	1421174	15-34 nt	219533	173968	45565	15-34 nt	201012	107744	93268	15-34 nt	171362	91999	79363
									15 nt	382553	197687	184866	15 nt	82618	42885	39733	15 nt	12680	9627	3053	15 nt	11796	5773	6023	15 nt	11037	5373	5664
									16 nt	446163	226938	219225	16 nt	101677	41133	60544	16 nt	11332	7796	3536	16 nt	6936	3328	3608	16 nt	6316	3052	3264
									17 nt	352469	175151	177318	17 nt	85342	31372	53970	17 nt	10921	9195	1726	17 nt	3723	1882	1841	17 nt	3294	1698	1596
									18 nt	359397	174067	185330	18 nt	121444	31899	89545	18 nt	12615	10050	2565	18 nt	2961	1471	1490	18 nt	2547	1300	1247
									19 nt	436828	215553	221275	19 nt	181112	31651	149461	19 nt	10908	9432	1476	19 nt	2737	1409	1328	19 nt	2306	1210	1096
									20 nt	565973	305893	260080	20 nt	69199	27452	41747	20 nt	21287	19919	1368	20 nt	4396	2203	2193	20 nt	3729	2026	1703
									21 nt	5784523	3764659	2019864	21 nt	73025	34872	38153	21 nt	9385	6918	2467	21 nt	101545	57976	43569	21 nt	86571	49029	37542
									22 nt	2754937	1445479	1309458	22 nt	307173	149311	157862	22 nt	8329	5369	2960	22 nt	50907	27426	23481	22 nt	42575	23089	19486
									23 nt	1534525	773838	760687	23 nt	220491	78695	141796	23 nt	5643	4420	1223	23 nt	5014	1883	3131	23 nt	4129	1625	2504
									24 nt	12235143	6133475	6101668	24 nt	140177	59163	81014	24 nt	20977	12630	8347	24 nt	7762	2797	4965	24 nt	6190	2237	3953
									25 nt	452109	217306	234803	25 nt	175255	45320	129935	25 nt	3640	2894	746	25 nt	881	331	550	25 nt	695	279	416
									26 nt	209231	110531	98700	26 nt	130353	42046	88307	26 nt	3231	2759	472	26 nt	347	171	176	26 nt	300	154	146
									27 nt	135139	78087	57052	27 nt	72450	23228	49222	27 nt	4201	3521	680	27 nt	313	172	141	27 nt	270	154	116
									28 nt	104925	54721	50204	28 nt	51338	19586	31752	28 nt	18930	18472	458	28 nt	316	195	121	28 nt	285	179	106
									29 nt	153026	68954	84072	29 nt	70738	22421	48317	29 nt	30609	30084	525	29 nt	243	146	97	29 nt	200	123	77
									30 nt	140573	57190	83383	30 nt	84650	19099	65551	30 nt	6259	4133	2126	30 nt	256	135	121	30 nt	206	113	93
									31 nt	113399	57621	55778	31 nt	29626	11254	18372	31 nt	2758	2224	534	31 nt	233	111	122	31 nt	199	94	105
									32 nt	221431	104329	117102	32 nt	72972	21879	51093	32 nt	18359	9773	8586	32 nt	224	118	106	32 nt	181	94	87
									33 nt	225446	128418	97028	33 nt	130052	57139	72913	33 nt	5647	3355	2292	33 nt	222	114	108	33 nt	178	93	85
									34 nt	60512	34596	25916	34 nt	23568	11681	11887	34 nt	1822	1397	425	34 nt	200	103	97	34 nt	154	77	77
10 dpi	pool 2	IL	R	6-2A	ALYU-212	45607121	32124237	149147		total	forward	reverse		total	forward	reverse		total	forward	reverse		total	forward	reverse		total	forward	reverse
									15-34 nt	28409200	15188332	13220868	15-34 nt	2232036	817026	1415010	15-34 nt	232338	182527	49811	15-34 nt	149147	64452	84695	15-34 nt	119713	53942	65771
									15 nt	388375	200587	187788	15 nt	81421	42086	39335	15 nt	15254	11894	3360	15 nt	2536	1216	1320	15 nt	2268	1109	1159
									16 nt	467983	240850	227133	16 nt	103410	43685	59725	16 nt	13670	9673	3997	16 nt	2576	1231	1345	16 nt	2286	1107	1179
									17 nt	365788	182373	183415	17 nt	84265	31128	53137	17 nt	12183	10351	1832	17 nt	2158	952	1206	17 nt	1821	843	978
									18 nt	375087	182692	192395	18 nt	119813	34300	85513	18 nt	14026	11155	2871	18 nt	2273	1023	1250	18 nt	1870	908	962
									19 nt	444860	222934	221926	19 nt	168523	33263	135260	19 nt	12417	10697	1720	19 nt	2337	990	1347	19 nt	1973	886	1087
									20 nt	608314	328435	279879	20 nt	72682	28885	43797	20 nt	23629	22111	1518	20 nt	4052	1552	2500	20 nt	3344	1401	1943
									21 nt	6188264	3927389	2260875	21 nt	79597	37830	41767	21 nt	10728	8111	2617	21 nt	46698	23385	23313	21 nt	38154	19629	18525
									22 nt	2916833	1542234	1374599	22 nt	356842	174022	182820	22 nt	9659	6335	3324	22 nt	55430	25323	30107	22 nt	44605	21161	23444
									23 nt	1610281	817923	792358	23 nt	213837	77504	136333	23 nt	6426	5010	1416	23 nt	7833	2023	5810	23 nt	6192	1689	4503
									24 nt	13110391	6570332	6540059	24 nt	135966	55820	80146	24 nt	22884	13755	9129	24 nt	20930	6119	14811	24 nt	15431	4687	10744
									25 nt	475744	227191	248553	25 nt	174025	35039	138986	25 nt	4163	3289	874	25 nt	1379	273	1106	25 nt	1021	207	814
									26 nt	201021	108605	92416	26 nt	114113	34128	79985	26 nt	3601	3071	530	26 nt	202	66	136	26 nt	161	59	102
									27 nt	144707	83698	61009	27 nt	74155	23137	51018	27 nt	4459	3721	738	27 nt	148	50	98	27 nt	127	42	85
									28 nt	109760	59495	50265	28 nt	48754	20733	28021	28 nt	15882	15373	509	28 nt	118	55	63	28 nt	93	43	50
									29 nt	165160	77580	87580	29 nt	66820	23993	42827	29 nt	25044	24537	507	29 nt	102	46	56	29 nt	80	42	38
									30 nt	154849	64568	90281	30 nt	88272	21262	67010	30 nt	7188	4953	2235	30 nt	100	46	54	30 nt	78	41	37
									31 nt	132326	67602	64724	31 nt	30334	12381	17953	31 nt	3287	2639	648	31 nt	92	38	54	31 nt	76	32	44
									32 nt	271429	125205	146224	32 nt	75013	22776	52237	32 nt	19504	10403	9101	32 nt	59	12	47	32 nt	42	9	33
									33 nt	213607	121490	92117	33 nt	120766	52971	67795	33 nt	6211	3820	2391	33 nt	69	29	40	33 nt	47	25	22
									34 nt	64421	37149	27272	34 nt	23428	12083	11345	34 nt	2123	1629	494	34 nt	55	23	32	34 nt	44	22	22
10 dpi	pool 2	IS76	S	9-2A	ALYU-213	28814844	18773030	166562		total	forward	reverse		total	forward	reverse		total	forward	reverse		total	forward	reverse		total	forward	reverse
									15-34 nt	16642126	8872051	7770075	15-34 nt	1411614	487873	923741	15-34 nt	148267	114905	33362	15-34 nt	139692	74848	64844	15-34 nt	166562	89267	77295
									15 nt	265652	138366	127286	15 nt	52678	27107	25571	15 nt	11255	7893	3362	15 nt	11484	5731	5753	15 nt	12762	6348	6414
									16 nt	315025	162637	152388	16 nt	69014	28588	40426	16 nt	10348	6384	3964	16 nt	6895	3238	3657	16 nt	7758	3656	4102
									17 nt	230433	115970	114463	17 nt	54020	19199	34821	17 nt	7788	6304	1484	17 nt	4356	2257	2099	17 nt	5148	2604	2544
									18 nt	232580	114285	118295	18 nt	78678	19726	58952	18 nt	8756	6533	2223	18 nt	3040	1491	1549	18 nt	3622	1757	1865
									19 nt	299596	147774	151822	19 nt	126905	19962	106943	19 nt	7165	5989	1176	19 nt	2623	1343	1280	19 nt	3138	1584	1554
									20 nt	372648	200241	172407	20 nt	49409	17460	31949	20 nt	19094	17960	1134	20 nt	3642	1905	1737	20 nt	4279	2204	2075
									21 nt	3462133	2209574	1252559	21 nt	50098	24221	25877	21 nt	6568	4691	1877	21 nt	60528	34076	26452	21 nt	71933	40688	31245
									22 nt	1731032	909534	821498	22 nt	193924	93935	99989	22 nt	5763	3744	2019	22 nt	35908	19677	16231	22 nt	43821	24062	19759
									23 nt	987953	497876	490077	23 nt	140788	49192	91596	23 nt	3864	2939	925	23 nt	3319	1392	1927	23 nt	4164	1709	2455
									24 nt	7637098	3826983	3810115	24 nt	81633	33293	48340	24 nt	12678	7617	5061	24 nt	4999	2102	2897	24 nt	6345	2693	3652
									25 nt	284385	136085	148300	25 nt	109780	24945	84835	25 nt	2551	1949	602	25 nt	661	257	404	25 nt	823	308	515
									26 nt	126889	67345	59544	26 nt	80612	22666	57946	26 nt	2126	1732	394	26 nt	380	218	162	26 nt	470	258	212
									27 nt	87689	50394	37295	27 nt	49926	13275	36651	27 nt	3041	2535	506	27 nt	327	195	132	27 nt	407	235	172
									28 nt	62210	32667	29543	28 nt	30021	11731	18290	28 nt	11316	11006	310	28 nt	271	157	114	28 nt	311	175	136
									29 nt	89440	41353	48087	29 nt	39952	13468	26484	29 nt	16198	15853	345	29 nt	265	153	112	29 nt	357	200	157
									30 nt	96323	35012	61311	30 nt	61522	11353	50169	30 nt	3915	2345	1570	30 nt	218	135	83	30 nt	264	159	105
									31 nt	71468	35544	35924	31 nt	17692	6599	11093	31 nt	1674	1322	352	31 nt	245	164	81	31 nt	295	194	101
									32 nt	135071	62342	72729	32 nt	41023	12022	29001	32 nt	9564	5166	4398	32 nt	217	143	74	32 nt	267	172	95
									33 nt	118890	67430	51460	33 nt	69705	31467	38238	33 nt	3410	2076	1334	33 nt	171	114	57	33 nt	219	140	79
									34 nt	35611	20639	14972	34 nt	14234	7664	6570	34 nt	1193	867	326	34 nt	143	100	43	34 nt	179	121	58
10 dpi	pool 2	IS76	R	10-2A	ALYU-214	45831283	32083021	406848		total	forward	reverse		total	forward	reverse		total	forward	reverse		total	forward	reverse		total	forward	reverse
									15-34 nt	28133760	14943853	13189907	15-34 nt	2076999	700539	1376460	15-34 nt	214505	166886	47619	15-34 nt	327335	143610	183725	15-34 nt	406848	174415	232433
									15 nt	341284	177541	163743	15 nt	72630	36291	36339	15 nt	14704	10325	4379	15 nt	9128	4660	4468	15 nt	10421	5265	5156
									16 nt	422652	218830	203822	16 nt	97335	38770	58565	16 nt	13163	8046	5117	16 nt	9551	4332	5219	16 nt	11231	5046	6185
									17 nt	325638	163574	162064	17 nt	77240	25851	51389	17 nt	10497	8378	2119	17 nt	9115	4373	4742	17 nt	10995	5139	5856
									18 nt	342052	166947	175105	18 nt	118233	28963	89270	18 nt	12199	9070	3129	18 nt	8368	3958	4410	18 nt	10256	4656	5600
									19 nt	430972	211057	219915	19 nt	177447	28635	148812	19 nt	9803	7988	1815	19 nt	7879	3384	4495	19 nt	9697	4009	5688
									20 nt	596681	320241	276440	20 nt	71096	24731	46365	20 nt	28176	26526	1650	20 nt	10849	4281	6568	20 nt	13488	5187	8301
									21 nt	5763529	3633556	2129973	21 nt	75653	35930	39723	21 nt	9524	6698	2826	21 nt	87976	42539	45437	21 nt	107982	51006	56976
									22 nt	2908192	1545306	1362886	22 nt	288098	139030	149068	22 nt	8455	5224	3231	22 nt	129267	61007	68260	22 nt	160501	73997	86504
									23 nt	1717402	865553	851849	23 nt	224385	74674	149711	23 nt	5670	4087	1583	23 nt	17918	4440	13478	23 nt	22949	5613	17336
									24 nt	13646658	6842215	6804443	24 nt	128738	51230	77508	24 nt	21957	12764	9193	24 nt	32174	9196	22978	24 nt	42673	12656	30017
									25 nt	457160	214677	242483	25 nt	173722	34567	139155	25 nt	3383	2525	858	25 nt	2738	580	2158	25 nt	3575	796	2779
									26 nt	178543	93542	85001	26 nt	117154	35262	81892	26 nt	2608	2143	465	26 nt	560	176	384	26 nt	686	205	481
									27 nt	115316	66183	49133	27 nt	66404	18651	47753	27 nt	3724	3056	668	27 nt	351	133	218	27 nt	431	156	275
									28 nt	85989	43453	42536	28 nt	44588	15815	28773	28 nt	17691	17224	467	28 nt	273	122	151	28 nt	357	149	208
									29 nt	145582	63783	81799	29 nt	64494	19579	44915	29 nt	28586	28153	433	29 nt	286	101	185	29 nt	362	127	235
									30 nt	125566	48226	77340	30 nt	78562	15826	62736	30 nt	5306	3413	1893	30 nt	208	82	126	30 nt	269	93	176
									31 nt	98812	48399	50413	31 nt	25183	8882	16301	31 nt	2222	1723	499	31 nt	232	81	151	31 nt	324	100	224
									32 nt	208309	94411	113898	32 nt	57102	14965	42137	32 nt	11120	5986	5134	32 nt	197	59	138	32 nt	264	78	186
									33 nt	175047	98915	76132	33 nt	99854	43211	56643	33 nt	4123	2419	1704	33 nt	142	64	78	33 nt	209	81	128
									34 nt	48376	27444	20932	34 nt	19081	9676	9405	34 nt	1594	1138	456	34 nt	123	42	81	34 nt	178	56	122
10 dpi	pool 2	IL+IS76	S	17-2A	ALYU-217	46429970	32889473	159489		total	forward	reverse		total	forward	reverse		total	forward	reverse		total	forward	reverse		total	forward	reverse
									15-34 nt	29300359	15510139	13790220	15-34 nt	2245131	724833	1520298	15-34 nt	240716	189960	50756	15-34 nt	147329	78261	69068	15-34 nt	159489	84976	74513
									15 nt	420221	217592	202629	15 nt	85228	41722	43506	15 nt	18705	12898	5807	15 nt	11071	5627	5444	15 nt	11836	6035	5801
									16 nt	501472	257499	243973	16 nt	117850	44732	73118	16 nt	17563	10721	6842	16 nt	6564	3008	3556	16 nt	7083	3217	3866
									17 nt	392870	198405	194465	17 nt	89939	30577	59362	17 nt	13290	10686	2604	17 nt	4259	2055	2204	17 nt	4692	2234	2458
									18 nt	412933	204494	208439	18 nt	138400	33542	104858	18 nt	14326	10598	3728	18 nt	3165	1507	1658	18 nt	3504	1659	1845
									19 nt	513467	253820	259647	19 nt	212526	33444	179082	19 nt	11733	9659	2074	19 nt	2690	1283	1407	19 nt	2969	1419	1550
									20 nt	651614	350851	300763	20 nt	84766	26921	57845	20 nt	37126	35324	1802	20 nt	3884	1980	1904	20 nt	4175	2146	2029
									21 nt	5499352	3488484	2010868	21 nt	79444	38045	41399	21 nt	10303	7350	2953	21 nt	68090	38171	29919	21 nt	72988	41100	31888
									22 nt	2982126	1566793	1415333	22 nt	286819	137292	149527	22 nt	9167	5910	3257	22 nt	36665	20040	16625	22 nt	40159	22068	18091
									23 nt	1858318	932375	925943	23 nt	253773	79901	173872	23 nt	6275	4685	1590	23 nt	3553	1383	2170	23 nt	3849	1502	2347
									24 nt	14372006	7205122	7166884	24 nt	136661	53401	83260	24 nt	21607	12786	8821	24 nt	4964	1908	3056	24 nt	5510	2168	3342
									25 nt	490640	230061	260579	25 nt	183838	33664	150174	25 nt	3807	2880	927	25 nt	637	262	375	25 nt	726	289	437
									26 nt	194141	102969	91172	26 nt	121505	33368	88137	26 nt	2989	2490	499	26 nt	323	151	172	26 nt	348	166	182
									27 nt	131107	75335	55772	27 nt	72128	18586	53542	27 nt	4069	3391	678	27 nt	264	152	112	27 nt	313	174	139
									28 nt	93823	48168	45655	28 nt	44408	15007	29401	28 nt	17847	17405	442	28 nt	207	135	72	28 nt	230	142	88
									29 nt	145236	64350	80886	29 nt	65953	18787	47166	29 nt	30701	30215	486	29 nt	225	153	72	29 nt	259	174	85
									30 nt	134710	52208	82502	30 nt	82182	14929	67253	30 nt	5225	3104	2121	30 nt	182	110	72	30 nt	199	119	80
									31 nt	96692	48727	47965	31 nt	25446	8412	17034	31 nt	2069	1658	411	31 nt	174	92	82	31 nt	178	98	80
									32 nt	185770	85894	99876	32 nt	52046	12852	39194	32 nt	8624	4780	3844	32 nt	178	94	84	32 nt	198	104	94
									33 nt	171918	97474	74444	33 nt	93654	40538	53116	33 nt	3689	2282	1407	33 nt	137	89	48	33 nt	156	95	61
									34 nt	51943	29518	22425	34 nt	18565	9113	9452	34 nt	1601	1138	463	34 nt	97	61	36	34 nt	117	67	50
10 dpi	pool 2	IL+IS76	R	18-2A	ALYU-218	42008530	29161573	172398		total	forward	reverse		total	forward	reverse		total	forward	reverse		total	forward	reverse		total	forward	reverse
									15-34 nt	25778351	13661569	12116782	15-34 nt	1919263	664951	1254312	15-34 nt	227723	179648	48075	15-34 nt	142701	63286	79415	15-34 nt	172398	74947	97451
									15 nt	406731	209613	197118	15 nt	101595	50618	50977	15 nt	24205	16277	7928	15 nt	4412	2247	2165	15 nt	4983	2519	2464
									16 nt	450795	234771	216024	16 nt	106584	45402	61182	16 nt	17978	12604	5374	16 nt	4586	2178	2408	16 nt	5371	2500	2871
									17 nt	356894	180006	176888	17 nt	85460	32107	53353	17 nt	14667	12312	2355	17 nt	4448	2096	2352	17 nt	5275	2473	2802
									18 nt	372444	183858	188586	18 nt	118846	33726	85120	18 nt	15362	11914	3448	18 nt	4042	1944	2098	18 nt	4899	2263	2636
									19 nt	430162	215135	215027	19 nt	161931	32836	129095	19 nt	12548	10765	1783	19 nt	3744	1684	2060	19 nt	4451	1928	2523
									20 nt	585666	315748	269918	20 nt	73064	26724	46340	20 nt	28396	26679	1717	20 nt	5066	2050	3016	20 nt	6069	2365	3704
									21 nt	4974663	3118967	1855696	21 nt	73581	35534	38047	21 nt	10251	7503	2748	21 nt	39892	19727	20165	21 nt	47405	22999	24406
									22 nt	2684729	1429931	1254798	22 nt	254209	122047	132162	22 nt	9029	6091	2938	22 nt	53736	25084	28652	22 nt	64995	29798	35197
									23 nt	1625394	821091	804303	23 nt	199986	66728	133258	23 nt	6071	4654	1417	23 nt	7359	1814	5545	23 nt	9328	2275	7053
									24 nt	12408783	6225220	6183563	24 nt	112416	44609	67807	24 nt	20131	12056	8075	24 nt	13293	3775	9518	24 nt	16900	4959	11941
									25 nt	421158	198111	223047	25 nt	155172	28262	126910	25 nt	3610	2752	858	25 nt	1059	215	844	25 nt	1358	308	1050
									26 nt	159886	84627	75259	26 nt	97055	27077	69978	26 nt	2827	2303	524	26 nt	210	83	127	26 nt	280	104	176
									27 nt	113631	64416	49215	27 nt	62469	16079	46390	27 nt	3642	2984	658	27 nt	152	63	89	27 nt	185	70	115
									28 nt	82685	42486	40199	28 nt	39323	14064	25259	28 nt	15370	14910	460	28 nt	143	65	78	28 nt	187	84	103
									29 nt	132110	59522	72588	29 nt	54383	16046	38337	29 nt	24377	23953	424	29 nt	119	60	59	29 nt	142	68	74
									30 nt	112661	45340	67321	30 nt	65640	13306	52334	30 nt	4810	2975	1835	30 nt	99	47	52	30 nt	132	56	76
									31 nt	89071	44309	44762	31 nt	21469	7636	13833	31 nt	1956	1581	375	31 nt	97	44	53	31 nt	128	47	81
									32 nt	189119	85550	103569	32 nt	43815	11211	32604	32 nt	7487	4109	3378	32 nt	87	43	44	32 nt	118	51	67
									33 nt	138978	78663	60315	33 nt	77297	33658	43639	33 nt	3508	2119	1389	33 nt	87	37	50	33 nt	105	44	61
									34 nt	42791	24205	18586	34 nt	14968	7281	7687	34 nt	1498	1107	391	34 nt	70	30	40	34 nt	87	36	51
30 dpi	pool 1	PC (mock)	S	3-1B	ALYU-221	46524761	34567873	78717		total	forward	reverse		total	forward	reverse		total	forward	reverse		total	forward	reverse		total	forward	reverse
									15-34 nt	30784705	16333272	14451433	15-34 nt	1475563	522179	953384	15-34 nt	183716	142888	40828	15-34 nt	69620	39709	29911	15-34 nt	78717	44921	33796
									15 nt	402679	208475	194204	15 nt	62765	32164	30601	15 nt	13278	10560	2718	15 nt	4720	2629	2091	15 nt	5125	2850	2275
									16 nt	460369	235847	224522	16 nt	82858	28751	54107	16 nt	11110	8347	2763	16 nt	3157	1706	1451	16 nt	3440	1838	1602
									17 nt	361279	179072	182207	17 nt	58567	20843	37724	17 nt	9676	8136	1540	17 nt	1779	989	790	17 nt	1998	1080	918
									18 nt	364854	180814	184040	18 nt	84383	22040	62343	18 nt	11363	8678	2685	18 nt	1469	821	648	18 nt	1670	924	746
									19 nt	438922	223277	215645	19 nt	122594	21217	101377	19 nt	8786	7461	1325	19 nt	1554	858	696	19 nt	1767	969	798
									20 nt	657143	356394	300749	20 nt	49155	18638	30517	20 nt	18407	16940	1467	20 nt	2358	1312	1046	20 nt	2667	1482	1185
									21 nt	5501029	3467874	2033155	21 nt	62737	28962	33775	21 nt	9525	6715	2810	21 nt	30171	18233	11938	21 nt	33972	20475	13497
									22 nt	3543902	1888427	1655475	22 nt	224329	107324	117005	22 nt	9199	5782	3417	22 nt	15878	8999	6879	22 nt	18147	10358	7789
									23 nt	1898458	971502	926956	23 nt	132696	48502	84194	23 nt	5843	4323	1520	23 nt	2093	848	1245	23 nt	2381	964	1417
									24 nt	15647719	7848084	7799635	24 nt	85901	35282	50619	24 nt	24071	13734	10337	24 nt	4871	2295	2576	24 nt	5686	2762	2924
									25 nt	481332	239186	242146	25 nt	116822	29531	87291	25 nt	3528	2598	930	25 nt	365	166	199	25 nt	440	203	237
									26 nt	185723	97740	87983	26 nt	99290	31153	68137	26 nt	2756	2276	480	26 nt	128	87	41	26 nt	163	112	51
									27 nt	110880	63467	47413	27 nt	45088	13316	31772	27 nt	3702	2925	777	27 nt	148	100	48	27 nt	178	122	56
									28 nt	92998	49164	43834	28 nt	33221	11074	22147	28 nt	14963	14486	477	28 nt	162	114	48	28 nt	188	138	50
									29 nt	113910	54965	58945	29 nt	44418	14347	30071	29 nt	18876	18326	550	29 nt	159	108	51	29 nt	175	120	55
									30 nt	100653	46449	54204	30 nt	44449	10798	33651	30 nt	4410	2862	1548	30 nt	141	101	40	30 nt	160	113	47
									31 nt	92804	47635	45169	31 nt	17478	6377	11101	31 nt	1994	1548	446	31 nt	102	69	33	31 nt	132	90	42
									32 nt	148066	70882	77184	32 nt	38923	9876	29047	32 nt	7727	4231	3496	32 nt	130	98	32	32 nt	160	122	38
									33 nt	131425	74791	56634	33 nt	56799	25505	31294	33 nt	3133	1935	1198	33 nt	140	104	36	33 nt	163	119	44
									34 nt	50560	29227	21333	34 nt	13090	6479	6611	34 nt	1369	1025	344	34 nt	95	72	23	34 nt	105	80	25
30 dpi	pool 1	PC (mock)	R	4-1B	ALYU-222	45034869	32806957	59318		total	forward	reverse		total	forward	reverse		total	forward	reverse		total	forward	reverse		total	forward	reverse
									15-34 nt	28878477	15258195	13620282	15-34 nt	1525691	530360	995331	15-34 nt	171658	132535	39123	15-34 nt	56768	28084	28684	15-34 nt	59318	29116	30202
									15 nt	332494	171262	161232	15 nt	52194	26086	26108	15 nt	9441	7301	2140	15 nt	3299	1865	1434	15 nt	3321	1859	1462
									16 nt	392674	200444	192230	16 nt	75916	25490	50426	16 nt	7772	5544	2228	16 nt	2143	1100	1043	16 nt	2197	1128	1069
									17 nt	316384	158056	158328	17 nt	53690	18541	35149	17 nt	7695	6358	1337	17 nt	1450	774	676	17 nt	1511	800	711
									18 nt	325126	158299	166827	18 nt	83412	19169	64243	18 nt	9161	6990	2171	18 nt	1141	605	536	18 nt	1186	623	563
									19 nt	395915	198808	197107	19 nt	124554	19901	104653	19 nt	7677	6395	1282	19 nt	1221	609	612	19 nt	1258	616	642
									20 nt	595848	323057	272791	20 nt	46916	17935	28981	20 nt	15512	14202	1310	20 nt	1895	903	992	20 nt	1987	937	1050
									21 nt	4977510	3099161	1878349	21 nt	61190	27725	33465	21 nt	8328	5662	2666	21 nt	20092	11087	9005	21 nt	20686	11262	9424
									22 nt	3325721	1787639	1538082	22 nt	234282	111981	122301	22 nt	8295	5042	3253	22 nt	16550	8006	8544	22 nt	17679	8541	9138
									23 nt	1822395	932719	889676	23 nt	131557	49328	82229	23 nt	5157	3679	1478	23 nt	2600	744	1856	23 nt	2798	786	2012
									24 nt	14841457	7446091	7395366	24 nt	87335	36966	50369	24 nt	23501	13508	9993	24 nt	5275	1847	3428	24 nt	5504	1961	3543
									25 nt	465698	229356	236342	25 nt	127510	32648	94862	25 nt	3025	2252	773	25 nt	424	143	281	25 nt	444	153	291
									26 nt	189693	98190	91503	26 nt	112910	36203	76707	26 nt	2505	2096	409	26 nt	98	48	50	26 nt	108	59	49
									27 nt	106228	60102	46126	27 nt	50647	14075	36572	27 nt	3805	3124	681	27 nt	88	44	44	27 nt	92	44	48
									28 nt	85588	43534	42054	28 nt	36093	10951	25142	28 nt	16723	16296	427	28 nt	86	48	38	28 nt	96	52	44
									29 nt	112021	50815	61206	29 nt	47981	13792	34189	29 nt	22134	21657	477	29 nt	65	40	25	29 nt	76	45	31
									30 nt	96267	42315	53952	30 nt	46796	10579	36217	30 nt	4136	2482	1654	30 nt	88	51	37	30 nt	100	60	40
									31 nt	99447	50054	49393	31 nt	18142	6514	11628	31 nt	2013	1546	467	31 nt	74	48	26	31 nt	75	48	27
									32 nt	193247	91205	102042	32 nt	44374	11867	32507	32 nt	9998	5297	4701	32 nt	60	39	21	32 nt	65	43	22
									33 nt	156405	89186	67219	33 nt	75696	33385	42311	33 nt	3402	2055	1347	33 nt	66	46	20	33 nt	74	52	22
									34 nt	48359	27902	20457	34 nt	14496	7224	7272	34 nt	1378	1049	329	34 nt	53	37	16	34 nt	61	47	14
30 dpi	pool 1	IL	S	7-1B	ALYU-223	40732531	28818722	1217766		total	forward	reverse		total	forward	reverse		total	forward	reverse		total	forward	reverse		total	forward	reverse
									15-34 nt	24801229	13219865	11581364	15-34 nt	827743	272003	555740	15-34 nt	134991	100470	34521	15-34 nt	1217766	687151	530615	15-34 nt	1015245	575946	439299
									15 nt	517671	277709	239962	15 nt	29022	11787	17235	15 nt	7742	6057	1685	15 nt	72418	40394	32024	15 nt	64805	36315	28490
									16 nt	528416	277501	250915	16 nt	68389	12104	56285	16 nt	6546	4621	1925	16 nt	42357	22763	19594	16 nt	37529	20096	17433
									17 nt	330374	175752	154622	17 nt	24745	7064	17681	17 nt	5720	4595	1125	17 nt	23196	13030	10166	17 nt	20222	11549	8673
									18 nt	304933	159256	145677	18 nt	38780	7920	30860	18 nt	7494	5337	2157	18 nt	19206	10560	8646	18 nt	16600	9299	7301
									19 nt	383853	203100	180753	19 nt	50332	8043	42289	19 nt	5437	4390	1047	19 nt	21482	11513	9969	19 nt	18155	9843	8312
									20 nt	597448	322940	274508	20 nt	31041	9814	21227	20 nt	15614	14508	1106	20 nt	37316	19577	17739	20 nt	31070	17513	13557
									21 nt	4463932	2789455	1674477	21 nt	67989	28396	39593	21 nt	8638	5640	2998	21 nt	643678	381000	262678	21 nt	541005	319997	221008
									22 nt	3054033	1631889	1422144	22 nt	195068	92080	102988	22 nt	7854	4710	3144	22 nt	223457	125968	97489	22 nt	182009	103259	78750
									23 nt	1467420	756663	710757	23 nt	62629	23968	38661	23 nt	4845	3374	1471	23 nt	33028	12799	20229	23 nt	26588	10480	16108
									24 nt	11782306	5915387	5866919	24 nt	48103	21551	26552	24 nt	18279	10315	7964	24 nt	74486	33598	40888	24 nt	56309	25074	31235
									25 nt	355245	181181	174064	25 nt	49822	7134	42688	25 nt	2864	2069	795	25 nt	6735	2735	4000	25 nt	5109	2075	3034
									26 nt	134770	72775	61995	26 nt	45286	6060	39226	26 nt	2515	2078	437	26 nt	2260	1242	1018	26 nt	1791	1001	790
									27 nt	101855	57603	44252	27 nt	18048	4239	13809	27 nt	3321	2727	594	27 nt	2410	1459	951	27 nt	1820	1110	710
									28 nt	98755	51219	47536	28 nt	17654	3983	13671	28 nt	12375	11952	423	28 nt	2444	1610	834	28 nt	1929	1284	645
									29 nt	99356	50727	48629	29 nt	15967	4126	11841	29 nt	9619	9013	606	29 nt	2523	1636	887	29 nt	1928	1302	626
									30 nt	118698	55501	63197	30 nt	16641	3525	13116	30 nt	2977	1627	1350	30 nt	2262	1402	860	30 nt	1827	1158	669
									31 nt	119390	59086	60304	31 nt	6214	2275	3939	31 nt	2007	1307	700	31 nt	2318	1587	731	31 nt	1828	1255	573
									32 nt	160111	82056	78055	32 nt	16663	6729	9934	32 nt	7658	4047	3611	32 nt	2357	1618	739	32 nt	1820	1228	592
									33 nt	122671	66036	56635	33 nt	18498	8516	9982	33 nt	2387	1356	1031	33 nt	2068	1392	676	33 nt	1533	1075	458
									34 nt	59992	34029	25963	34 nt	6852	2689	4163	34 nt	1099	747	352	34 nt	1765	1268	497	34 nt	1368	1033	335
30 dpi	pool 1	IL	R	8-1B	ALYU-224	45322133	31477359	882317		total	forward	reverse		total	forward	reverse		total	forward	reverse		total	forward	reverse		total	forward	reverse
									15-34 nt	26981483	14378317	12603166	15-34 nt	1380421	498609	881812	15-34 nt	185978	142584	43394	15-34 nt	882317	379220	503097	15-34 nt	713693	318703	394990
									15 nt	214414	111930	102484	15 nt	33970	16745	17225	15 nt	6777	5243	1534	15 nt	12641	6456	6185	15 nt	11416	5948	5468
									16 nt	281033	144723	136310	16 nt	58382	20163	38219	16 nt	6423	4482	1941	16 nt	12203	5864	6339	16 nt	10872	5316	5556
									17 nt	219002	110487	108515	17 nt	37547	13264	24283	17 nt	6104	5119	985	17 nt	9812	4893	4919	17 nt	8548	4454	4094
									18 nt	234121	116083	118038	18 nt	59553	16108	43445	18 nt	7838	5878	1960	18 nt	9905	4638	5267	18 nt	8461	4245	4216
									19 nt	302313	151798	150515	19 nt	86580	16215	70365	19 nt	6926	5860	1066	19 nt	12547	5629	6918	19 nt	10732	5088	5644
									20 nt	507488	272869	234619	20 nt	53607	14992	38615	20 nt	28443	27345	1098	20 nt	23459	9085	14374	20 nt	19498	8112	11386
									21 nt	4703190	3015510	1687680	21 nt	63511	28261	35250	21 nt	7962	5367	2595	21 nt	213526	104866	108660	21 nt	176418	88723	87695
									22 nt	3117681	1685164	1432517	22 nt	253251	120880	132371	22 nt	8032	4696	3336	22 nt	371973	174299	197674	22 nt	300305	146246	154059
									23 nt	1591741	816951	774790	23 nt	119113	46393	72720	23 nt	4967	3500	1467	23 nt	57720	15033	42687	23 nt	46177	12718	33459
									24 nt	14368171	7215569	7152602	24 nt	76986	33366	43620	24 nt	22879	13043	9836	24 nt	142926	43895	99031	24 nt	109448	34204	75244
									25 nt	429351	212217	217134	25 nt	111082	28072	83010	25 nt	3379	2377	1002	25 nt	9152	2074	7078	25 nt	6787	1579	5208
									26 nt	162572	85173	77399	26 nt	94373	25530	68843	26 nt	2757	2263	494	26 nt	1181	353	828	26 nt	920	297	623
									27 nt	102051	58584	43467	27 nt	49693	13338	36355	27 nt	4235	3307	928	27 nt	973	401	572	27 nt	755	329	426
									28 nt	80719	40725	39994	28 nt	35813	11626	24187	28 nt	18014	17553	461	28 nt	753	308	445	28 nt	616	262	354
									29 nt	101159	47252	53907	29 nt	42632	13936	28696	29 nt	18542	17906	636	29 nt	681	253	428	29 nt	551	212	339
									30 nt	96240	42063	54177	30 nt	46511	11302	35209	30 nt	4786	2892	1894	30 nt	662	258	404	30 nt	513	216	297
									31 nt	91083	46585	44498	31 nt	18208	7068	11140	31 nt	2379	1796	583	31 nt	652	279	373	31 nt	516	252	264
									32 nt	171275	83915	87360	32 nt	49575	17022	32553	32 nt	16990	8936	8054	32 nt	637	256	381	32 nt	479	203	276
									33 nt	152694	88295	64399	33 nt	70489	33548	36941	33 nt	6413	3564	2849	33 nt	501	201	300	33 nt	364	162	202
									34 nt	55185	32424	22761	34 nt	19545	10780	8765	34 nt	2132	1457	675	34 nt	413	179	234	34 nt	317	137	180
30 dpi	pool 1	IS76	S	11-1B	ALYU-225	43207073	30387784	1530357		total	forward	reverse		total	forward	reverse		total	forward	reverse		total	forward	reverse		total	forward	reverse
									15-34 nt	26000805	13912512	12088293	15-34 nt	600395	207185	393210	15-34 nt	147522	109338	38184	15-34 nt	1265419	736250	529169	15-34 nt	1530357	889888	640469
									15 nt	688960	372358	316602	15 nt	22453	9635	12818	15 nt	9305	7159	2146	15 nt	94812	53942	40870	15 nt	108488	61040	47448
									16 nt	649761	347250	302511	16 nt	47832	9901	37931	16 nt	7765	5440	2325	16 nt	62928	34519	28409	16 nt	72411	39359	33052
									17 nt	421317	226223	195094	17 nt	17952	5913	12039	17 nt	7149	5726	1423	17 nt	37993	21440	16553	17 nt	45221	24699	20522
									18 nt	371318	198570	172748	18 nt	28152	6805	21347	18 nt	9087	6620	2467	18 nt	29864	16063	13801	18 nt	35886	18821	17065
									19 nt	465814	251460	214354	19 nt	35540	6825	28715	19 nt	6573	5299	1274	19 nt	29434	15375	14059	19 nt	35948	18669	17279
									20 nt	676936	368777	308159	20 nt	26109	7459	18650	20 nt	16471	15290	1181	20 nt	40971	22746	18225	20 nt	49566	27093	22473
									21 nt	4369825	2744625	1625200	21 nt	51467	22150	29317	21 nt	9194	6315	2879	21 nt	556073	336011	220062	21 nt	667098	402931	264167
									22 nt	3143655	1703443	1440212	22 nt	134404	63714	70690	22 nt	9097	5792	3305	22 nt	267786	158095	109691	22 nt	330697	196570	134127
									23 nt	1545878	802426	743452	23 nt	42698	16911	25787	23 nt	5473	3970	1503	23 nt	34268	15903	18365	23 nt	42703	20089	22614
									24 nt	11945369	5995448	5949921	24 nt	34403	15143	19260	24 nt	20081	11461	8620	24 nt	75335	37791	37544	24 nt	97200	50407	46793
									25 nt	376684	196178	180506	25 nt	35789	5238	30551	25 nt	3563	2607	956	25 nt	6843	3488	3355	25 nt	8619	4407	4212
									26 nt	154462	84787	69675	26 nt	29679	4719	24960	26 nt	3251	2690	561	26 nt	3830	2379	1451	26 nt	4628	2900	1728
									27 nt	138634	77829	60805	27 nt	13501	3873	9628	27 nt	3916	3154	762	27 nt	3457	2286	1171	27 nt	4327	2802	1525
									28 nt	142660	75753	66907	28 nt	14775	3991	10784	28 nt	10703	10099	604	28 nt	3594	2544	1050	28 nt	4406	3038	1368
									29 nt	138074	71368	66706	29 nt	13408	4177	9231	29 nt	8199	7278	921	29 nt	3472	2475	997	29 nt	4436	3051	1385
									30 nt	164400	78305	86095	30 nt	13494	3407	10087	30 nt	3905	2258	1647	30 nt	3241	2342	899	30 nt	3993	2830	1163
									31 nt	158102	79701	78401	31 nt	5463	2326	3137	31 nt	2515	1668	847	31 nt	3200	2400	800	31 nt	3982	2954	1028
									32 nt	201686	104201	97485	32 nt	13098	5326	7772	32 nt	7028	3912	3116	32 nt	3157	2340	817	32 nt	4099	3002	1097
									33 nt	158931	82733	76198	33 nt	14195	6859	7336	33 nt	2768	1587	1181	33 nt	2684	2075	609	33 nt	3526	2697	829
									34 nt	88339	51077	37262	34 nt	5983	2813	3170	34 nt	1479	1013	466	34 nt	2477	2036	441	34 nt	3123	2529	594
30 dpi	pool 1	IS76	R	12-1B	ALYU-226	47460547	38489475	2735921		total	forward	reverse		total	forward	reverse		total	forward	reverse		total	forward	reverse		total	forward	reverse
									15-34 nt	31288395	16550893	14737502	15-34 nt	1354401	461815	892586	15-34 nt	183087	140429	42658	15-34 nt	2223654	955391	1268263	15-34 nt	2735921	1155235	1580686
									15 nt	319518	166954	152564	15 nt	36694	17651	19043	15 nt	8679	6746	1933	15 nt	37854	20190	17664	15 nt	43082	22753	20329
									16 nt	392194	201689	190505	16 nt	65199	20363	44836	16 nt	7962	5263	2699	16 nt	38179	18495	19684	16 nt	44439	21121	23318
									17 nt	302991	153880	149111	17 nt	40913	14234	26679	17 nt	7692	6312	1380	17 nt	34273	17850	16423	17 nt	40923	20548	20375
									18 nt	310006	155053	154953	18 nt	64677	16159	48518	18 nt	9595	7194	2401	18 nt	34998	17389	17609	18 nt	42466	20258	22208
									19 nt	390599	199701	190898	19 nt	93903	16443	77460	19 nt	7823	6482	1341	19 nt	43404	19964	23440	19 nt	52726	23432	29294
									20 nt	647051	351958	295093	20 nt	47233	15510	31723	20 nt	22196	20845	1351	20 nt	76312	30506	45806	20 nt	92958	35839	57119
									21 nt	5450237	3375598	2074639	21 nt	66571	29204	37367	21 nt	9087	6166	2921	21 nt	514760	238194	276566	21 nt	620707	280551	340156
									22 nt	3816293	2043024	1773269	22 nt	237968	112228	125740	22 nt	9588	5630	3958	22 nt	1006168	472628	533540	22 nt	1235213	572069	663144
									23 nt	1874117	963351	910766	23 nt	129599	47103	82496	23 nt	5814	4178	1636	23 nt	150482	37331	113151	23 nt	190940	46221	144719
									24 nt	16274348	8168452	8105896	24 nt	81713	34010	47703	24 nt	24841	14136	10705	24 nt	254337	72923	181414	24 nt	330467	99409	231058
									25 nt	469860	231601	238259	25 nt	114529	22580	91949	25 nt	3666	2634	1032	25 nt	18361	3988	14373	25 nt	23529	5744	17785
									26 nt	179769	94139	85630	26 nt	93539	22861	70678	26 nt	2883	2353	530	26 nt	3107	1081	2026	26 nt	3793	1336	2457
									27 nt	111886	63989	47897	27 nt	44027	12009	32018	27 nt	4332	3501	831	27 nt	2010	792	1218	27 nt	2530	999	1531
									28 nt	93998	48462	45536	28 nt	33932	10393	23539	28 nt	17068	16620	448	28 nt	1881	798	1083	28 nt	2321	932	1389
									29 nt	109077	51663	57414	29 nt	42742	13028	29714	29 nt	19705	19115	590	29 nt	1613	686	927	29 nt	2046	824	1222
									30 nt	100559	46907	53652	30 nt	39134	9452	29682	30 nt	3931	2515	1416	30 nt	1484	645	839	30 nt	1936	777	1159
									31 nt	98375	49582	48793	31 nt	15823	5743	10080	31 nt	2155	1631	524	31 nt	1289	532	757	31 nt	1693	677	1016
									32 nt	157235	77001	80234	32 nt	38210	11747	26463	32 nt	10858	5892	4966	32 nt	1251	539	712	32 nt	1651	673	978
									33 nt	137963	77983	59980	33 nt	54459	24493	29966	33 nt	3657	2112	1545	33 nt	1075	470	605	33 nt	1406	593	813
									34 nt	52319	29906	22413	34 nt	13536	6604	6932	34 nt	1555	1104	451	34 nt	816	390	426	34 nt	1095	479	616
30 dpi	pool 1	IL+IS76	S	19-1B	ALYU-229	42564123	32747681	1620675		total	forward	reverse		total	forward	reverse		total	forward	reverse		total	forward	reverse		total	forward	reverse
									15-34 nt	27912825	14919205	12993620	15-34 nt	664530	230786	433744	15-34 nt	143729	105127	38602	15-34 nt	1447686	835488	612198	15-34 nt	1620675	939709	680966
									15 nt	588428	317633	270795	15 nt	21790	9486	12304	15 nt	8216	6348	1868	15 nt	91835	52389	39446	15 nt	99692	56637	43055
									16 nt	579928	309995	269933	16 nt	50768	11323	39445	16 nt	7294	4934	2360	16 nt	60660	33265	27395	16 nt	66513	36367	30146
									17 nt	377052	201660	175392	17 nt	18058	5818	12240	17 nt	6502	5185	1317	17 nt	35879	20651	15228	17 nt	40156	22621	17535
									18 nt	333858	176736	157122	18 nt	29546	7018	22528	18 nt	8439	6085	2354	18 nt	29295	16254	13041	18 nt	32924	18052	14872
									19 nt	429689	229324	200365	19 nt	38561	6620	31941	19 nt	6001	4815	1186	19 nt	29970	15941	14029	19 nt	33851	18023	15828
									20 nt	676512	367161	309351	20 nt	27399	7733	19666	20 nt	16674	15422	1252	20 nt	45952	25331	20621	20 nt	51237	28461	22776
									21 nt	5034642	3151679	1882963	21 nt	57142	23903	33239	21 nt	9605	6443	3162	21 nt	680277	405221	275056	21 nt	757773	452851	304922
									22 nt	3480582	1871115	1609467	22 nt	154995	73445	81550	22 nt	8986	5607	3379	22 nt	309925	181866	128059	22 nt	350306	207544	142762
									23 nt	1658852	856936	801916	23 nt	52788	20696	32092	23 nt	5549	3987	1562	23 nt	40066	17868	22198	23 nt	45203	20522	24681
									24 nt	13195899	6624068	6571831	24 nt	40280	17891	22389	24 nt	21081	12029	9052	24 nt	86939	42888	44051	24 nt	100376	51234	49142
									25 nt	392362	203325	189037	25 nt	38921	5453	33468	25 nt	3521	2467	1054	25 nt	7855	3705	4150	25 nt	8943	4237	4706
									26 nt	139082	75945	63137	26 nt	31857	4902	26955	26 nt	2970	2450	520	26 nt	3799	2320	1479	26 nt	4286	2641	1645
									27 nt	115233	64603	50630	27 nt	14814	4192	10622	27 nt	3540	2766	774	27 nt	3417	2146	1271	27 nt	3931	2454	1477
									28 nt	116761	62349	54412	28 nt	14261	4418	9843	28 nt	9603	9060	543	28 nt	3598	2447	1151	28 nt	4065	2705	1360
									29 nt	114847	59555	55292	29 nt	13626	4459	9167	29 nt	7837	6996	841	29 nt	3416	2268	1148	29 nt	4030	2605	1425
									30 nt	142614	67035	75579	30 nt	16401	3929	12472	30 nt	3799	2179	1620	30 nt	3310	2332	978	30 nt	3822	2677	1145
									31 nt	137028	67895	69133	31 nt	6109	2548	3561	31 nt	2464	1696	768	31 nt	3273	2385	888	31 nt	3790	2730	1060
									32 nt	176632	90542	86090	32 nt	14329	5818	8511	32 nt	7318	3981	3337	32 nt	2987	2132	855	32 nt	3620	2585	1035
									33 nt	141133	74476	66657	33 nt	15632	7618	8014	33 nt	2786	1598	1188	33 nt	2850	2189	661	33 nt	3343	2566	777
									34 nt	81691	47173	34518	34 nt	7253	3516	3737	34 nt	1544	1079	465	34 nt	2383	1890	493	34 nt	2814	2197	617
30 dpi	pool 1	IL+IS76	R	20-1B	ALYU-230	37719583	27218957	1911731		total	forward	reverse		total	forward	reverse		total	forward	reverse		total	forward	reverse		total	forward	reverse
									15-34 nt	22081048	11745234	10335814	15-34 nt	942208	337318	604890	15-34 nt	123922	90400	33522	15-34 nt	1545240	664487	880753	15-34 nt	1911731	809569	1102162
									15 nt	263525	139406	124119	15 nt	29942	14714	15228	15 nt	7312	5259	2053	15 nt	37389	19475	17914	15 nt	42874	22180	20694
									16 nt	301651	156518	145133	16 nt	51112	16063	35049	16 nt	6377	4289	2088	16 nt	35099	16739	18360	16 nt	41200	19452	21748
									17 nt	217766	112472	105294	17 nt	28435	9527	18908	17 nt	5519	4308	1211	17 nt	31276	15659	15617	17 nt	37418	18377	19041
									18 nt	214579	108020	106559	18 nt	45409	11400	34009	18 nt	6709	4830	1879	18 nt	28553	14186	14367	18 nt	34785	16552	18233
									19 nt	273833	138865	134968	19 nt	68117	10256	57861	19 nt	5192	4175	1017	19 nt	33613	15505	18108	19 nt	40961	18186	22775
									20 nt	441812	240031	201781	20 nt	30582	9551	21031	20 nt	14488	13520	968	20 nt	55993	21993	34000	20 nt	68562	26121	42441
									21 nt	3805039	2420377	1384662	21 nt	47027	21154	25873	21 nt	6133	3997	2136	21 nt	374381	175276	199105	21 nt	453039	208257	244782
									22 nt	2637606	1421690	1215916	22 nt	201499	96969	104530	22 nt	6203	3597	2606	22 nt	657803	306302	351501	22 nt	813845	374358	439487
									23 nt	1294668	666671	627997	23 nt	83860	33019	50841	23 nt	3852	2596	1256	23 nt	101928	24554	77374	23 nt	130338	30715	99623
									24 nt	11623978	5835853	5788125	24 nt	54712	23603	31109	24 nt	17814	9889	7925	24 nt	166445	47788	118657	24 nt	219246	66146	153100
									25 nt	308110	151908	156202	25 nt	68196	13510	54686	25 nt	2356	1576	780	25 nt	12439	2688	9751	25 nt	16184	3862	12322
									26 nt	96561	51127	45434	26 nt	48747	12433	36314	26 nt	2038	1634	404	26 nt	2083	764	1319	26 nt	2570	915	1655
									27 nt	67945	38424	29521	27 nt	28644	8265	20379	27 nt	2667	2012	655	27 nt	1558	644	914	27 nt	1906	792	1114
									28 nt	54649	28072	26577	28 nt	20089	7216	12873	28 nt	9169	8796	373	28 nt	1337	565	772	28 nt	1684	685	999
									29 nt	71385	33568	37817	29 nt	25312	8874	16438	29 nt	10148	9701	447	29 nt	1133	510	623	29 nt	1473	635	838
									30 nt	72309	31582	40727	30 nt	28063	7110	20953	30 nt	3316	1975	1341	30 nt	1013	414	599	30 nt	1311	487	824
									31 nt	76349	37181	39168	31 nt	10308	4081	6227	31 nt	1619	1166	453	31 nt	937	387	550	31 nt	1272	506	766
									32 nt	132470	62188	70282	32 nt	27623	8678	18945	32 nt	9107	4766	4341	32 nt	891	396	495	32 nt	1207	504	703
									33 nt	92647	51653	40994	33 nt	35327	16046	19281	33 nt	2828	1597	1231	33 nt	710	332	378	33 nt	965	423	542
									34 nt	34166	19628	14538	34 nt	9204	4849	4355	34 nt	1075	717	358	34 nt	659	310	349	34 nt	891	416	475
30 dpi	pool 2	PC (mock)	S	3-2B	ALYU-233	50782168	34551951	18591		total	forward	reverse		total	forward	reverse		total	forward	reverse		total	forward	reverse		total	forward	reverse
									15-34 nt	30905422	16405424	14499998	15-34 nt	1282058	443695	838363	15-34 nt	178576	134929	43647	15-34 nt	17523	8631	8892	15-34 nt	18591	9157	9434
									15 nt	285808	147989	137819	15 nt	41593	20473	21120	15 nt	8837	6506	2331	15 nt	868	524	344	15 nt	906	538	368
									16 nt	357163	182907	174256	16 nt	68440	22152	46288	16 nt	8348	5715	2633	16 nt	632	336	296	16 nt	656	354	302
									17 nt	286767	143622	143145	17 nt	41692	14990	26702	17 nt	7210	5916	1294	17 nt	429	239	190	17 nt	461	249	212
									18 nt	298419	148011	150408	18 nt	60964	15978	44986	18 nt	8669	6284	2385	18 nt	368	180	188	18 nt	378	186	192
									19 nt	370934	188080	182854	19 nt	94475	16612	77863	19 nt	7252	6018	1234	19 nt	373	192	181	19 nt	407	209	198
									20 nt	618212	331174	287038	20 nt	56012	14808	41204	20 nt	31244	29836	1408	20 nt	594	280	314	20 nt	649	303	346
									21 nt	5051009	3244213	1806796	21 nt	60487	27994	32493	21 nt	8252	5717	2535	21 nt	6230	3365	2865	21 nt	6421	3447	2974
									22 nt	3451573	1850007	1601566	22 nt	236559	112942	123617	22 nt	8316	5128	3188	22 nt	5339	2600	2739	22 nt	5796	2819	2977
									23 nt	1943685	996048	947637	23 nt	113150	40763	72387	23 nt	5461	3930	1531	23 nt	782	229	553	23 nt	856	274	582
									24 nt	16723282	8390978	8332304	24 nt	75677	30368	45309	24 nt	24405	13568	10837	24 nt	1562	517	1045	24 nt	1693	593	1100
									25 nt	479053	237046	242007	25 nt	98176	15461	82715	25 nt	3594	2491	1103	25 nt	128	41	87	25 nt	128	44	84
									26 nt	150908	81205	69703	26 nt	64438	14296	50142	26 nt	2952	2406	546	26 nt	24	13	11	26 nt	30	18	12
									27 nt	107811	62008	45803	27 nt	41468	11294	30174	27 nt	3944	3009	935	27 nt	20	10	10	27 nt	20	9	11
									28 nt	86244	46272	39972	28 nt	28714	10636	18078	28 nt	11664	11181	483	28 nt	29	19	10	28 nt	33	22	11
									29 nt	106477	52356	54121	29 nt	35982	13335	22647	29 nt	11993	11440	553	29 nt	25	12	13	29 nt	25	11	14
									30 nt	100569	47160	53409	30 nt	40604	10518	30086	30 nt	4535	2837	1698	30 nt	26	17	9	30 nt	30	19	11
									31 nt	100100	51950	48150	31 nt	16622	6795	9827	31 nt	2412	1893	519	31 nt	26	19	7	31 nt	28	20	8
									32 nt	194082	93368	100714	32 nt	40213	12828	27385	32 nt	12662	6824	5838	32 nt	27	15	12	32 nt	28	15	13
									33 nt	134039	76181	57858	33 nt	51217	22596	28621	33 nt	4999	2921	2078	33 nt	23	13	10	33 nt	26	15	11
									34 nt	59287	34849	24438	34 nt	15575	8856	6719	34 nt	1827	1309	518	34 nt	18	10	8	34 nt	20	12	8
30 dpi	pool 2	IL	S	7-2A	ALYU-235	50948207	35561724	1415002		total	forward	reverse		total	forward	reverse		total	forward	reverse		total	forward	reverse		total	forward	reverse
									15-34 nt	30540295	16288672	14251623	15-34 nt	907079	301507	605572	15-34 nt	164573	122069	42504	15-34 nt	1415002	818044	596958	15-34 nt	1179776	686713	493063
									15 nt	450969	240888	210081	15 nt	24666	10716	13950	15 nt	7746	5988	1758	15 nt	61401	35483	25918	15 nt	54940	31916	23024
									16 nt	510238	270084	240154	16 nt	57180	13617	43563	16 nt	7215	4784	2431	16 nt	40622	22391	18231	16 nt	36090	19974	16116
									17 nt	355700	188177	167523	17 nt	24125	8226	15899	17 nt	6504	5227	1277	17 nt	25783	14765	11018	17 nt	22446	13086	9360
									18 nt	349392	181639	167753	18 nt	38476	9187	29289	18 nt	8862	6344	2518	18 nt	22925	12915	10010	18 nt	19879	11455	8424
									19 nt	442408	233354	209054	19 nt	56608	9370	47238	19 nt	6839	5506	1333	19 nt	25961	14045	11916	19 nt	22031	12179	9852
									20 nt	713000	385447	327553	20 nt	40695	10389	30306	20 nt	24970	23674	1296	20 nt	44767	24175	20592	20 nt	37512	21869	15643
									21 nt	5140136	3261721	1878415	21 nt	60893	25598	35295	21 nt	9795	6687	3108	21 nt	749950	454321	295629	21 nt	629376	381317	248059
									22 nt	3708248	1998076	1710172	22 nt	188139	88093	100046	22 nt	9646	5856	3790	22 nt	280574	162755	117819	22 nt	230512	134734	95778
									23 nt	1923761	990945	932816	23 nt	81854	30133	51721	23 nt	6007	4194	1813	23 nt	41277	16557	24720	23 nt	33415	13684	19731
									24 nt	15126023	7594492	7531531	24 nt	58781	25554	33227	24 nt	22610	12739	9871	24 nt	84861	39062	45799	24 nt	65126	29504	35622
									25 nt	468223	238556	229667	25 nt	64704	10069	54635	25 nt	3966	2848	1118	25 nt	8142	3479	4663	25 nt	6196	2695	3501
									26 nt	171890	93405	78485	26 nt	52379	7115	45264	26 nt	3481	2856	625	26 nt	3111	1748	1363	26 nt	2548	1444	1104
									27 nt	137068	77773	59295	27 nt	28273	6756	21517	27 nt	4187	3242	945	27 nt	3195	1887	1308	27 nt	2432	1468	964
									28 nt	126744	67091	59653	28 nt	20140	6548	13592	28 nt	11578	10908	670	28 nt	3393	2147	1246	28 nt	2704	1731	973
									29 nt	130950	67286	63664	29 nt	20600	7166	13434	29 nt	9136	8283	853	29 nt	3516	2097	1419	29 nt	2636	1618	1018
									30 nt	164554	77074	87480	30 nt	25220	5711	19509	30 nt	4465	2309	2156	30 nt	3281	1997	1284	30 nt	2571	1592	979
									31 nt	166856	81768	85088	31 nt	9949	3721	6228	31 nt	2749	1893	856	31 nt	3236	2100	1136	31 nt	2520	1628	892
									32 nt	204054	104240	99814	32 nt	21058	8243	12815	32 nt	9562	5355	4207	32 nt	3444	2302	1142	32 nt	2635	1784	851
									33 nt	164087	88031	76056	33 nt	23190	10912	12278	33 nt	3512	2109	1403	33 nt	2929	1938	991	33 nt	2200	1535	665
									34 nt	85994	48625	37369	34 nt	10149	4383	5766	34 nt	1743	1267	476	34 nt	2634	1880	754	34 nt	2007	1500	507
30 dpi	pool 2	IL	R	8-2A	ALYU-236	40300507	28508822	730898		total	forward	reverse		total	forward	reverse		total	forward	reverse		total	forward	reverse		total	forward	reverse
									15-34 nt	24521879	13071664	11450215	15-34 nt	1132418	380768	751650	15-34 nt	125289	93429	31860	15-34 nt	730898	305559	425339	15-34 nt	594818	256514	338304
									15 nt	252295	130795	121500	15 nt	38171	18879	19292	15 nt	7997	6131	1866	15 nt	11945	6113	5832	15 nt	10730	5575	5155
									16 nt	312940	162695	150245	16 nt	57203	19399	37804	16 nt	6626	4725	1901	16 nt	11497	5362	6135	16 nt	10227	4809	5418
									17 nt	246219	123900	122319	17 nt	41185	14280	26905	17 nt	6013	4892	1121	17 nt	9736	4757	4979	17 nt	8497	4255	4242
									18 nt	256277	126146	130131	18 nt	63878	14943	48935	18 nt	6954	5152	1802	18 nt	10032	4771	5261	18 nt	8478	4300	4178
									19 nt	323977	162397	161580	19 nt	103537	14820	88717	19 nt	5772	4679	1093	19 nt	12069	5306	6763	19 nt	10242	4771	5471
									20 nt	481025	262735	218290	20 nt	37202	13746	23456	20 nt	13205	12223	982	20 nt	21047	8028	13019	20 nt	17584	7199	10385
									21 nt	4246584	2749655	1496929	21 nt	48485	21604	26881	21 nt	6757	4571	2186	21 nt	187538	89284	98254	21 nt	155574	75438	80136
									22 nt	2774804	1491034	1283770	22 nt	199747	95609	104138	22 nt	6526	4065	2461	22 nt	295028	133623	161405	22 nt	239630	112238	127392
									23 nt	1492428	768073	724355	23 nt	103279	37312	65967	23 nt	4154	2961	1193	23 nt	46433	11497	34936	23 nt	37242	9629	27613
									24 nt	12919740	6482624	6437116	24 nt	66467	27532	38935	24 nt	18703	10377	8326	24 nt	114046	33514	80532	24 nt	87838	25720	62118
									25 nt	362663	177734	184929	25 nt	82491	13778	68713	25 nt	2676	1891	785	25 nt	7080	1609	5471	25 nt	5305	1168	4137
									26 nt	125454	66850	58604	26 nt	63382	13086	50296	26 nt	2178	1770	408	26 nt	865	276	589	26 nt	680	232	448
									27 nt	87271	49689	37582	27 nt	40955	10290	30665	27 nt	2953	2334	619	27 nt	612	227	385	27 nt	479	187	292
									28 nt	64119	33799	30320	28 nt	24661	9078	15583	28 nt	9166	8803	363	28 nt	511	218	293	28 nt	403	167	236
									29 nt	88533	42613	45920	29 nt	31375	11537	19838	29 nt	9927	9526	401	29 nt	472	181	291	29 nt	374	149	225
									30 nt	79899	36877	43022	30 nt	34948	8793	26155	30 nt	3092	1847	1245	30 nt	411	163	248	30 nt	318	137	181
									31 nt	84198	41818	42380	31 nt	13611	5135	8476	31 nt	1603	1205	398	31 nt	483	213	270	31 nt	384	186	198
									32 nt	184601	84580	100021	32 nt	29980	8745	21235	32 nt	7405	3948	3457	32 nt	434	176	258	32 nt	331	146	185
									33 nt	100950	56068	44882	33 nt	41817	17335	24482	33 nt	2536	1533	1003	33 nt	356	132	224	33 nt	264	116	148
									34 nt	37902	21582	16320	34 nt	10044	4867	5177	34 nt	1046	796	250	34 nt	303	109	194	34 nt	238	92	146
30 dpi	pool 2	IS76	S	11-2A	ALYU-237	43615139	30385766	1531683		total	forward	reverse		total	forward	reverse		total	forward	reverse		total	forward	reverse		total	forward	reverse
									15-34 nt	25900272	13899356	12000916	15-34 nt	622452	215967	406485	15-34 nt	146689	108394	38295	15-34 nt	1272682	708319	564363	15-34 nt	1531683	854578	677105
									15 nt	658096	352308	305788	15 nt	28334	13177	15157	15 nt	10213	7444	2769	15 nt	83518	46364	37154	15 nt	95670	52495	43175
									16 nt	627643	332971	294672	16 nt	50716	12304	38412	16 nt	8413	5882	2531	16 nt	57468	30383	27085	16 nt	66059	34695	31364
									17 nt	412514	216641	195873	17 nt	20922	7207	13715	17 nt	7350	5866	1484	17 nt	34826	18657	16169	17 nt	41425	21630	19795
									18 nt	366887	192498	174389	18 nt	30083	7855	22228	18 nt	9286	6360	2926	18 nt	28531	14811	13720	18 nt	33873	17290	16583
									19 nt	443693	237510	206183	19 nt	39050	8035	31015	19 nt	6374	5144	1230	19 nt	28452	14270	14182	19 nt	34415	17208	17207
									20 nt	667438	361619	305819	20 nt	32849	8007	24842	20 nt	22351	21069	1282	20 nt	40854	22038	18816	20 nt	49020	26200	22820
									21 nt	4509086	2887633	1621453	21 nt	47611	21335	26276	21 nt	8995	6070	2925	21 nt	571093	329184	241909	21 nt	681066	393869	287197
									22 nt	3122153	1682604	1439549	22 nt	127522	59983	67539	22 nt	8785	5484	3301	22 nt	286184	162112	124072	22 nt	350948	200618	150330
									23 nt	1573896	814068	759828	23 nt	45471	17815	27656	23 nt	5634	4074	1560	23 nt	35450	15276	20174	23 nt	43862	19179	24683
									24 nt	11993252	6022459	5970793	24 nt	36287	15531	20756	24 nt	18876	10846	8030	24 nt	74795	35305	39490	24 nt	95888	46871	49017
									25 nt	367091	190479	176612	25 nt	38061	5528	32533	25 nt	3359	2353	1006	25 nt	6589	3110	3479	25 nt	8322	3890	4432
									26 nt	141594	77589	64005	26 nt	29526	4524	25002	26 nt	3115	2573	542	26 nt	3379	1985	1394	26 nt	4064	2405	1659
									27 nt	123239	68738	54501	27 nt	14416	4428	9988	27 nt	3594	2826	768	27 nt	3121	1937	1184	27 nt	3865	2380	1485
									28 nt	122460	65625	56835	28 nt	13280	4435	8845	28 nt	8104	7553	551	28 nt	3023	2011	1012	28 nt	3682	2407	1275
									29 nt	121485	64104	57381	29 nt	12889	4672	8217	29 nt	6172	5470	702	29 nt	2983	1936	1047	29 nt	3761	2374	1387
									30 nt	144756	68608	76148	30 nt	16006	3748	12258	30 nt	3733	2015	1718	30 nt	2760	1857	903	30 nt	3423	2222	1201
									31 nt	135292	68200	67092	31 nt	5919	2305	3614	31 nt	2251	1501	750	31 nt	2694	1879	815	31 nt	3365	2304	1061
									32 nt	165392	84756	80636	32 nt	12833	5010	7823	32 nt	6160	3454	2706	32 nt	2602	1843	759	32 nt	3364	2343	1021
									33 nt	130719	69074	61645	33 nt	14319	6817	7502	33 nt	2563	1451	1112	33 nt	2320	1749	571	33 nt	3012	2226	786
									34 nt	73586	41872	31714	34 nt	6358	3251	3107	34 nt	1361	959	402	34 nt	2040	1612	428	34 nt	2599	1972	627
30 dpi	pool 2	IS76	R	12-2A	ALYU-238	39007890	28595607	1898541		total	forward	reverse		total	forward	reverse		total	forward	reverse		total	forward	reverse		total	forward	reverse
									15-34 nt	23393315	12481995	10911320	15-34 nt	1006197	349166	657031	15-34 nt	124376	91150	33226	15-34 nt	1541221	637308	903913	15-34 nt	1898541	776266	1122275
									15 nt	310458	161648	148810	15 nt	40061	19189	20872	15 nt	7432	5698	1734	15 nt	34804	17695	17109	15 nt	39712	19996	19716
									16 nt	354228	181572	172656	16 nt	63770	18957	44813	16 nt	6257	4366	1891	16 nt	33233	15572	17661	16 nt	39068	18186	20882
									17 nt	266629	134414	132215	17 nt	39288	13915	25373	17 nt	6000	4825	1175	17 nt	29863	14480	15383	17 nt	35629	16943	18686
									18 nt	263809	129875	133934	18 nt	57213	13749	43464	18 nt	7253	5338	1915	18 nt	28898	14333	14565	18 nt	35282	16874	18408
									19 nt	318024	161249	156775	19 nt	88541	13584	74957	19 nt	5402	4383	1019	19 nt	32869	14798	18071	19 nt	40177	17507	22670
									20 nt	481567	263032	218535	20 nt	35718	12132	23586	20 nt	14415	13360	1055	20 nt	53884	20860	33024	20 nt	66042	24831	41211
									21 nt	4107758	2652586	1455172	21 nt	47221	20719	26502	21 nt	6454	4300	2154	21 nt	366372	163909	202463	21 nt	440992	194349	246643
									22 nt	2710270	1457185	1253085	22 nt	178149	84737	93412	22 nt	6744	3999	2745	22 nt	657425	297173	360252	22 nt	810008	362414	447594
									23 nt	1377716	708238	669478	23 nt	87873	32693	55180	23 nt	4047	2740	1307	23 nt	103246	23874	79372	23 nt	131311	29935	101376
									24 nt	12104243	6070789	6033454	24 nt	61136	25462	35674	24 nt	18583	10465	8118	24 nt	177241	47771	129470	24 nt	230336	66297	164039
									25 nt	330368	163740	166628	25 nt	67111	12283	54828	25 nt	2457	1719	738	25 nt	13088	2704	10384	25 nt	16715	3816	12899
									26 nt	105956	56570	49386	26 nt	46392	11316	35076	26 nt	2022	1650	372	26 nt	2056	721	1335	26 nt	2546	878	1668
									27 nt	80028	45686	34342	27 nt	30414	9815	20599	27 nt	2824	2175	649	27 nt	1529	600	929	27 nt	1978	750	1228
									28 nt	65443	34661	30782	28 nt	22235	8661	13574	28 nt	8171	7729	442	28 nt	1292	496	796	28 nt	1629	621	1008
									29 nt	81489	39851	41638	29 nt	27266	10677	16589	29 nt	8269	7813	456	29 nt	1137	483	654	29 nt	1459	606	853
									30 nt	76509	36469	40040	30 nt	27626	8166	19460	30 nt	3053	2018	1035	30 nt	1102	452	650	30 nt	1407	536	871
									31 nt	79256	39556	39700	31 nt	12165	4638	7527	31 nt	1621	1205	416	31 nt	955	390	565	31 nt	1242	469	773
									32 nt	137101	65703	71398	32 nt	28815	9110	19705	32 nt	9315	4888	4427	32 nt	935	391	544	32 nt	1214	460	754
									33 nt	103256	56920	46336	33 nt	36173	14938	21235	33 nt	3012	1748	1264	33 nt	708	345	363	33 nt	978	441	537
									34 nt	39207	22251	16956	34 nt	9030	4425	4605	34 nt	1045	731	314	34 nt	584	261	323	34 nt	816	357	459
30 dpi	pool 2	IL+IS76	S	19-2A	ALYU-241	45411149	31412735	1501752		total	forward	reverse		total	forward	reverse		total	forward	reverse		total	forward	reverse		total	forward	reverse
									15-34 nt	27058387	14560024	12498363	15-34 nt	1372252	651503	720749	15-34 nt	390329	304029	86300	15-34 nt	1294181	760449	533732	15-34 nt	1501752	882874	618878
									15 nt	1285363	675831	609532	15 nt	216106	137087	79019	15 nt	51824	36960	14864	15 nt	90105	51416	38689	15 nt	100791	57016	43775
									16 nt	1039018	543125	495893	16 nt	136360	62930	73430	16 nt	35802	27947	7855	16 nt	58055	32158	25897	16 nt	65133	35748	29385
									17 nt	638792	331375	307417	17 nt	74625	34813	39812	17 nt	26199	22925	3274	17 nt	34314	19484	14830	17 nt	39535	21915	17620
									18 nt	669088	353144	315944	18 nt	122132	58717	63415	18 nt	39795	26474	13321	18 nt	28347	15746	12601	18 nt	32792	17961	14831
									19 nt	706405	371190	335215	19 nt	86559	34445	52114	19 nt	20581	18310	2271	19 nt	28048	15071	12977	19 nt	32800	17577	15223
									20 nt	826037	439881	386156	20 nt	105567	25242	80325	20 nt	73834	71043	2791	20 nt	42639	24164	18475	20 nt	49433	27859	21574
									21 nt	4573011	2909507	1663504	21 nt	90729	45127	45602	21 nt	19297	15196	4101	21 nt	594760	362814	231946	21 nt	688436	419607	268829
									22 nt	3106420	1682208	1424212	22 nt	185971	90189	95782	22 nt	17979	13726	4253	22 nt	266789	159231	107558	22 nt	311923	187463	124460
									23 nt	1550457	803571	746886	23 nt	67378	31166	36212	23 nt	11097	8740	2357	23 nt	34500	15839	18661	23 nt	40508	18878	21630
									24 nt	10702586	5375927	5326659	24 nt	52709	25390	27319	24 nt	22591	14529	8062	24 nt	85030	43050	41980	24 nt	101921	53046	48875
									25 nt	408885	214771	194114	25 nt	45691	12787	32904	25 nt	7759	5323	2436	25 nt	6392	3216	3176	25 nt	7818	3914	3904
									26 nt	224298	122640	101658	26 nt	32091	8606	23485	26 nt	5847	4759	1088	26 nt	3211	2062	1149	26 nt	3795	2454	1341
									27 nt	175936	97655	78281	27 nt	20731	8639	12092	27 nt	6243	4424	1819	27 nt	3039	2021	1018	27 nt	3667	2388	1279
									28 nt	175340	94902	80438	28 nt	21005	11252	9753	28 nt	9447	8251	1196	28 nt	3100	2209	891	28 nt	3630	2546	1084
									29 nt	205870	133572	72298	29 nt	16431	6989	9442	29 nt	8033	6421	1612	29 nt	3096	2155	941	29 nt	3779	2551	1228
									30 nt	182305	92833	89472	30 nt	25279	12302	12977	30 nt	9613	4904	4709	30 nt	2852	2073	779	30 nt	3431	2461	970
									31 nt	153503	77134	76369	31 nt	9049	4663	4386	31 nt	3406	2407	999	31 nt	2808	2139	669	31 nt	3415	2536	879
									32 nt	174865	91596	83269	32 nt	17032	8512	8520	32 nt	9717	5399	4318	32 nt	2602	1986	616	32 nt	3290	2463	827
									33 nt	158331	88537	69794	33 nt	30879	21725	9154	33 nt	8557	4600	3957	33 nt	2393	1922	471	33 nt	3003	2384	619
									34 nt	101877	60625	41252	34 nt	15928	10922	5006	34 nt	2708	1691	1017	34 nt	2101	1693	408	34 nt	2652	2107	545
30 dpi	pool 2	IL+IS76	R	20-2A	ALYU-242	48577287	35782695	2662912		total	forward	reverse		total	forward	reverse		total	forward	reverse		total	forward	reverse		total	forward	reverse
									15-34 nt	29025860	15448059	13577801	15-34 nt	1366821	468067	898754	15-34 nt	177009	133321	43688	15-34 nt	2164688	910231	1254457	15-34 nt	2662912	1106272	1556640
									15 nt	408547	213296	195251	15 nt	58150	28658	29492	15 nt	13300	9987	3313	15 nt	47451	24103	23348	15 nt	54224	27375	26849
									16 nt	456695	236716	219979	16 nt	84844	27806	57038	16 nt	10950	7498	3452	16 nt	44973	21076	23897	16 nt	52662	24379	28283
									17 nt	339081	172997	166084	17 nt	51815	17937	33878	17 nt	9290	7500	1790	17 nt	40032	19739	20293	17 nt	48003	23148	24855
									18 nt	335382	167469	167913	18 nt	78320	19094	59226	18 nt	11053	8082	2971	18 nt	39900	19892	20008	18 nt	48958	23434	25524
									19 nt	413283	207801	205482	19 nt	120687	18624	102063	19 nt	8584	6963	1621	19 nt	46864	21060	25804	19 nt	57073	24891	32182
									20 nt	604962	330482	274480	20 nt	48355	15970	32385	20 nt	20951	19473	1478	20 nt	76050	29659	46391	20 nt	92741	34931	57810
									21 nt	5075287	3250927	1824360	21 nt	65607	29028	36579	21 nt	8889	6063	2826	21 nt	496711	224071	272640	21 nt	597675	265132	332543
									22 nt	3405277	1820203	1585074	22 nt	244694	116012	128682	22 nt	8848	5265	3583	22 nt	946976	437138	509838	22 nt	1163204	531787	631417
									23 nt	1706718	876434	830284	23 nt	121886	44832	77054	23 nt	5438	3886	1552	23 nt	145221	35042	110179	23 nt	183809	43537	140272
									24 nt	14938513	7497243	7441270	24 nt	79131	32889	46242	24 nt	22859	12922	9937	24 nt	249990	69562	180428	24 nt	325685	96118	229567
									25 nt	416777	203151	213626	25 nt	97600	17343	80257	25 nt	3312	2384	928	25 nt	17914	3854	14060	25 nt	22849	5380	17469
									26 nt	137593	72628	64965	26 nt	66640	16417	50223	26 nt	2748	2238	510	26 nt	2679	882	1797	26 nt	3331	1075	2256
									27 nt	96029	54728	41301	27 nt	38193	11060	27133	27 nt	3959	3153	806	27 nt	1811	753	1058	27 nt	2240	896	1344
									28 nt	78021	39684	38337	28 nt	29066	9613	19453	28 nt	13022	12558	464	28 nt	1562	643	919	28 nt	1919	776	1143
									29 nt	100917	47525	53392	29 nt	36780	12351	24429	29 nt	14240	13670	570	29 nt	1424	579	845	29 nt	1805	698	1107
									30 nt	90143	41874	48269	30 nt	35964	9227	26737	30 nt	3332	2271	1061	30 nt	1372	581	791	30 nt	1737	702	1035
									31 nt	91501	44746	46755	31 nt	15074	5431	9643	31 nt	1957	1438	519	31 nt	1151	482	669	31 nt	1510	593	917
									32 nt	163919	77138	86781	32 nt	34964	9989	24975	32 nt	9768	5210	4558	32 nt	1038	430	608	32 nt	1388	553	835
									33 nt	122342	67557	54785	33 nt	47264	19894	27370	33 nt	3265	1894	1371	33 nt	844	367	477	33 nt	1119	459	660
									34 nt	44873	25460	19413	34 nt	11787	5892	5895	34 nt	1244	866	378	34 nt	725	318	407	34 nt	980	408	572
30 dpi	pool 2	PC (mock)	R	4-2B	ALYU-293	41643079	29301624	19360		total	forward	reverse		total	forward	reverse		total	forward	reverse		total	forward	reverse		total	forward	reverse
									15-34 nt	25998474	13750034	12248440	15-34 nt	1232543	422834	809709	15-34 nt	151057	114545	36512	15-34 nt	18330	9034	9296	15-34 nt	19360	9397	9963
									15 nt	302479	155706	146773	15 nt	53168	26672	26496	15 nt	9955	7401	2554	15 nt	936	509	427	15 nt	943	510	433
									16 nt	355857	182500	173357	16 nt	74351	24892	49459	16 nt	8568	6120	2448	16 nt	645	342	303	16 nt	660	343	317
									17 nt	288839	144699	144140	17 nt	49036	17725	31311	17 nt	7647	6203	1444	17 nt	427	233	194	17 nt	464	244	220
									18 nt	296567	146873	149694	18 nt	72342	18140	54202	18 nt	8910	6461	2449	18 nt	351	178	173	18 nt	383	193	190
									19 nt	363243	183209	180034	19 nt	112826	18211	94615	19 nt	7397	6086	1311	19 nt	388	173	215	19 nt	410	184	226
									20 nt	546337	294682	251655	20 nt	51060	16041	35019	20 nt	23955	22638	1317	20 nt	535	240	295	20 nt	604	263	341
									21 nt	4189535	2652147	1537388	21 nt	57117	26192	30925	21 nt	7752	5402	2350	21 nt	6550	3591	2959	21 nt	6705	3615	3090
									22 nt	2870755	1544305	1326450	22 nt	213665	101612	112053	22 nt	7600	4817	2783	22 nt	5711	2812	2899	22 nt	6189	3023	3166
									23 nt	1648845	846046	802799	23 nt	106710	38695	68015	23 nt	4759	3375	1384	23 nt	768	215	553	23 nt	875	248	627
									24 nt	13829747	6938450	6891297	24 nt	69208	29364	39844	24 nt	20551	11755	8796	24 nt	1645	545	1100	24 nt	1732	580	1152
									25 nt	385403	190093	195310	25 nt	84929	13916	71013	25 nt	2970	2143	827	25 nt	132	46	86	25 nt	142	51	91
									26 nt	128030	69018	59012	26 nt	58414	13482	44932	26 nt	2598	2112	486	26 nt	30	15	15	26 nt	35	17	18
									27 nt	93514	53027	40487	27 nt	41418	10371	31047	27 nt	2982	2305	677	27 nt	29	18	11	27 nt	31	17	14
									28 nt	69792	37568	32224	28 nt	24181	9047	15134	28 nt	8074	7655	419	28 nt	44	23	21	28 nt	46	22	24
									29 nt	99189	47472	51717	29 nt	32010	11753	20257	29 nt	9647	9242	405	29 nt	27	19	8	29 nt	29	17	12
									30 nt	83483	39047	44436	30 nt	35650	9032	26618	30 nt	3453	2120	1333	30 nt	27	15	12	30 nt	31	18	13
									31 nt	92748	46634	46114	31 nt	14238	5657	8581	31 nt	1836	1428	408	31 nt	23	14	9	31 nt	24	13	11
									32 nt	205982	94923	111059	32 nt	30032	9130	20902	32 nt	8057	4449	3608	32 nt	19	9	10	32 nt	18	8	10
									33 nt	105407	59052	46355	33 nt	40851	17058	23793	33 nt	2988	1827	1161	33 nt	20	17	3	33 nt	17	13	4
									34 nt	42722	24583	18139	34 nt	11337	5844	5493	34 nt	1358	1006	352	34 nt	23	20	3	34 nt	22	18	4

## Sheet: (B) 0-2 mm
						Total number of reads	Total number of 15-34 nt reads	Total number of 15-34 nt viral reads	Solanum lycopersicum nuclear genome 759 Mb				Solanum lycopersicum chloroplast 0.155 Mb				Solanum lycopersicum mitochondrion 0.44 Mb				TYLCV (AM409201) 2781 bp				TYLCV-IS76 (LN812978) 2773 bp
10 dpi	pool 1	PC (mock)	S	1-1A	ALYU-197	37294236	21430130	38748		total	forward	reverse		total	forward	reverse		total	forward	reverse		total	forward	reverse		total	forward	reverse
									15-34 nt	21271240	11252046	10019194	15-34 nt	1851339	651707	1199632	15-34 nt	515798	258030	257768	15-34 nt	37992	18526	19466	15-34 nt	38748	18873	19875
									15 nt	301569	154312	147257	15 nt	68448	35653	32795	15 nt	24146	15788	8358	15 nt	1264	687	577	15 nt	1299	706	593
									16 nt	346327	175167	171160	16 nt	108880	48442	60438	16 nt	116737	74039	42698	16 nt	2131	907	1224	16 nt	2148	929	1219
									17 nt	296652	146666	149986	17 nt	88776	37499	51277	17 nt	42808	25155	17653	17 nt	1072	560	512	17 nt	1104	557	547
									18 nt	312640	152302	160338	18 nt	106535	30434	76101	18 nt	25057	15954	9103	18 nt	818	426	392	18 nt	820	424	396
									19 nt	382410	189269	193141	19 nt	162544	32257	130287	19 nt	17511	12601	4910	19 nt	883	443	440	19 nt	911	456	455
									20 nt	505431	273185	232246	20 nt	68392	30503	37889	20 nt	23542	18867	4675	20 nt	1505	713	792	20 nt	1544	730	814
									21 nt	4030827	2555922	1474905	21 nt	63827	30666	33161	21 nt	20668	10680	9988	21 nt	10787	5701	5086	21 nt	10918	5774	5144
									22 nt	2058793	1089967	968826	22 nt	202304	98235	104069	22 nt	72299	7206	65093	22 nt	13258	6782	6476	22 nt	13553	6916	6637
									23 nt	1409410	708346	701064	23 nt	182381	61385	120996	23 nt	26830	5326	21504	23 nt	2159	733	1426	23 nt	2233	767	1466
									24 nt	10104887	5057664	5047223	24 nt	128217	50955	77262	24 nt	38218	19551	18667	24 nt	3410	1243	2167	24 nt	3486	1278	2208
									25 nt	456703	220008	236695	25 nt	146982	34819	112163	25 nt	6244	3120	3124	25 nt	291	104	187	25 nt	309	104	205
									26 nt	172122	91057	81065	26 nt	95233	27466	67767	26 nt	3440	2493	947	26 nt	78	31	47	26 nt	81	31	50
									27 nt	118089	66019	52070	27 nt	63527	16532	46995	27 nt	3714	2857	857	27 nt	44	26	18	27 nt	44	27	17
									28 nt	80677	42565	38112	28 nt	36880	13640	23240	28 nt	10856	10337	519	28 nt	36	21	15	28 nt	37	22	15
									29 nt	119297	55083	64214	29 nt	53616	18059	35557	29 nt	20979	19667	1312	29 nt	47	26	21	29 nt	46	25	21
									30 nt	134601	47424	87177	30 nt	88757	14844	73913	30 nt	43589	3322	40267	30 nt	55	32	23	30 nt	56	32	24
									31 nt	84173	42762	41411	31 nt	24334	9180	15154	31 nt	3040	2015	1025	31 nt	45	19	26	31 nt	45	19	26
									32 nt	152015	69964	82051	32 nt	49947	12521	37426	32 nt	8760	4646	4114	32 nt	44	28	16	32 nt	46	29	17
									33 nt	154622	86778	67844	33 nt	91575	39685	51890	33 nt	4905	2950	1955	33 nt	34	21	13	33 nt	37	24	13
									34 nt	49995	27586	22409	34 nt	20184	8932	11252	34 nt	2455	1456	999	34 nt	31	23	8	34 nt	31	23	8
10 dpi	pool 1	PC (mock)	R	2-1A	ALYU-198	44776604	25928422	7853		total	forward	reverse		total	forward	reverse		total	forward	reverse		total	forward	reverse		total	forward	reverse
									15-34 nt	25743468	13597504	12145964	15-34 nt	2027432	704794	1322638	15-34 nt	595473	305137	290336	15-34 nt	7766	3635	4131	15-34 nt	7853	3669	4184
									15 nt	310822	159051	151771	15 nt	82446	42092	40354	15 nt	33591	22061	11530	15 nt	282	151	131	15 nt	278	144	134
									16 nt	370124	188296	181828	16 nt	128860	57442	71418	16 nt	139984	86056	53928	16 nt	1803	671	1132	16 nt	1825	685	1140
									17 nt	317118	158757	158361	17 nt	101754	42874	58880	17 nt	53474	31452	22022	17 nt	475	258	217	17 nt	483	245	238
									18 nt	337533	165258	172275	18 nt	120520	33819	86701	18 nt	31241	19134	12107	18 nt	236	112	124	18 nt	237	116	121
									19 nt	427919	211331	216588	19 nt	176399	35293	141106	19 nt	21195	14712	6483	19 nt	183	91	92	19 nt	183	90	93
									20 nt	615004	329509	285495	20 nt	78758	32277	46481	20 nt	31621	25770	5851	20 nt	242	111	131	20 nt	246	113	133
									21 nt	4829131	3033878	1795253	21 nt	75384	35910	39474	21 nt	24365	12683	11682	21 nt	1892	978	914	21 nt	1894	985	909
									22 nt	2679851	1430906	1248945	22 nt	202697	97520	105177	22 nt	76390	8844	67546	22 nt	1789	923	866	22 nt	1818	940	878
									23 nt	1781070	896177	884893	23 nt	204902	65761	139141	23 nt	31744	6319	25425	23 nt	271	112	159	23 nt	278	113	165
									24 nt	12522183	6272321	6249862	24 nt	143374	54876	88498	24 nt	47263	24331	22932	24 nt	494	178	316	24 nt	506	185	321
									25 nt	533801	254967	278834	25 nt	172828	42761	130067	25 nt	6884	3109	3775	25 nt	44	20	24	25 nt	45	20	25
									26 nt	188627	97157	91470	26 nt	116283	34329	81954	26 nt	3581	2530	1051	26 nt	16	6	10	26 nt	16	6	10
									27 nt	117857	65132	52725	27 nt	71592	17605	53987	27 nt	4228	3080	1148	27 nt	12	6	6	27 nt	14	6	8
									28 nt	73692	37486	36206	28 nt	39206	13867	25339	28 nt	12507	11916	591	28 nt	4	2	2	28 nt	4	2	2
									29 nt	116033	51672	64361	29 nt	57635	19061	38574	29 nt	22434	21284	1150	29 nt	4	4	0	29 nt	7	7	0
									30 nt	125376	43706	81670	30 nt	85824	14484	71340	30 nt	39003	2918	36085	30 nt	5	2	3	30 nt	5	2	3
									31 nt	76681	37820	38861	31 nt	24057	8799	15258	31 nt	2716	1715	1001	31 nt	4	4	0	31 nt	4	4	0
									32 nt	136625	61984	74641	32 nt	43758	10869	32889	32 nt	6735	3569	3166	32 nt	2	0	2	32 nt	2	0	2
									33 nt	138694	77559	61135	33 nt	81303	36065	45238	33 nt	4291	2492	1799	33 nt	7	5	2	33 nt	6	5	1
									34 nt	45327	24537	20790	34 nt	19852	9090	10762	34 nt	2226	1162	1064	34 nt	1	1	0	34 nt	2	1	1
10 dpi	pool 1	IL	S	5-1A	ALYU-199	41416049	27785513	186020		total	forward	reverse		total	forward	reverse		total	forward	reverse		total	forward	reverse		total	forward	reverse
									15-34 nt	27538539	14530829	13007710	15-34 nt	2247241	791612	1455629	15-34 nt	649831	340846	308985	15-34 nt	186020	97301	88719	15-34 nt	185009	97011	87998
									15 nt	396743	203214	193529	15 nt	77790	40188	37602	15 nt	31249	19846	11403	15 nt	9817	5029	4788	15 nt	9699	4974	4725
									16 nt	452094	231527	220567	16 nt	134643	60148	74495	16 nt	157232	99363	57869	16 nt	7569	3418	4151	16 nt	7552	3423	4129
									17 nt	376450	187141	189309	17 nt	101890	42822	59068	17 nt	55678	32424	23254	17 nt	4135	2216	1919	17 nt	4112	2202	1910
									18 nt	389998	189948	200050	18 nt	123239	34462	88777	18 nt	31488	19551	11937	18 nt	3287	1684	1603	18 nt	3263	1676	1587
									19 nt	471775	235651	236124	19 nt	183899	36645	147254	19 nt	21523	15387	6136	19 nt	2865	1408	1457	19 nt	2823	1388	1435
									20 nt	646730	347404	299326	20 nt	80658	33789	46869	20 nt	31174	25404	5770	20 nt	6180	3204	2976	20 nt	6093	3198	2895
									21 nt	5224976	3281387	1943589	21 nt	77829	37129	40700	21 nt	25943	13412	12531	21 nt	85296	47491	37805	21 nt	85073	47426	37647
									22 nt	2731032	1442508	1288524	22 nt	249311	120759	128552	22 nt	87621	9342	78279	22 nt	48127	25533	22594	22 nt	47994	25531	22463
									23 nt	1814631	910768	903863	23 nt	228503	76275	152228	23 nt	29924	6855	23069	23 nt	5898	2177	3721	23 nt	5845	2169	3676
									24 nt	13131306	6570912	6560394	24 nt	164543	65511	99032	24 nt	49410	25978	23432	24 nt	9530	3563	5967	24 nt	9327	3490	5837
									25 nt	597387	286795	310592	25 nt	199560	52271	147289	25 nt	6718	3496	3222	25 nt	954	385	569	25 nt	935	372	563
									26 nt	225609	117174	108435	26 nt	130858	42188	88670	26 nt	4045	2889	1156	26 nt	339	156	183	26 nt	330	154	176
									27 nt	133401	75620	57781	27 nt	63287	18283	45004	27 nt	4754	3619	1135	27 nt	331	189	142	27 nt	323	185	138
									28 nt	99548	51095	48453	28 nt	45024	14835	30189	28 nt	17079	16411	668	28 nt	322	174	148	28 nt	314	173	141
									29 nt	150507	66850	83657	29 nt	69582	20323	49259	29 nt	32859	31414	1445	29 nt	277	140	137	29 nt	272	136	136
									30 nt	148086	53108	94978	30 nt	93351	14687	78664	30 nt	42106	3707	38399	30 nt	287	150	137	30 nt	279	145	134
									31 nt	101180	50651	50529	31 nt	26866	8981	17885	31 nt	3432	2175	1257	31 nt	208	102	106	31 nt	204	101	103
									32 nt	195163	88760	106403	32 nt	58253	13684	44569	32 nt	9736	5070	4666	32 nt	220	93	127	32 nt	201	84	117
									33 nt	193061	107768	85293	33 nt	114770	48708	66062	33 nt	5165	3055	2110	33 nt	210	103	107	33 nt	205	101	104
									34 nt	58862	32548	26314	34 nt	23385	9924	13461	34 nt	2695	1448	1247	34 nt	168	86	82	34 nt	165	83	82
10 dpi	pool 1	IL	R	6-1A	ALYU-200	41963107	28318367	189250		total	forward	reverse		total	forward	reverse		total	forward	reverse		total	forward	reverse		total	forward	reverse
									15-34 nt	28025148	14744889	13280259	15-34 nt	2328900	844156	1484744	15-34 nt	673110	356154	316956	15-34 nt	189250	87089	102161	15-34 nt	184778	85253	99525
									15 nt	387830	198162	189668	15 nt	91060	47124	43936	15 nt	33253	22392	10861	15 nt	3566	1826	1740	15 nt	3455	1764	1691
									16 nt	450821	230589	220232	16 nt	139334	64027	75307	16 nt	150130	95937	54193	16 nt	5153	2459	2694	16 nt	5106	2435	2671
									17 nt	375100	184581	190519	17 nt	107995	46283	61712	17 nt	55862	33414	22448	17 nt	3928	1909	2019	17 nt	3846	1870	1976
									18 nt	392754	189386	203368	18 nt	130408	39289	91119	18 nt	33790	21903	11887	18 nt	3620	1698	1922	18 nt	3539	1660	1879
									19 nt	460586	229435	231151	19 nt	181054	40543	140511	19 nt	23302	17032	6270	19 nt	3543	1572	1971	19 nt	3465	1546	1919
									20 nt	658841	353679	305162	20 nt	88577	37552	51025	20 nt	34015	27866	6149	20 nt	6104	2695	3409	20 nt	5952	2648	3304
									21 nt	5527200	3389484	2137716	21 nt	85687	41035	44652	21 nt	28116	14960	13156	21 nt	56466	28908	27558	21 nt	55841	28692	27149
									22 nt	2767867	1464977	1302890	22 nt	272171	131819	140352	22 nt	97383	10112	87271	22 nt	68118	33216	34902	22 nt	66348	32460	33888
									23 nt	1788085	903165	884920	23 nt	223209	78045	145164	23 nt	32911	7689	25222	23 nt	10644	3459	7185	23 nt	10276	3312	6964
									24 nt	13225473	6625323	6600150	24 nt	164021	65731	98290	24 nt	53269	28036	25233	24 nt	24842	8289	16553	24 nt	23858	7878	15980
									25 nt	587117	281370	305747	25 nt	191408	45567	145841	25 nt	7618	4369	3249	25 nt	1838	508	1330	25 nt	1746	470	1276
									26 nt	216422	112963	103459	26 nt	121039	37370	83669	26 nt	4484	3352	1132	26 nt	362	103	259	26 nt	339	94	245
									27 nt	143103	80611	62492	27 nt	73101	21351	51750	27 nt	5350	4073	1277	27 nt	220	80	140	27 nt	201	74	127
									28 nt	104463	54111	50352	28 nt	49202	17339	31863	28 nt	16839	16092	747	28 nt	144	46	98	28 nt	137	41	96
									29 nt	162446	72876	89570	29 nt	72896	22534	50362	29 nt	31343	29717	1626	29 nt	136	65	71	29 nt	132	63	69
									30 nt	152156	57812	94344	30 nt	93189	17432	75757	30 nt	38998	4338	34660	30 nt	146	73	73	30 nt	137	70	67
									31 nt	116480	57867	58613	31 nt	29536	10596	18940	31 nt	4061	2569	1492	31 nt	108	55	53	31 nt	111	58	53
									32 nt	236584	107353	129231	32 nt	66091	16421	49670	32 nt	12500	6530	5970	32 nt	122	48	74	32 nt	115	46	69
									33 nt	207604	115614	91990	33 nt	123471	52586	70885	33 nt	6741	3944	2797	33 nt	115	51	64	33 nt	105	45	60
									34 nt	64216	35531	28685	34 nt	25451	11512	13939	34 nt	3145	1829	1316	34 nt	75	29	46	34 nt	69	27	42
10 dpi	pool 1	IS76	S	9-1A	ALYU-201	41786846	28672020	318658		total	forward	reverse		total	forward	reverse		total	forward	reverse		total	forward	reverse		total	forward	reverse
									15-34 nt	28377677	14957630	13420047	15-34 nt	2320008	806012	1513996	15-34 nt	675406	359282	316124	15-34 nt	315117	165735	149382	15-34 nt	318658	167168	151490
									15 nt	424405	217586	206819	15 nt	84793	43585	41208	15 nt	31754	20482	11272	15 nt	22254	11241	11013	15 nt	22594	11436	11158
									16 nt	485025	246694	238331	16 nt	147460	63625	83835	16 nt	170609	109483	61126	16 nt	15503	7229	8274	16 nt	15727	7318	8409
									17 nt	390445	192271	198174	17 nt	108805	45161	63644	17 nt	55946	32541	23405	17 nt	8669	4455	4214	17 nt	8892	4516	4376
									18 nt	405162	195117	210045	18 nt	132096	34779	97317	18 nt	31291	19522	11769	18 nt	6854	3430	3424	18 nt	7000	3484	3516
									19 nt	494998	244848	250150	19 nt	200853	37779	163074	19 nt	21940	15850	6090	19 nt	5854	2846	3008	19 nt	6008	2908	3100
									20 nt	669923	358481	311442	20 nt	84386	34525	49861	20 nt	33971	27697	6274	20 nt	9372	5202	4170	20 nt	9543	5268	4275
									21 nt	5592332	3484276	2108056	21 nt	79573	37644	41929	21 nt	27331	13410	13921	21 nt	132927	72798	60129	21 nt	133589	73050	60539
									22 nt	2823923	1478485	1345438	22 nt	246338	118150	128188	22 nt	95174	9223	85951	22 nt	86612	46178	40434	22 nt	87518	46537	40981
									23 nt	1842782	924185	918597	23 nt	233664	79069	154595	23 nt	30211	6825	23386	23 nt	8731	3846	4885	23 nt	8964	3924	5040
									24 nt	13328033	6674042	6653991	24 nt	164991	67004	97987	24 nt	49863	25977	23886	24 nt	11820	5062	6758	24 nt	12123	5199	6924
									25 nt	585996	280896	305100	25 nt	194802	48476	146326	25 nt	6733	3618	3115	25 nt	1546	625	921	25 nt	1611	659	952
									26 nt	229251	119404	109847	26 nt	135372	40825	94547	26 nt	3933	2783	1150	26 nt	785	448	337	26 nt	801	456	345
									27 nt	138814	78134	60680	27 nt	69821	19432	50389	27 nt	4768	3693	1075	27 nt	744	405	339	27 nt	759	410	349
									28 nt	104619	53090	51529	28 nt	49190	16006	33184	28 nt	18879	18268	611	28 nt	617	396	221	28 nt	632	404	228
									29 nt	157353	69557	87796	29 nt	74759	21173	53586	29 nt	35464	33888	1576	29 nt	639	397	242	29 nt	659	404	255
									30 nt	144782	54995	89787	30 nt	88618	15606	73012	30 nt	34761	3743	31018	30 nt	524	282	242	30 nt	534	285	249
									31 nt	109121	54011	55110	31 nt	28124	9665	18459	31 nt	3549	2123	1426	31 nt	446	255	191	31 nt	460	263	197
									32 nt	195625	89878	105747	32 nt	57206	14641	42565	32 nt	10954	5562	5392	32 nt	441	211	230	32 nt	450	215	235
									33 nt	197070	109954	87116	33 nt	115187	48746	66441	33 nt	5500	3173	2327	33 nt	424	230	194	33 nt	431	232	199
									34 nt	58018	31726	26292	34 nt	23970	10121	13849	34 nt	2775	1421	1354	34 nt	355	199	156	34 nt	363	200	163
10 dpi	pool 1	IS76	R	10-1A	ALYU-202	46406847	32064164	836125		total	forward	reverse		total	forward	reverse		total	forward	reverse		total	forward	reverse		total	forward	reverse
									15-34 nt	31488077	16617129	14870948	15-34 nt	2595954	928801	1667153	15-34 nt	812078	418158	393920	15-34 nt	813508	373251	440257	15-34 nt	836125	384040	452085
									15 nt	481113	246657	234456	15 nt	98048	50479	47569	15 nt	38363	25292	13071	15 nt	16168	8569	7599	15 nt	16682	8864	7818
									16 nt	564403	290362	274041	16 nt	165856	74864	90992	16 nt	190914	120227	70687	16 nt	21494	10823	10671	16 nt	21921	11004	10917
									17 nt	468711	233138	235573	17 nt	125084	52540	72544	17 nt	68804	40825	27979	17 nt	21269	10886	10383	17 nt	21948	11166	10782
									18 nt	479730	235061	244669	18 nt	144360	41343	103017	18 nt	39451	25494	13957	18 nt	21286	10363	10923	18 nt	22089	10698	11391
									19 nt	567975	284439	283536	19 nt	209776	45012	164764	19 nt	27377	19812	7565	19 nt	20761	9642	11119	19 nt	21621	9977	11644
									20 nt	794007	425763	368244	20 nt	101271	41287	59984	20 nt	43352	36005	7347	20 nt	32240	14302	17938	20 nt	33198	14671	18527
									21 nt	6266750	3878035	2388715	21 nt	94607	46007	48600	21 nt	32774	16838	15936	21 nt	198300	96433	101867	21 nt	201661	98053	103608
									22 nt	3262905	1716096	1546809	22 nt	301584	146113	155471	22 nt	114633	11700	102933	22 nt	331809	163972	167837	22 nt	340972	168635	172337
									23 nt	2015553	1017668	997885	23 nt	247120	85559	161561	23 nt	36544	8713	27831	23 nt	52222	16493	35729	23 nt	54476	17572	36904
									24 nt	14359826	7195560	7164266	24 nt	175757	71215	104542	24 nt	56621	29638	26983	24 nt	83561	27275	56286	24 nt	86363	28564	57799
									25 nt	640412	308402	332010	25 nt	204566	47976	156590	25 nt	8638	4709	3929	25 nt	7539	2056	5483	25 nt	7920	2259	5661
									26 nt	248334	131143	117191	26 nt	134690	40464	94226	26 nt	5285	3890	1395	26 nt	1469	467	1002	26 nt	1550	498	1052
									27 nt	163954	92935	71019	27 nt	79124	22914	56210	27 nt	5686	4406	1280	27 nt	1004	381	623	27 nt	1059	393	666
									28 nt	122410	64360	58050	28 nt	53350	19136	34214	28 nt	18468	17644	824	28 nt	784	336	448	28 nt	816	345	471
									29 nt	181963	83095	98868	29 nt	78746	25409	53337	29 nt	33566	31767	1799	29 nt	730	277	453	29 nt	765	290	475
									30 nt	189862	66787	123075	30 nt	120887	19717	101170	30 nt	62142	4747	57395	30 nt	702	263	439	30 nt	743	279	464
									31 nt	131792	66922	64870	31 nt	33087	12592	20495	31 nt	4592	2927	1665	31 nt	651	252	399	31 nt	709	278	431
									32 nt	252647	116129	136518	32 nt	68992	18181	50811	32 nt	13876	7220	6656	32 nt	648	185	463	32 nt	696	203	493
									33 nt	223785	124885	98900	33 nt	130737	55139	75598	33 nt	7482	4394	3088	33 nt	482	165	317	33 nt	513	175	338
									34 nt	71945	39692	32253	34 nt	28312	12854	15458	34 nt	3510	1910	1600	34 nt	389	111	278	34 nt	423	116	307
10 dpi	pool 1	IL+IS76	S	17-1A	ALYU-205	39584775	25131049	104955		total	forward	reverse		total	forward	reverse		total	forward	reverse		total	forward	reverse		total	forward	reverse
									15-34 nt	24913853	13069898	11843955	15-34 nt	2268904	785942	1482962	15-34 nt	610550	328932	281618	15-34 nt	104306	53688	50618	15-34 nt	104955	53915	51040
									15 nt	349753	178771	170982	15 nt	80199	41361	38838	15 nt	28008	17493	10515	15 nt	6405	3069	3336	15 nt	6435	3092	3343
									16 nt	399185	202974	196211	16 nt	130127	56930	73197	16 nt	139402	90052	49350	16 nt	5260	2403	2857	16 nt	5272	2403	2869
									17 nt	340693	166893	173800	17 nt	101478	41486	59992	17 nt	49602	28667	20935	17 nt	2981	1483	1498	17 nt	3067	1496	1571
									18 nt	362715	173362	189353	18 nt	126354	33565	92789	18 nt	29057	17838	11219	18 nt	2251	1064	1187	18 nt	2297	1079	1218
									19 nt	446355	219828	226527	19 nt	195608	36489	159119	19 nt	20634	14866	5768	19 nt	1906	911	995	19 nt	1924	922	1002
									20 nt	575836	307536	268300	20 nt	86311	33854	52457	20 nt	34994	29684	5310	20 nt	3290	1843	1447	20 nt	3318	1865	1453
									21 nt	4463948	2780094	1683854	21 nt	74697	35884	38813	21 nt	22802	11985	10817	21 nt	45258	24641	20617	21 nt	45361	24685	20676
									22 nt	2416217	1275871	1140346	22 nt	212939	102352	110587	22 nt	73392	8531	64861	22 nt	27080	14335	12745	22 nt	27267	14381	12886
									23 nt	1645083	825435	819648	23 nt	221831	75946	145885	23 nt	25526	6483	19043	23 nt	2998	1183	1815	23 nt	3076	1217	1859
									24 nt	11987024	6004360	5982664	24 nt	161124	65334	95790	24 nt	45758	24385	21373	24 nt	4401	1592	2809	24 nt	4451	1612	2839
									25 nt	563003	271493	291510	25 nt	190180	53643	136537	25 nt	6516	3496	3020	25 nt	630	231	399	25 nt	625	229	396
									26 nt	213236	110116	103120	26 nt	126168	40889	85279	26 nt	4001	2872	1129	26 nt	284	139	145	26 nt	292	140	152
									27 nt	134084	75192	58892	27 nt	69146	20469	48677	27 nt	4866	3630	1236	27 nt	255	127	128	27 nt	260	131	129
									28 nt	102597	51195	51402	28 nt	50995	16338	34657	28 nt	19123	18452	671	28 nt	224	103	121	28 nt	222	102	120
									29 nt	161108	69857	91251	29 nt	76971	21847	55124	29 nt	35881	34011	1870	29 nt	197	112	85	29 nt	202	112	90
									30 nt	161218	55691	105527	30 nt	107861	16344	91517	30 nt	47465	3836	43629	30 nt	216	121	95	30 nt	223	122	101
									31 nt	104067	50806	53261	31 nt	31117	9966	21151	31 nt	3774	2132	1642	31 nt	207	91	116	31 nt	206	90	116
									32 nt	201837	92129	109708	32 nt	65755	15201	50554	32 nt	10729	5442	5287	32 nt	140	73	67	32 nt	140	73	67
									33 nt	221283	123094	98189	33 nt	132224	56011	76213	33 nt	5848	3399	2449	33 nt	169	94	75	33 nt	173	94	79
									34 nt	64611	35201	29410	34 nt	27819	12033	15786	34 nt	3172	1678	1494	34 nt	154	73	81	34 nt	144	70	74
10 dpi	pool 1	IL+IS76	R	18-1A	ALYU-206	54420088	36813873	307523		total	forward	reverse		total	forward	reverse		total	forward	reverse		total	forward	reverse		total	forward	reverse
									15-34 nt	36397566	19152089	17245477	15-34 nt	2938830	1035310	1903520	15-34 nt	843106	445084	398022	15-34 nt	299904	137121	162783	15-34 nt	307523	140740	166783
									15 nt	444517	226874	217643	15 nt	102218	52288	49930	15 nt	37240	23400	13840	15 nt	6256	3298	2958	15 nt	6454	3386	3068
									16 nt	545694	278131	267563	16 nt	172326	75305	97021	16 nt	187778	119408	68370	16 nt	9568	4512	5056	16 nt	9789	4605	5184
									17 nt	444209	219493	224716	17 nt	135644	55668	79976	17 nt	67118	38659	28459	17 nt	8618	4396	4222	17 nt	8864	4491	4373
									18 nt	476061	228221	247840	18 nt	165859	43514	122345	18 nt	40262	24875	15387	18 nt	8157	3977	4180	18 nt	8466	4084	4382
									19 nt	596355	292581	303774	19 nt	249066	47576	201490	19 nt	28149	20091	8058	19 nt	7783	3485	4298	19 nt	8079	3592	4487
									20 nt	835030	442980	392050	20 nt	113678	43796	69882	20 nt	49491	41506	7985	20 nt	11224	4933	6291	20 nt	11502	5030	6472
									21 nt	6814693	4236537	2578156	21 nt	104477	50511	53966	21 nt	34142	17505	16637	21 nt	72920	35557	37363	21 nt	73925	36067	37858
									22 nt	3680036	1947326	1732710	22 nt	309046	148574	160472	22 nt	116322	12660	103662	22 nt	118072	58533	59539	22 nt	121105	60094	61011
									23 nt	2347776	1183518	1164258	23 nt	280597	97720	182877	23 nt	38918	9409	29509	23 nt	18901	5926	12975	23 nt	19717	6348	13369
									24 nt	17715402	8875662	8839740	24 nt	205441	83380	122061	24 nt	69776	36730	33046	24 nt	32403	10715	21688	24 nt	33314	11124	22190
									25 nt	752163	363297	388866	25 nt	231066	59406	171660	25 nt	8876	4805	4071	25 nt	3089	810	2279	25 nt	3229	886	2343
									26 nt	265148	137630	127518	26 nt	155142	47717	107425	26 nt	5489	4009	1480	26 nt	657	172	485	26 nt	686	187	499
									27 nt	171165	95260	75905	27 nt	91427	26790	64637	27 nt	6566	4885	1681	27 nt	408	161	247	27 nt	431	168	263
									28 nt	129084	64988	64096	28 nt	65694	22451	43243	28 nt	23823	22907	916	28 nt	306	121	185	28 nt	323	123	200
									29 nt	202623	88962	113661	29 nt	97347	29880	67467	29 nt	43117	40767	2350	29 nt	328	133	195	29 nt	344	139	205
									30 nt	190252	69066	121186	30 nt	123050	22244	100806	30 nt	51830	5231	46599	30 nt	297	106	191	30 nt	318	109	209
									31 nt	137914	67963	69951	31 nt	39016	14080	24936	31 nt	5383	3101	2282	31 nt	279	98	181	31 nt	303	109	194
									32 nt	274234	124993	149241	32 nt	83954	20897	63057	32 nt	15212	7602	7610	32 nt	254	76	178	32 nt	265	82	183
									33 nt	290366	162197	128169	33 nt	176046	76254	99792	33 nt	9067	5143	3924	33 nt	204	61	143	33 nt	218	64	154
									34 nt	84844	46410	38434	34 nt	37736	17259	20477	34 nt	4547	2391	2156	34 nt	180	51	129	34 nt	191	52	139
10 dpi	pool 2	PC (mock)	S	1-2A	ALYU-209	41054671	23287586	10893		total	forward	reverse		total	forward	reverse		total	forward	reverse		total	forward	reverse		total	forward	reverse
									15-34 nt	23131898	12261797	10870101	15-34 nt	1886725	680821	1205904	15-34 nt	514788	259254	255534	15-34 nt	10873	5265	5608	15-34 nt	10893	5254	5639
									15 nt	282612	145361	137251	15 nt	61706	32139	29567	15 nt	22217	14264	7953	15 nt	422	226	196	15 nt	421	225	196
									16 nt	338602	170139	168463	16 nt	106758	47010	59748	16 nt	116709	74438	42271	16 nt	1417	572	845	16 nt	1419	580	839
									17 nt	283840	141639	142201	17 nt	82209	34813	47396	17 nt	41339	24085	17254	17 nt	480	256	224	17 nt	495	249	246
									18 nt	302012	147621	154391	18 nt	102212	28537	73675	18 nt	24204	14957	9247	18 nt	274	164	110	18 nt	272	162	110
									19 nt	378359	186907	191452	19 nt	156554	30421	126133	19 nt	16884	11961	4923	19 nt	223	99	124	19 nt	221	98	123
									20 nt	526320	283743	242577	20 nt	66102	29221	36881	20 nt	22981	18059	4922	20 nt	333	155	178	20 nt	332	150	182
									21 nt	4463912	2830768	1633144	21 nt	65565	31654	33911	21 nt	21645	10620	11025	21 nt	3214	1724	1490	21 nt	3226	1721	1505
									22 nt	2303997	1222434	1081563	22 nt	242945	118503	124442	22 nt	82080	7431	74649	22 nt	3019	1517	1502	22 nt	3025	1524	1501
									23 nt	1500055	755274	744781	23 nt	188725	66124	122601	23 nt	29138	5379	23759	23 nt	456	149	307	23 nt	459	150	309
									24 nt	11157087	5585207	5571880	24 nt	131644	52468	79176	24 nt	42684	21953	20731	24 nt	848	327	521	24 nt	834	318	516
									25 nt	498128	238844	259284	25 nt	158685	36508	122177	25 nt	6227	2998	3229	25 nt	68	17	51	25 nt	72	20	52
									26 nt	176582	92545	84037	26 nt	98486	29952	68534	26 nt	3578	2576	1002	26 nt	20	8	12	26 nt	19	7	12
									27 nt	120447	67974	52473	27 nt	64548	17781	46767	27 nt	4048	3118	930	27 nt	17	7	10	27 nt	17	7	10
									28 nt	82119	44075	38044	28 nt	37664	14861	22803	28 nt	11549	10961	588	28 nt	13	6	7	28 nt	12	5	7
									29 nt	125522	57795	67727	29 nt	56597	20056	36541	29 nt	22090	20901	1189	29 nt	18	14	4	29 nt	18	14	4
									30 nt	118026	48271	69755	30 nt	71664	16685	54979	30 nt	25943	3343	22600	30 nt	17	10	7	30 nt	17	10	7
									31 nt	90036	45444	44592	31 nt	25077	9799	15278	31 nt	2943	2011	932	31 nt	8	6	2	31 nt	8	6	2
									32 nt	168015	76870	91145	32 nt	53547	14032	39515	32 nt	10586	5594	4992	32 nt	9	3	6	32 nt	9	3	6
									33 nt	163366	91538	71828	33 nt	94707	40594	54113	33 nt	5494	3193	2301	33 nt	12	3	9	33 nt	12	3	9
									34 nt	52861	29348	23513	34 nt	21330	9663	11667	34 nt	2449	1412	1037	34 nt	5	2	3	34 nt	5	2	3
10 dpi	pool 2	PC (mock)	R	2-2A	ALYU-210	40721723	23753380	10163		total	forward	reverse		total	forward	reverse		total	forward	reverse		total	forward	reverse		total	forward	reverse
									15-34 nt	23576328	12386031	11190297	15-34 nt	1910260	638653	1271607	15-34 nt	503750	276609	227141	15-34 nt	10000	4725	5275	15-34 nt	10163	4754	5409
									15 nt	307594	155519	152075	15 nt	63205	31743	31462	15 nt	22199	14503	7696	15 nt	381	212	169	15 nt	383	212	171
									16 nt	357599	181718	175881	16 nt	111978	46801	65177	16 nt	124999	79383	45616	16 nt	1397	600	797	16 nt	1435	615	820
									17 nt	311873	154603	157270	17 nt	90068	35504	54564	17 nt	44460	25895	18565	17 nt	496	287	209	17 nt	523	278	245
									18 nt	344246	166348	177898	18 nt	115314	27734	87580	18 nt	24425	15411	9014	18 nt	309	160	149	18 nt	301	154	147
									19 nt	416351	205339	211012	19 nt	170212	28809	141403	19 nt	16050	11249	4801	19 nt	211	101	110	19 nt	222	103	119
									20 nt	556159	300151	256008	20 nt	61187	27392	33795	20 nt	20152	15234	4918	20 nt	331	156	175	20 nt	342	155	187
									21 nt	4097165	2552221	1544944	21 nt	64715	30453	34262	21 nt	20362	10478	9884	21 nt	2601	1305	1296	21 nt	2613	1302	1311
									22 nt	2356906	1248808	1108098	22 nt	195070	92823	102247	22 nt	64315	7394	56921	22 nt	2834	1456	1378	22 nt	2872	1476	1396
									23 nt	1648025	831633	816392	23 nt	192927	64770	128157	23 nt	24308	5268	19040	23 nt	499	138	361	23 nt	515	140	375
									24 nt	11537150	5784763	5752387	24 nt	131842	53210	78632	24 nt	41119	21277	19842	24 nt	761	238	523	24 nt	778	245	533
									25 nt	523571	250943	272628	25 nt	176575	45823	130752	25 nt	5762	2816	2946	25 nt	59	14	45	25 nt	59	16	43
									26 nt	208097	107347	100750	26 nt	127821	37695	90126	26 nt	3009	2159	850	26 nt	20	9	11	26 nt	19	9	10
									27 nt	124241	69658	54583	27 nt	66329	15303	51026	27 nt	3685	2838	847	27 nt	15	8	7	27 nt	15	8	7
									28 nt	89234	43851	45383	28 nt	43929	11930	31999	28 nt	18904	18433	471	28 nt	18	8	10	28 nt	18	8	10
									29 nt	139084	59506	79578	29 nt	66356	16416	49940	29 nt	34364	33264	1100	29 nt	9	5	4	29 nt	9	5	4
									30 nt	112557	45453	67104	30 nt	66288	11796	54492	30 nt	21120	2787	18333	30 nt	12	4	8	30 nt	13	4	9
									31 nt	84933	42117	42816	31 nt	22723	7265	15458	31 nt	2730	1664	1066	31 nt	13	6	7	31 nt	12	6	6
									32 nt	160709	74221	86488	32 nt	40625	10033	30592	32 nt	6276	3309	2967	32 nt	14	9	5	32 nt	14	9	5
									33 nt	153009	85837	67172	33 nt	85450	36268	49182	33 nt	3427	2110	1317	33 nt	12	5	7	33 nt	12	5	7
									34 nt	47825	25995	21830	34 nt	17646	6885	10761	34 nt	2084	1137	947	34 nt	8	4	4	34 nt	8	4	4
10 dpi	pool 2	IL	S	5-2A	ALYU-211	44889474	30068698	219128		total	forward	reverse		total	forward	reverse		total	forward	reverse		total	forward	reverse		total	forward	reverse
									15-34 nt	29766469	15839760	13926709	15-34 nt	2603428	972099	1631329	15-34 nt	734949	383573	351376	15-34 nt	219128	117781	101347	15-34 nt	217240	117146	100094
									15 nt	427310	219323	207987	15 nt	95057	50045	45012	15 nt	31066	20041	11025	15 nt	12312	6076	6236	15 nt	12174	6013	6161
									16 nt	491284	249301	241983	16 nt	153889	67768	86121	16 nt	167972	110383	57589	16 nt	9024	4195	4829	16 nt	8930	4151	4779
									17 nt	405252	200671	204581	17 nt	116816	49898	66918	17 nt	55182	32595	22587	17 nt	4470	2331	2139	17 nt	4427	2298	2129
									18 nt	414534	200161	214373	18 nt	138873	39251	99622	18 nt	32914	21188	11726	18 nt	3511	1792	1719	18 nt	3464	1775	1689
									19 nt	503228	248990	254238	19 nt	207203	42962	164241	19 nt	23855	17729	6126	19 nt	3285	1708	1577	19 nt	3242	1689	1553
									20 nt	692468	371025	321443	20 nt	90924	39947	50977	20 nt	32228	25827	6401	20 nt	6566	3572	2994	20 nt	6435	3548	2887
									21 nt	6332242	4014052	2318190	21 nt	89985	43462	46523	21 nt	29725	14671	15054	21 nt	106485	60755	45730	21 nt	106079	60658	45421
									22 nt	3009185	1574241	1434944	22 nt	323799	157793	166006	22 nt	122946	10028	112918	22 nt	54377	29438	24939	22 nt	53951	29306	24645
									23 nt	1837717	924984	912733	23 nt	244912	88464	156448	23 nt	34107	7952	26155	23 nt	6027	2464	3563	23 nt	5874	2419	3455
									24 nt	13488628	6756584	6732044	24 nt	179723	75503	104220	24 nt	55320	29215	26105	24 nt	9021	3455	5566	24 nt	8750	3354	5396
									25 nt	615254	298858	316396	25 nt	201600	57952	143648	25 nt	7467	4210	3257	25 nt	1103	445	658	25 nt	1070	434	636
									26 nt	244906	128366	116540	26 nt	139701	45663	94038	26 nt	4805	3617	1188	26 nt	439	216	223	26 nt	424	208	216
									27 nt	155656	88374	67282	27 nt	78102	25108	52994	27 nt	5619	4334	1285	27 nt	395	207	188	27 nt	379	196	183
									28 nt	118316	61184	57132	28 nt	56991	21163	35828	28 nt	20420	19658	762	28 nt	377	230	147	28 nt	365	227	138
									29 nt	175868	78351	97517	29 nt	84825	26720	58105	29 nt	38395	36266	2129	29 nt	302	172	130	29 nt	289	167	122
									30 nt	154703	63073	91630	30 nt	93461	21510	71951	30 nt	33739	4952	28787	30 nt	317	166	151	30 nt	303	158	145
									31 nt	125770	63269	62501	31 nt	34894	13356	21538	31 nt	4897	2943	1954	31 nt	287	126	161	31 nt	284	125	159
									32 nt	239260	111913	127347	32 nt	82363	24031	58332	32 nt	21393	10856	10537	32 nt	290	157	133	32 nt	282	153	129
									33 nt	259188	144881	114307	33 nt	156926	66534	90392	33 nt	9054	5154	3900	33 nt	276	144	132	33 nt	268	139	129
									34 nt	75700	42159	33541	34 nt	33384	14969	18415	34 nt	3845	1954	1891	34 nt	264	132	132	34 nt	250	128	122
10 dpi	pool 2	IL	R	6-2A	ALYU-212	45607121	32124237	175204		total	forward	reverse		total	forward	reverse		total	forward	reverse		total	forward	reverse		total	forward	reverse
									15-34 nt	31810039	16800093	15009946	15-34 nt	2593268	980513	1612755	15-34 nt	781114	395669	385445	15-34 nt	175204	80619	94585	15-34 nt	170661	78785	91876
									15 nt	428801	219879	208922	15 nt	93531	48870	44661	15 nt	34326	22961	11365	15 nt	2892	1474	1418	15 nt	2769	1416	1353
									16 nt	511100	262305	248795	16 nt	155746	70677	85069	16 nt	168729	108760	59969	16 nt	4558	2114	2444	16 nt	4514	2079	2435
									17 nt	418244	207502	210742	17 nt	116020	49219	66801	17 nt	59730	36206	23524	17 nt	2932	1456	1476	17 nt	2867	1414	1453
									18 nt	428401	207677	220724	18 nt	137258	41956	95302	18 nt	35554	23181	12373	18 nt	2919	1418	1501	18 nt	2839	1389	1450
									19 nt	510165	255672	254493	19 nt	193338	44823	148515	19 nt	26117	19405	6712	19 nt	2991	1385	1606	19 nt	2912	1353	1559
									20 nt	741523	396609	344914	20 nt	96001	42525	53476	20 nt	35183	28310	6873	20 nt	5542	2479	3063	20 nt	5363	2441	2922
									21 nt	6820899	4165119	2655780	21 nt	96838	46748	50090	21 nt	32541	16191	16350	21 nt	51142	26177	24965	21 nt	50555	25970	24585
									22 nt	3220883	1694055	1526828	22 nt	374197	182759	191438	22 nt	141908	11448	130460	22 nt	64320	31503	32817	22 nt	62536	30724	31812
									23 nt	1932621	978833	953788	23 nt	237445	87117	150328	23 nt	38549	8554	29995	23 nt	10169	3384	6785	23 nt	9765	3214	6551
									24 nt	14517084	7270993	7246091	24 nt	171841	70465	101376	24 nt	60605	32098	28507	24 nt	24652	8243	16409	24 nt	23615	7861	15754
									25 nt	640290	309576	330714	25 nt	192208	43353	148855	25 nt	8499	4887	3612	25 nt	1785	465	1320	25 nt	1705	431	1274
									26 nt	235619	126089	109530	26 nt	121936	37068	84868	26 nt	5417	4107	1310	26 nt	293	98	195	26 nt	268	91	177
									27 nt	165488	94313	71175	27 nt	79730	24942	54788	27 nt	6172	4709	1463	27 nt	204	66	138	27 nt	187	61	126
									28 nt	123287	66147	57140	28 nt	54143	22236	31907	28 nt	17248	16441	807	28 nt	168	76	92	28 nt	153	69	84
									29 nt	186715	86899	99816	29 nt	78957	28136	50821	29 nt	31390	29491	1899	29 nt	137	62	75	29 nt	129	60	69
									30 nt	169078	70715	98363	30 nt	96920	23783	73137	30 nt	37487	5850	31637	30 nt	117	59	58	30 nt	114	57	57
									31 nt	145458	73548	71910	31 nt	35412	14450	20962	31 nt	5317	3524	1793	31 nt	120	51	69	31 nt	116	49	67
									32 nt	290590	133229	157361	32 nt	84790	24938	59852	32 nt	22680	11745	10935	32 nt	89	30	59	32 nt	87	29	58
									33 nt	244984	136623	108361	33 nt	145027	61416	83611	33 nt	9634	5603	4031	33 nt	91	42	49	33 nt	87	41	46
									34 nt	78809	44310	34499	34 nt	31930	15032	16898	34 nt	4028	2198	1830	34 nt	83	37	46	34 nt	80	36	44
10 dpi	pool 2	IS76	S	9-2A	ALYU-213	28814844	18773030	180952		total	forward	reverse		total	forward	reverse		total	forward	reverse		total	forward	reverse		total	forward	reverse
									15-34 nt	18585943	9827889	8758054	15-34 nt	1640623	589746	1050877	15-34 nt	499767	259697	240070	15-34 nt	178755	96609	82146	15-34 nt	180952	97450	83502
									15 nt	291543	150936	140607	15 nt	60616	31528	29088	15 nt	25142	15648	9494	15 nt	13093	6587	6506	15 nt	13307	6692	6615
									16 nt	343947	177116	166831	16 nt	107094	48051	59043	16 nt	124192	80080	44112	16 nt	9444	4367	5077	16 nt	9572	4415	5157
									17 nt	264515	132780	131735	17 nt	75142	31267	43875	17 nt	40123	23320	16803	17 nt	5672	2941	2731	17 nt	5836	2978	2858
									18 nt	266210	130151	136059	18 nt	89957	24537	65420	18 nt	23093	14673	8420	18 nt	4051	2027	2024	18 nt	4178	2084	2094
									19 nt	344267	170040	174227	19 nt	143958	27271	116687	19 nt	16533	12094	4439	19 nt	3510	1826	1684	19 nt	3614	1855	1759
									20 nt	454820	242573	212247	20 nt	62818	24982	37836	20 nt	26353	22006	4347	20 nt	5633	3151	2482	20 nt	5733	3193	2540
									21 nt	3801015	2365587	1435428	21 nt	59468	28988	30480	21 nt	19173	9529	9644	21 nt	75107	42705	32402	21 nt	75550	42852	32698
									22 nt	1897406	994336	903070	22 nt	203672	98855	104817	22 nt	72464	6712	65752	22 nt	46153	25479	20674	22 nt	46611	25686	20925
									23 nt	1183104	595319	587785	23 nt	154909	54713	100196	23 nt	23767	5002	18765	23 nt	4821	2104	2717	23 nt	4971	2167	2804
									24 nt	8420881	4217955	4202926	24 nt	104554	42353	62201	24 nt	33371	17439	15932	24 nt	7076	3132	3944	24 nt	7264	3195	4069
									25 nt	389895	188588	201307	25 nt	123948	31310	92638	25 nt	5432	2757	2675	25 nt	985	395	590	25 nt	1018	409	609
									26 nt	148779	78279	70500	26 nt	85613	24451	61162	26 nt	3129	2289	840	26 nt	558	300	258	26 nt	570	305	265
									27 nt	100622	57022	43600	27 nt	53282	14259	39023	27 nt	3902	3041	861	27 nt	452	257	195	27 nt	461	262	199
									28 nt	70250	36647	33603	28 nt	33320	12514	20806	28 nt	12237	11718	519	28 nt	355	199	156	28 nt	364	202	162
									29 nt	101012	46321	54691	29 nt	46656	15484	31172	29 nt	20028	19088	940	29 nt	428	239	189	29 nt	437	240	197
									30 nt	104288	38247	66041	30 nt	66853	12690	54163	30 nt	29970	2773	27197	30 nt	299	173	126	30 nt	311	178	133
									31 nt	78418	38684	39734	31 nt	20347	7659	12688	31 nt	2596	1703	893	31 nt	333	217	116	31 nt	341	219	122
									32 nt	145285	66657	78628	32 nt	46302	13134	33168	32 nt	10930	5731	5199	32 nt	296	189	107	32 nt	306	191	115
									33 nt	135824	75789	60035	33 nt	82844	36215	46629	33 nt	5071	2921	2150	33 nt	265	168	97	33 nt	276	172	104
									34 nt	43862	24862	19000	34 nt	19270	9485	9785	34 nt	2261	1173	1088	34 nt	224	153	71	34 nt	232	155	77
10 dpi	pool 2	IS76	R	10-2A	ALYU-214	45831283	32083021	483073		total	forward	reverse		total	forward	reverse		total	forward	reverse		total	forward	reverse		total	forward	reverse
									15-34 nt	31658368	16657218	15001150	15-34 nt	2419123	853589	1565534	15-34 nt	715550	372313	343237	15-34 nt	470006	219235	250771	15-34 nt	483073	225128	257945
									15 nt	375236	193827	181409	15 nt	84181	42765	41416	15 nt	33198	20472	12726	15 nt	11323	5955	5368	15 nt	11690	6137	5553
									16 nt	463746	239259	224487	16 nt	153030	66904	86126	16 nt	172576	108395	64181	16 nt	14786	7228	7558	16 nt	15087	7345	7742
									17 nt	380534	190485	190049	17 nt	111206	45556	65650	17 nt	58801	33548	25253	17 nt	13392	7008	6384	17 nt	13829	7163	6666
									18 nt	401689	195746	205943	18 nt	135869	36671	99198	18 nt	33607	20551	13056	18 nt	12546	6202	6344	18 nt	13003	6395	6608
									19 nt	508165	249391	258774	19 nt	201721	39418	162303	19 nt	22905	15957	6948	19 nt	11858	5484	6374	19 nt	12392	5651	6741
									20 nt	750473	399373	351100	20 nt	92014	36829	55185	20 nt	39358	32192	7166	20 nt	17874	8187	9687	20 nt	18442	8419	10023
									21 nt	6361978	3892673	2469305	21 nt	90756	43425	47331	21 nt	29351	14313	15038	21 nt	118941	59001	59940	21 nt	120838	59857	60981
									22 nt	3283154	1732637	1550517	22 nt	302277	146114	156163	22 nt	107964	9948	98016	22 nt	183189	91777	91412	22 nt	188324	94334	93990
									23 nt	2067923	1040133	1027790	23 nt	246635	83053	163582	23 nt	33619	7049	26570	23 nt	28627	9269	19358	23 nt	29913	9823	20090
									24 nt	15102043	7567359	7534684	24 nt	165167	65761	99406	24 nt	58101	29974	28127	24 nt	48928	16463	32465	24 nt	50544	17162	33382
									25 nt	629097	300326	328771	25 nt	193762	43716	150046	25 nt	7077	3707	3370	25 nt	4628	1278	3350	25 nt	4866	1390	3476
									26 nt	212791	110647	102144	26 nt	124508	37970	86538	26 nt	3979	2838	1141	26 nt	907	288	619	26 nt	971	308	663
									27 nt	134246	75801	58445	27 nt	70945	19929	51016	27 nt	4873	3677	1196	27 nt	565	210	355	27 nt	597	221	376
									28 nt	97698	49206	48492	28 nt	49079	16904	32175	28 nt	18860	18163	697	28 nt	447	192	255	28 nt	465	202	263
									29 nt	163690	71170	92520	29 nt	75338	22663	52675	29 nt	34980	33570	1410	29 nt	431	154	277	29 nt	450	159	291
									30 nt	136575	52970	83605	30 nt	85650	17734	67916	30 nt	30490	4006	26484	30 nt	351	133	218	30 nt	370	139	231
									31 nt	108687	52720	55967	31 nt	29102	10352	18750	31 nt	3614	2267	1347	31 nt	405	136	269	31 nt	435	142	293
									32 nt	222072	100135	121937	32 nt	63954	16388	47566	32 nt	12984	6685	6299	32 nt	328	95	233	32 nt	343	97	246
									33 nt	198683	110379	88304	33 nt	117855	49473	68382	33 nt	6231	3499	2732	33 nt	275	106	169	33 nt	295	111	184
									34 nt	59888	32981	26907	34 nt	26074	11964	14110	34 nt	2982	1502	1480	34 nt	205	69	136	34 nt	219	73	146
10 dpi	pool 2	IL+IS76	S	17-2A	ALYU-217	46429970	32889473	180969		total	forward	reverse		total	forward	reverse		total	forward	reverse		total	forward	reverse		total	forward	reverse
									15-34 nt	32620386	17161319	15459067	15-34 nt	2619296	889900	1729396	15-34 nt	781600	430644	350956	15-34 nt	179896	96239	83657	15-34 nt	180969	96634	84335
									15 nt	458105	235836	222269	15 nt	98388	48983	49405	15 nt	41795	25519	16276	15 nt	12421	6328	6093	15 nt	12547	6394	6153
									16 nt	543846	278349	265497	16 nt	182922	77426	105496	16 nt	209159	132848	76311	16 nt	9709	4328	5381	16 nt	9800	4357	5443
									17 nt	446913	225073	221840	17 nt	128506	52875	75631	17 nt	69388	40474	28914	17 nt	5673	2844	2829	17 nt	5794	2851	2943
									18 nt	469163	231378	237785	18 nt	158867	42220	116647	18 nt	39315	24281	15034	18 nt	4156	2032	2124	18 nt	4218	2048	2170
									19 nt	589849	292133	297716	19 nt	241114	44958	196156	19 nt	26550	18808	7742	19 nt	3525	1679	1846	19 nt	3570	1698	1872
									20 nt	798262	426393	371869	20 nt	106923	39776	67147	20 nt	48904	41892	7012	20 nt	5963	3246	2717	20 nt	5998	3270	2728
									21 nt	5993411	3730901	2262510	21 nt	94829	45886	48943	21 nt	29494	15185	14309	21 nt	79295	44770	34525	21 nt	79496	44849	34647
									22 nt	3250671	1704489	1546182	22 nt	301354	144644	156710	22 nt	95963	11078	84885	22 nt	44381	24551	19830	22 nt	44597	24643	19954
									23 nt	2223240	1114613	1108627	23 nt	276411	88138	188273	23 nt	34144	8054	26090	23 nt	4734	1987	2747	23 nt	4802	2013	2789
									24 nt	15812192	7923151	7889041	24 nt	177094	69067	108027	24 nt	57638	29993	27645	24 nt	6655	2724	3931	24 nt	6724	2746	3978
									25 nt	671790	320723	351067	25 nt	205881	43496	162385	25 nt	7847	4056	3791	25 nt	928	381	547	25 nt	943	392	551
									26 nt	230543	120960	109583	26 nt	129346	36051	93295	26 nt	4477	3267	1210	26 nt	420	193	227	26 nt	424	192	232
									27 nt	151424	85836	65588	27 nt	76944	19900	57044	27 nt	5285	4110	1175	27 nt	364	205	159	27 nt	368	206	162
									28 nt	106600	54411	52189	28 nt	49397	16135	33262	28 nt	19077	18403	674	28 nt	281	164	117	28 nt	287	168	119
									29 nt	164518	72075	92443	29 nt	77537	21800	55737	29 nt	38019	36521	1498	29 nt	310	205	105	29 nt	314	206	108
									30 nt	145894	56736	89158	30 nt	89635	16652	72983	30 nt	32318	3732	28586	30 nt	256	143	113	30 nt	260	144	116
									31 nt	106451	53111	53340	31 nt	29401	9880	19521	31 nt	3524	2248	1276	31 nt	218	112	106	31 nt	213	111	102
									32 nt	198590	91292	107298	32 nt	58240	14150	44090	32 nt	10296	5440	4856	32 nt	250	131	119	32 nt	254	131	123
									33 nt	195234	108780	86454	33 nt	111037	46677	64360	33 nt	5460	3236	2224	33 nt	204	125	79	33 nt	202	122	80
									34 nt	63690	35079	28611	34 nt	25470	11186	14284	34 nt	2947	1499	1448	34 nt	153	91	62	34 nt	158	93	65
10 dpi	pool 2	IL+IS76	R	18-2A	ALYU-218	42008530	29161573	209023		total	forward	reverse		total	forward	reverse		total	forward	reverse		total	forward	reverse		total	forward	reverse
									15-34 nt	28878756	15174452	13704304	15-34 nt	2233620	806467	1427153	15-34 nt	708937	392825	316112	15-34 nt	204385	96232	108153	15-34 nt	209023	98398	110625
									15 nt	438076	224587	213489	15 nt	114238	57586	56652	15 nt	48600	28950	19650	15 nt	5558	2960	2598	15 nt	5710	3045	2665
									16 nt	487526	253008	234518	16 nt	164879	74611	90268	16 nt	182356	113926	68430	16 nt	8165	4008	4157	16 nt	8260	4054	4206
									17 nt	405657	203616	202041	17 nt	119991	51777	68214	17 nt	68321	40807	27514	17 nt	6774	3517	3257	17 nt	6975	3588	3387
									18 nt	425702	209291	216411	18 nt	137009	41778	95231	18 nt	40170	26108	14062	18 nt	6060	3004	3056	18 nt	6299	3105	3194
									19 nt	499440	249984	249456	19 nt	184655	42631	142024	19 nt	26323	19295	7028	19 nt	5579	2655	2924	19 nt	5768	2715	3053
									20 nt	722924	386477	336447	20 nt	91448	37296	54152	20 nt	39308	32724	6584	20 nt	8126	3704	4422	20 nt	8342	3802	4540
									21 nt	5467855	3332442	2135413	21 nt	87145	42579	44566	21 nt	27711	14882	12829	21 nt	53424	26947	26477	21 nt	54075	27267	26808
									22 nt	2980062	1578710	1401352	22 nt	266877	128360	138517	22 nt	84042	10637	73405	22 nt	75410	37632	37778	22 nt	77108	38503	38605
									23 nt	1953021	985009	968012	23 nt	219041	73766	145275	23 nt	31336	7821	23515	23 nt	11762	3800	7962	23 nt	12260	4034	8226
									24 nt	13725665	6881838	6843827	24 nt	143529	57060	86469	24 nt	52406	27642	24764	24 nt	19892	6704	13188	24 nt	20451	6944	13507
									25 nt	577466	276658	300808	25 nt	171230	35440	135790	25 nt	7376	4013	3363	25 nt	1807	509	1298	25 nt	1859	530	1329
									26 nt	190886	100237	90649	26 nt	103085	29024	74061	26 nt	4162	3032	1130	26 nt	405	157	248	26 nt	418	159	259
									27 nt	130734	73135	57599	27 nt	66478	17233	49245	27 nt	4954	3669	1285	27 nt	241	91	150	27 nt	257	94	163
									28 nt	93470	47822	45648	28 nt	43424	15003	28421	28 nt	16441	15733	708	28 nt	230	95	135	28 nt	244	100	144
									29 nt	148618	66409	82209	29 nt	63693	18677	45016	29 nt	29960	28727	1233	29 nt	179	95	84	29 nt	191	97	94
									30 nt	122738	49644	73094	30 nt	71886	14939	56947	30 nt	25654	3632	22022	30 nt	181	87	94	30 nt	187	86	101
									31 nt	98078	48436	49642	31 nt	24876	8981	15895	31 nt	3184	2071	1113	31 nt	160	69	91	31 nt	169	70	99
									32 nt	200774	90498	110276	32 nt	48806	12331	36475	32 nt	8947	4695	4252	32 nt	156	78	78	32 nt	167	81	86
									33 nt	157511	87713	69798	33 nt	90660	38299	52361	33 nt	5100	2999	2101	33 nt	147	61	86	33 nt	149	61	88
									34 nt	52553	28938	23615	34 nt	20670	9096	11574	34 nt	2586	1462	1124	34 nt	129	59	70	34 nt	134	63	71
30 dpi	pool 1	PC (mock)	S	3-1B	ALYU-221	46524761	34567873	95361		total	forward	reverse		total	forward	reverse		total	forward	reverse		total	forward	reverse		total	forward	reverse
									15-34 nt	34291781	18102699	16189082	15-34 nt	1791919	667503	1124416	15-34 nt	662441	371072	291369	15-34 nt	94250	54041	40209	15-34 nt	95361	54513	40848
									15 nt	443361	227724	215637	15 nt	75288	39471	35817	15 nt	32772	21484	11288	15 nt	5679	3179	2500	15 nt	5741	3225	2516
									16 nt	506254	258454	247800	16 nt	142577	58501	84076	16 nt	180688	118269	62419	16 nt	5416	2751	2665	16 nt	5482	2768	2714
									17 nt	416732	206356	210376	17 nt	91797	39217	52580	17 nt	59768	35194	24574	17 nt	2644	1447	1197	17 nt	2732	1469	1263
									18 nt	423843	208865	214978	18 nt	103092	30546	72546	18 nt	34603	21924	12679	18 nt	2175	1197	978	18 nt	2194	1205	989
									19 nt	511523	259851	251672	19 nt	148096	33022	115074	19 nt	24447	18107	6340	19 nt	2269	1256	1013	19 nt	2317	1268	1049
									20 nt	811821	435147	376674	20 nt	66758	28234	38524	20 nt	31201	24028	7173	20 nt	4054	2436	1618	20 nt	4120	2465	1655
									21 nt	5942632	3706809	2235823	21 nt	76984	36071	40913	21 nt	28884	14796	14088	21 nt	38346	23177	15169	21 nt	38555	23257	15298
									22 nt	3848007	2043905	1804102	22 nt	238277	114324	123953	22 nt	86616	11323	75293	22 nt	21287	12323	8964	22 nt	21589	12461	9128
									23 nt	2269291	1157971	1111320	23 nt	151597	56144	95453	23 nt	27335	7924	19411	23 nt	3071	1354	1717	23 nt	3139	1394	1745
									24 nt	17260189	8651562	8608627	24 nt	117123	48240	68883	24 nt	65006	34230	30776	24 nt	6889	3378	3511	24 nt	7019	3432	3587
									25 nt	677872	337647	340225	25 nt	135678	38252	97426	25 nt	6955	4020	2935	25 nt	587	277	310	25 nt	601	282	319
									26 nt	225055	117818	107237	26 nt	106439	33833	72606	26 nt	4039	3035	1004	26 nt	192	126	66	26 nt	200	129	71
									27 nt	132928	74739	58189	27 nt	48633	14460	34173	27 nt	4812	3598	1214	27 nt	229	155	74	27 nt	235	159	76
									28 nt	106629	55956	50673	28 nt	36957	11987	24970	28 nt	16198	15467	731	28 nt	213	150	63	28 nt	217	155	62
									29 nt	132508	62888	69620	29 nt	53660	17018	36642	29 nt	24577	23041	1536	29 nt	230	150	80	29 nt	235	153	82
									30 nt	111430	51258	60172	30 nt	49667	12245	37422	30 nt	14445	3427	11018	30 nt	211	146	65	30 nt	213	147	66
									31 nt	102443	52133	50310	31 nt	20479	7506	12973	31 nt	3351	2052	1299	31 nt	191	123	68	31 nt	195	123	72
									32 nt	160276	76251	84025	32 nt	43813	11008	32805	32 nt	9481	4889	4592	32 nt	208	158	50	32 nt	209	156	53
									33 nt	148699	83265	65434	33 nt	67567	29410	38157	33 nt	4797	2858	1939	33 nt	216	151	65	33 nt	218	153	65
									34 nt	60288	34100	26188	34 nt	17437	8014	9423	34 nt	2466	1406	1060	34 nt	143	107	36	34 nt	150	112	38
30 dpi	pool 1	PC (mock)	R	4-1B	ALYU-222	45034869	32806957	84862		total	forward	reverse		total	forward	reverse		total	forward	reverse		total	forward	reverse		total	forward	reverse
									15-34 nt	32519185	17093476	15425709	15-34 nt	1848410	675347	1173063	15-34 nt	613792	334305	279487	15-34 nt	84439	43036	41403	15-34 nt	84862	43219	41643
									15 nt	372550	190120	182430	15 nt	62302	31847	30455	15 nt	25356	16008	9348	15 nt	4186	2360	1826	15 nt	4198	2363	1835
									16 nt	432466	220250	212216	16 nt	127904	51134	76770	16 nt	156596	102349	54247	16 nt	4304	2099	2205	16 nt	4314	2100	2214
									17 nt	366675	182646	184029	17 nt	85019	36133	48886	17 nt	51844	29817	22027	17 nt	2434	1315	1119	17 nt	2451	1302	1149
									18 nt	381646	185156	196490	18 nt	100500	26696	73804	18 nt	28910	17911	10999	18 nt	1825	975	850	18 nt	1837	968	869
									19 nt	466610	234510	232100	19 nt	147636	30016	117620	19 nt	20667	14708	5959	19 nt	1848	943	905	19 nt	1863	951	912
									20 nt	748721	400700	348021	20 nt	64688	27821	36867	20 nt	27172	20204	6968	20 nt	3318	1791	1527	20 nt	3341	1799	1542
									21 nt	5423508	3338357	2085151	21 nt	76332	35265	41067	21 nt	26516	13086	13430	21 nt	27722	15350	12372	21 nt	27743	15375	12368
									22 nt	3681845	1969021	1712824	22 nt	250197	119659	130538	22 nt	86740	10101	76639	22 nt	24692	12750	11942	22 nt	24936	12870	12066
									23 nt	2200503	1123046	1077457	23 nt	151821	57437	94384	23 nt	26400	6921	19479	23 nt	4182	1434	2748	23 nt	4240	1455	2785
									24 nt	16521240	8284724	8236516	24 nt	118967	50070	68897	24 nt	62989	33264	29725	24 nt	7987	3043	4944	24 nt	7991	3066	4925
									25 nt	666964	330707	336257	25 nt	150048	43453	106595	25 nt	6113	3404	2709	25 nt	732	265	467	25 nt	723	265	458
									26 nt	230009	118279	111730	26 nt	121799	39763	82036	26 nt	3733	2774	959	26 nt	169	83	86	26 nt	173	84	89
									27 nt	128101	71273	56828	27 nt	54922	15363	39559	27 nt	4777	3709	1068	27 nt	153	71	82	27 nt	156	69	87
									28 nt	99937	50812	49125	28 nt	40714	12113	28601	28 nt	17998	17337	661	28 nt	155	87	68	28 nt	152	85	67
									29 nt	132473	59467	73006	29 nt	59352	17158	42194	29 nt	28567	26959	1608	29 nt	125	72	53	29 nt	124	70	54
									30 nt	108105	47469	60636	30 nt	53063	12186	40877	30 nt	15786	3113	12673	30 nt	147	88	59	30 nt	151	90	61
									31 nt	110168	54866	55302	31 nt	21561	7742	13819	31 nt	3479	2046	1433	31 nt	130	85	45	31 nt	133	84	49
									32 nt	209117	98070	111047	32 nt	50471	13376	37095	32 nt	12141	6042	6099	32 nt	120	77	43	32 nt	118	75	43
									33 nt	178552	100214	78338	33 nt	90655	38702	51953	33 nt	5424	3140	2284	33 nt	112	75	37	33 nt	113	74	39
									34 nt	59995	33789	26206	34 nt	20459	9413	11046	34 nt	2584	1412	1172	34 nt	98	73	25	34 nt	105	74	31
30 dpi	pool 1	IL	S	7-1B	ALYU-223	40732531	28818722	1351405		total	forward	reverse		total	forward	reverse		total	forward	reverse		total	forward	reverse		total	forward	reverse
									15-34 nt	28140027	14904309	13235718	15-34 nt	1081745	391214	690531	15-34 nt	622979	358088	264891	15-34 nt	1351405	773759	577646	15-34 nt	1333645	765959	567686
									15 nt	578815	307672	271143	15 nt	43275	19597	23678	15 nt	33672	21719	11953	15 nt	75928	42523	33405	15 nt	73671	41284	32387
									16 nt	591059	308511	282548	16 nt	141969	47584	94385	16 nt	217756	139511	78245	16 nt	47197	25530	21667	16 nt	46800	25319	21481
									17 nt	386672	203657	183015	17 nt	54110	22522	31588	17 nt	50886	29059	21827	17 nt	26318	14904	11414	17 nt	26042	14748	11294
									18 nt	363899	187896	176003	18 nt	55828	15694	40134	18 nt	29414	19615	9799	18 nt	22678	12446	10232	18 nt	22344	12299	10045
									19 nt	466536	244929	221607	19 nt	80592	22381	58211	19 nt	31526	26541	4985	19 nt	25929	13964	11965	19 nt	25475	13785	11690
									20 nt	781969	417490	364479	20 nt	43675	16287	27388	20 nt	33387	24668	8719	20 nt	59745	36765	22980	20 nt	58251	36382	21869
									21 nt	5282560	3210970	2071590	21 nt	78461	33630	44831	21 nt	28387	12823	15564	21 nt	688799	410880	277919	21 nt	685058	409422	275636
									22 nt	3394420	1805046	1589374	22 nt	204979	96911	108068	22 nt	70739	9116	61623	22 nt	245043	139744	105299	22 nt	241742	138402	103340
									23 nt	1752025	899296	852729	23 nt	74859	29148	45711	23 nt	16260	5876	10384	23 nt	40393	17156	23237	23 nt	39039	16537	22502
									24 nt	12924911	6485611	6439300	24 nt	66733	29889	36844	24 nt	47876	25176	22700	24 nt	85821	40388	45433	24 nt	82749	38978	43771
									25 nt	488764	248662	240102	25 nt	54134	9022	45112	25 nt	4726	3015	1711	25 nt	8736	3784	4952	25 nt	8418	3642	4776
									26 nt	159993	85825	74168	26 nt	47779	6738	41041	26 nt	3273	2596	677	26 nt	2807	1484	1323	26 nt	2712	1438	1274
									27 nt	118855	66380	52475	27 nt	19466	4581	14885	27 nt	3967	3179	788	27 nt	2904	1709	1195	27 nt	2830	1663	1167
									28 nt	109525	56599	52926	28 nt	19281	4294	14987	28 nt	13181	12651	530	28 nt	2899	1882	1017	28 nt	2818	1832	986
									29 nt	111008	56077	54931	29 nt	19934	5153	14781	29 nt	12419	11361	1058	29 nt	2986	1899	1087	29 nt	2892	1828	1064
									30 nt	127629	59545	68084	30 nt	18876	3889	14987	30 nt	8536	2030	6506	30 nt	2731	1678	1053	30 nt	2662	1626	1036
									31 nt	127323	62716	64607	31 nt	7267	2587	4680	31 nt	2830	1714	1116	31 nt	2883	1908	975	31 nt	2788	1853	935
									32 nt	169165	86420	82745	32 nt	18414	7379	11035	32 nt	8808	4553	4255	32 nt	2873	1919	954	32 nt	2778	1845	933
									33 nt	136580	72801	63779	33 nt	23790	10660	13130	33 nt	3522	1940	1582	33 nt	2586	1695	891	33 nt	2507	1635	872
									34 nt	68319	38206	30113	34 nt	8323	3268	5055	34 nt	1814	945	869	34 nt	2149	1501	648	34 nt	2069	1441	628
30 dpi	pool 1	IL	R	8-1B	ALYU-224	45322133	31477359	1049073		total	forward	reverse		total	forward	reverse		total	forward	reverse		total	forward	reverse		total	forward	reverse
									15-34 nt	30675951	16237537	14438414	15-34 nt	1635226	612976	1022250	15-34 nt	569402	308105	261297	15-34 nt	1049073	487575	561498	15-34 nt	1018750	476793	541957
									15 nt	240058	124256	115802	15 nt	40310	20180	20130	15 nt	17945	11291	6654	15 nt	14235	7477	6758	15 nt	13695	7248	6447
									16 nt	313237	160913	152324	16 nt	95122	38609	56513	16 nt	117611	77964	39647	16 nt	15126	7556	7570	16 nt	14893	7466	7427
									17 nt	260093	130978	129115	17 nt	59042	25577	33465	17 nt	37851	21937	15914	17 nt	12180	6440	5740	17 nt	11931	6357	5574
									18 nt	282597	139593	143004	18 nt	72076	21717	50359	18 nt	24114	14615	9499	18 nt	12421	6109	6312	18 nt	12167	6030	6137
									19 nt	370356	185847	184509	19 nt	106239	25347	80892	19 nt	18372	13386	4986	19 nt	15857	7577	8280	19 nt	15430	7404	8026
									20 nt	658805	350396	308409	20 nt	69461	23480	45981	20 nt	40650	33651	6999	20 nt	33093	15542	17551	20 nt	32043	15266	16777
									21 nt	5247054	3300980	1946074	21 nt	74988	33897	41091	21 nt	26894	12480	14414	21 nt	243147	124319	118828	21 nt	239282	122976	116306
									22 nt	3635703	1945582	1690121	22 nt	266193	127196	138997	22 nt	86505	9716	76789	22 nt	438886	222005	216881	22 nt	426146	217355	208791
									23 nt	1930322	987110	943212	23 nt	136396	53347	83049	23 nt	24646	6457	18189	23 nt	74271	24671	49600	23 nt	71548	23712	47836
									24 nt	15949665	8002714	7946951	24 nt	103645	44843	58802	24 nt	62749	32897	29852	24 nt	168751	58808	109943	24 nt	161596	56284	105312
									25 nt	617334	307066	310268	25 nt	124986	34513	90473	25 nt	6482	3520	2962	25 nt	12410	3595	8815	25 nt	11753	3337	8416
									26 nt	199389	104189	95200	26 nt	100501	27715	72786	26 nt	3930	2904	1026	26 nt	1790	565	1225	26 nt	1679	547	1132
									27 nt	123558	69606	53952	27 nt	53328	14386	38942	27 nt	5197	3869	1328	27 nt	1308	526	782	27 nt	1231	514	717
									28 nt	94142	47434	46708	28 nt	39648	12554	27094	28 nt	19260	18572	688	28 nt	958	400	558	28 nt	921	391	530
									29 nt	118029	54471	63558	29 nt	51468	16441	35027	29 nt	23942	22370	1572	29 nt	890	359	531	29 nt	864	351	513
									30 nt	106829	46687	60142	30 nt	52182	12654	39528	30 nt	17638	3494	14144	30 nt	857	357	500	30 nt	821	342	479
									31 nt	100520	50984	49536	31 nt	21511	8286	13225	31 nt	3750	2428	1322	31 nt	849	365	484	31 nt	813	354	459
									32 nt	184875	89996	94879	32 nt	55582	18726	36856	32 nt	19246	9858	9388	32 nt	816	345	471	32 nt	766	323	443
									33 nt	175757	99861	75896	33 nt	87148	40338	46810	33 nt	8964	4808	4156	33 nt	675	306	369	33 nt	648	299	349
									34 nt	67628	38874	28754	34 nt	25400	13170	12230	34 nt	3656	1888	1768	34 nt	553	253	300	34 nt	523	237	286
30 dpi	pool 1	IS76	S	11-1B	ALYU-225	43207073	30387784	1665844		total	forward	reverse		total	forward	reverse		total	forward	reverse		total	forward	reverse		total	forward	reverse
									15-34 nt	29558434	15710971	13847463	15-34 nt	892333	346738	545595	15-34 nt	692489	411767	280722	15-34 nt	1638509	963264	675245	15-34 nt	1665844	975671	690173
									15 nt	775280	415260	360020	15 nt	40456	19017	21439	15 nt	45124	28015	17109	15 nt	110535	62391	48144	15 nt	113819	64099	49720
									16 nt	744683	394505	350178	16 nt	144836	56496	88340	16 nt	250235	149112	101123	16 nt	78503	43054	35449	16 nt	79759	43551	36208
									17 nt	502025	266304	235721	17 nt	52676	23087	29589	17 nt	64197	37527	26670	17 nt	48656	26895	21761	17 nt	50037	27408	22629
									18 nt	449704	236725	212979	18 nt	49926	17342	32584	18 nt	37429	26148	11281	18 nt	39591	20905	18686	18 nt	40578	21336	19242
									19 nt	563958	300473	263485	19 nt	79917	29312	50605	19 nt	48429	42679	5750	19 nt	40398	21161	19237	19 nt	41409	21589	19820
									20 nt	873197	469394	403803	20 nt	39084	14129	24955	20 nt	34202	26512	7690	20 nt	68199	41458	26741	20 nt	69373	41968	27405
									21 nt	5179961	3166683	2013278	21 nt	60565	26540	34025	21 nt	27415	13859	13556	21 nt	699903	425244	274659	21 nt	705505	427646	277859
									22 nt	3530904	1899387	1631517	22 nt	142403	67683	74720	22 nt	56123	10658	45465	22 nt	348231	208921	139310	22 nt	354095	211520	142575
									23 nt	1840022	950200	889822	23 nt	52974	21397	31577	23 nt	15788	6741	9047	23 nt	48719	23868	24851	23 nt	50321	24641	25680
									24 nt	13114972	6578875	6536097	24 nt	50386	22373	28013	24 nt	50591	26867	23724	24 nt	103626	54664	48962	24 nt	107359	56428	50931
									25 nt	508755	262781	245974	25 nt	39172	6737	32435	25 nt	5436	3613	1823	25 nt	10228	5316	4912	25 nt	10608	5515	5093
									26 nt	180078	97875	82203	26 nt	31376	5219	26157	26 nt	4124	3295	829	26 nt	5244	3240	2004	26 nt	5417	3325	2092
									27 nt	157444	87462	69982	27 nt	14628	4212	10416	27 nt	4689	3702	987	27 nt	4918	3175	1743	27 nt	5055	3241	1814
									28 nt	155617	82415	73202	28 nt	16076	4270	11806	28 nt	11601	10844	757	28 nt	5002	3414	1588	28 nt	5106	3468	1638
									29 nt	151170	77568	73602	29 nt	16451	4989	11462	29 nt	10501	9225	1276	29 nt	5045	3437	1608	29 nt	5158	3501	1657
									30 nt	175020	83265	91755	30 nt	15399	3793	11606	30 nt	8867	2739	6128	30 nt	4577	3214	1363	30 nt	4676	3265	1411
									31 nt	168039	84514	83525	31 nt	6348	2638	3710	31 nt	3381	2149	1232	31 nt	4626	3377	1249	31 nt	4735	3436	1299
									32 nt	213513	109907	103606	32 nt	14620	5835	8785	32 nt	8268	4571	3697	32 nt	4728	3440	1288	32 nt	4844	3520	1324
									33 nt	174380	90361	84019	33 nt	17782	8339	9443	33 nt	3949	2244	1705	33 nt	4117	3139	978	33 nt	4241	3208	1033
									34 nt	99712	57017	42695	34 nt	7258	3330	3928	34 nt	2140	1267	873	34 nt	3663	2951	712	34 nt	3749	3006	743
30 dpi	pool 1	IS76	R	12-1B	ALYU-226	47460547	38489475	3253532		total	forward	reverse		total	forward	reverse		total	forward	reverse		total	forward	reverse		total	forward	reverse
									15-34 nt	36642143	19244045	17398098	15-34 nt	1653850	598449	1055401	15-34 nt	663530	363366	300164	15-34 nt	3167283	1467643	1699640	15-34 nt	3253532	1506417	1747115
									15 nt	367227	190546	176681	15 nt	46253	22835	23418	15 nt	25301	16157	9144	15 nt	46313	25281	21032	15 nt	47660	25981	21679
									16 nt	459042	235000	224042	16 nt	125374	50306	75068	16 nt	172564	109526	63038	16 nt	51492	26317	25175	16 nt	52560	26712	25848
									17 nt	386175	195091	191084	17 nt	75669	33945	41724	17 nt	56912	32395	24517	17 nt	47888	25902	21986	17 nt	49503	26515	22988
									18 nt	406182	202427	203755	18 nt	81983	24075	57908	18 nt	33349	20138	13211	18 nt	50973	25985	24988	18 nt	52821	26669	26152
									19 nt	520069	264312	255757	19 nt	117867	27590	90277	19 nt	24750	17613	7137	19 nt	63652	30418	33234	19 nt	65838	31241	34597
									20 nt	916773	491238	425535	20 nt	63868	24481	39387	20 nt	38207	28930	9277	20 nt	120974	55743	65231	20 nt	124596	57106	67490
									21 nt	6419251	3879097	2540154	21 nt	79991	35759	44232	21 nt	33174	15228	17946	21 nt	704230	342356	361874	21 nt	717579	348297	369282
									22 nt	4920222	2592069	2328153	22 nt	251685	118684	133001	22 nt	90463	12539	77924	22 nt	1418272	716623	701649	22 nt	1455689	734689	721000
									23 nt	2309991	1180303	1129688	23 nt	146600	53814	92786	23 nt	25894	7442	18452	23 nt	234919	74340	160579	23 nt	244110	78309	165801
									24 nt	18071207	9067022	9004185	24 nt	110901	46281	64620	24 nt	66728	34768	31960	24 nt	375256	126463	248793	24 nt	387103	131552	255551
									25 nt	670891	332553	338338	25 nt	128421	28737	99684	25 nt	6823	3826	2997	25 nt	30020	8896	21124	25 nt	31537	9625	21912
									26 nt	219227	113999	105228	26 nt	99590	24952	74638	26 nt	4080	2984	1096	26 nt	5173	1805	3368	26 nt	5475	1926	3549
									27 nt	134513	75582	58931	27 nt	47295	12950	34345	27 nt	5370	4147	1223	27 nt	3259	1263	1996	27 nt	3454	1321	2133
									28 nt	107842	55303	52539	28 nt	37508	11217	26291	28 nt	18277	17592	685	28 nt	2811	1135	1676	28 nt	2946	1170	1776
									29 nt	126114	58930	67184	29 nt	51408	15366	36042	29 nt	24946	23588	1358	29 nt	2493	1022	1471	29 nt	2600	1062	1538
									30 nt	111034	51551	59483	30 nt	43709	10655	33054	30 nt	12138	3115	9023	30 nt	2341	988	1353	30 nt	2449	1008	1441
									31 nt	107509	53849	53660	31 nt	18401	6642	11759	31 nt	3408	2162	1246	31 nt	2095	884	1211	31 nt	2220	928	1292
									32 nt	169469	82559	86910	32 nt	42859	12972	29887	32 nt	12754	6672	6082	32 nt	2100	909	1191	32 nt	2211	952	1259
									33 nt	156788	87519	69269	33 nt	66572	28988	37584	33 nt	5612	3090	2522	33 nt	1693	724	969	33 nt	1764	740	1024
									34 nt	62617	35095	27522	34 nt	17896	8200	9696	34 nt	2780	1454	1326	34 nt	1329	589	740	34 nt	1417	614	803
30 dpi	pool 1	IL+IS76	S	19-1B	ALYU-229	42564123	32747681	1836084		total	forward	reverse		total	forward	reverse		total	forward	reverse		total	forward	reverse		total	forward	reverse
									15-34 nt	31838461	16907378	14931083	15-34 nt	942401	362694	579707	15-34 nt	677765	394181	283584	15-34 nt	1819010	1063843	755167	15-34 nt	1836084	1072102	763982
									15 nt	666304	356613	309691	15 nt	37549	17832	19717	15 nt	39411	24500	14911	15 nt	104775	59498	45277	15 nt	106408	60438	45970
									16 nt	668639	354196	314443	16 nt	138098	53417	84681	16 nt	237233	144961	92272	16 nt	74342	40823	33519	16 nt	75204	41098	34106
									17 nt	454090	240315	213775	17 nt	51526	22950	28576	17 nt	59674	34435	25239	17 nt	45203	25603	19600	17 nt	46113	25905	20208
									18 nt	411275	215033	196242	18 nt	49222	16279	32943	18 nt	34934	23840	11094	18 nt	37940	20807	17133	18 nt	38599	21076	17523
									19 nt	531367	280335	251032	19 nt	78280	26214	52066	19 nt	42935	37294	5641	19 nt	40195	21452	18743	19 nt	40983	21749	19234
									20 nt	893196	478361	414835	20 nt	39943	14171	25772	20 nt	34641	26133	8508	20 nt	76809	47539	29270	20 nt	77414	47892	29522
									21 nt	5986866	3644771	2342095	21 nt	66411	28357	38054	21 nt	30159	14578	15581	21 nt	828196	497922	330274	21 nt	832094	499791	332303
									22 nt	3913199	2091806	1821393	22 nt	163586	77615	85971	22 nt	64264	10726	53538	22 nt	388710	231286	157424	22 nt	392224	233089	159135
									23 nt	1982991	1020152	962839	23 nt	64530	25846	38684	23 nt	17180	6774	10406	23 nt	54823	25952	28871	23 nt	55827	26443	29384
									24 nt	14503586	7276914	7226672	24 nt	59223	26312	32911	24 nt	55190	29311	25879	24 nt	115678	59879	55799	24 nt	117885	61015	56870
									25 nt	537409	276626	260783	25 nt	42380	6814	35566	25 nt	5598	3534	2064	25 nt	11458	5550	5908	25 nt	11714	5692	6022
									26 nt	166386	90008	76378	26 nt	33726	5375	28351	26 nt	3899	3034	865	26 nt	5124	3083	2041	26 nt	5245	3157	2088
									27 nt	134091	74393	59698	27 nt	16087	4502	11585	27 nt	4308	3314	994	27 nt	4762	2919	1843	27 nt	4860	2964	1896
									28 nt	129101	68679	60422	28 nt	15660	4730	10930	28 nt	10477	9764	713	28 nt	4824	3147	1677	28 nt	4908	3184	1724
									29 nt	126242	65012	61230	29 nt	16348	5157	11191	29 nt	10009	8792	1217	29 nt	4799	3081	1718	29 nt	4848	3100	1748
									30 nt	152313	71562	80751	30 nt	18535	4323	14212	30 nt	9625	2688	6937	30 nt	4615	3122	1493	30 nt	4688	3150	1538
									31 nt	146067	72309	73758	31 nt	7035	2879	4156	31 nt	3313	2232	1081	31 nt	4661	3301	1360	31 nt	4743	3338	1405
									32 nt	187222	95779	91443	32 nt	15846	6347	9499	32 nt	8576	4654	3922	32 nt	4465	3126	1339	32 nt	4549	3170	1379
									33 nt	155530	81544	73986	33 nt	19674	9436	10238	33 nt	4061	2264	1797	33 nt	4113	3072	1041	33 nt	4211	3135	1076
									34 nt	92587	52970	39617	34 nt	8742	4138	4604	34 nt	2278	1353	925	34 nt	3518	2681	837	34 nt	3567	2716	851
30 dpi	pool 1	IL+IS76	R	20-1B	ALYU-230	37719583	27218957	2285110		total	forward	reverse		total	forward	reverse		total	forward	reverse		total	forward	reverse		total	forward	reverse
									15-34 nt	25940800	13691588	12249212	15-34 nt	1166500	440758	725742	15-34 nt	497471	264711	232760	15-34 nt	2221632	1030564	1191068	15-34 nt	2285110	1058815	1226295
									15 nt	306780	160777	146003	15 nt	38520	19389	19131	15 nt	22446	13818	8628	15 nt	45981	24674	21307	15 nt	47470	25419	22051
									16 nt	359198	185001	174197	16 nt	101726	41079	60647	16 nt	141518	88486	53032	16 nt	47986	24373	23613	16 nt	48984	24785	24199
									17 nt	286630	146509	140121	17 nt	55334	24446	30888	17 nt	44562	24854	19708	17 nt	44053	23275	20778	17 nt	45596	23894	21702
									18 nt	289591	145340	144251	18 nt	58736	17316	41420	18 nt	24799	14561	10238	18 nt	41913	21536	20377	18 nt	43520	22105	21415
									19 nt	373430	188161	185269	19 nt	86463	18611	67852	19 nt	18614	13415	5199	19 nt	49766	23866	25900	19 nt	51586	24509	27077
									20 nt	636105	339371	296734	20 nt	41995	15522	26473	20 nt	26841	20512	6329	20 nt	89455	40769	48686	20 nt	92038	41783	50255
									21 nt	4506303	2788154	1718149	21 nt	56826	26000	30826	21 nt	22176	10205	11971	21 nt	515664	253872	261792	21 nt	525470	258360	267110
									22 nt	3376828	1792771	1584057	22 nt	212294	102231	110063	22 nt	65223	8349	56874	22 nt	938026	470980	467046	22 nt	964842	483749	481093
									23 nt	1603286	820883	782403	23 nt	96250	38109	58141	23 nt	18614	4837	13777	23 nt	160949	49702	111247	23 nt	167592	52495	115097
									24 nt	12947250	6496218	6451032	24 nt	74620	32206	42414	24 nt	48232	24829	23403	24 nt	250253	84517	165736	24 nt	258521	87949	170572
									25 nt	448596	222801	225795	25 nt	75786	16854	58932	25 nt	4555	2353	2202	25 nt	20735	6012	14723	25 nt	21737	6477	15260
									26 nt	122877	64417	58460	26 nt	52594	13924	38670	26 nt	2801	2073	728	26 nt	3497	1252	2245	26 nt	3727	1346	2381
									27 nt	83071	46077	36994	27 nt	31068	9002	22066	27 nt	3365	2446	919	27 nt	2464	1030	1434	27 nt	2588	1092	1496
									28 nt	63961	32663	31298	28 nt	22497	7822	14675	28 nt	9884	9379	505	28 nt	2076	868	1208	28 nt	2159	886	1273
									29 nt	82758	38544	44214	29 nt	30758	10625	20133	29 nt	13097	12044	1053	29 nt	1815	807	1008	29 nt	1890	827	1063
									30 nt	80364	35123	45241	30 nt	31644	8006	23638	30 nt	11594	2421	9173	30 nt	1631	648	983	30 nt	1728	668	1060
									31 nt	83470	40510	42960	31 nt	12240	4860	7380	31 nt	2499	1517	982	31 nt	1562	665	897	31 nt	1658	694	964
									32 nt	142274	66565	75709	32 nt	31007	9556	21451	32 nt	10539	5336	5203	32 nt	1526	676	850	32 nt	1608	704	904
									33 nt	106325	58293	48032	33 nt	43885	19182	24703	33 nt	4254	2327	1927	33 nt	1186	525	661	33 nt	1257	548	709
									34 nt	41703	23410	18293	34 nt	12257	6018	6239	34 nt	1858	949	909	34 nt	1094	517	577	34 nt	1139	525	614
30 dpi	pool 2	PC (mock)	S	3-2B	ALYU-233	50782168	34551951	27048		total	forward	reverse		total	forward	reverse		total	forward	reverse		total	forward	reverse		total	forward	reverse
									15-34 nt	34309336	18127500	16181836	15-34 nt	1537574	559744	977830	15-34 nt	584593	321390	263203	15-34 nt	26785	13632	13153	15-34 nt	27048	13722	13326
									15 nt	309779	159495	150284	15 nt	49679	24873	24806	15 nt	22348	13850	8498	15 nt	1156	667	489	15 nt	1159	663	496
									16 nt	385776	197153	188623	16 nt	112870	44381	68489	16 nt	142219	93760	48459	16 nt	2093	1002	1091	16 nt	2135	1017	1118
									17 nt	326829	163240	163589	17 nt	67708	29371	38337	17 nt	46293	26654	19639	17 nt	923	523	400	17 nt	965	519	446
									18 nt	343669	169912	173757	18 nt	75252	22400	52852	18 nt	27022	16450	10572	18 nt	633	336	297	18 nt	647	332	315
									19 nt	433820	219950	213870	19 nt	114490	25494	88996	19 nt	19438	13652	5786	19 nt	631	313	318	19 nt	638	317	321
									20 nt	760125	403002	357123	20 nt	72430	23665	48765	20 nt	43229	36359	6870	20 nt	1060	564	496	20 nt	1075	567	508
									21 nt	5432457	3449965	1982492	21 nt	72617	34101	38516	21 nt	26144	12781	13363	21 nt	8354	4563	3791	21 nt	8371	4565	3806
									22 nt	3733458	1995851	1737607	22 nt	248835	119086	129749	22 nt	77752	10127	67625	22 nt	7730	4036	3694	22 nt	7817	4089	3728
									23 nt	2318796	1185517	1133279	23 nt	129177	47296	81881	23 nt	25048	7199	17849	23 nt	1234	448	786	23 nt	1250	453	797
									24 nt	18390995	9224660	9166335	24 nt	103431	42410	61021	24 nt	66788	34516	32272	24 nt	2375	880	1495	24 nt	2398	900	1498
									25 nt	679818	338159	341659	25 nt	107663	19631	88032	25 nt	6844	3685	3159	25 nt	205	68	137	25 nt	202	69	133
									26 nt	189098	100608	88490	26 nt	69020	15740	53280	26 nt	4101	3081	1020	26 nt	53	29	24	26 nt	54	30	24
									27 nt	129505	73099	56406	27 nt	44664	12250	32414	27 nt	5023	3672	1351	27 nt	35	15	20	27 nt	35	15	20
									28 nt	99700	52947	46753	28 nt	32285	11472	20813	28 nt	12736	12047	689	28 nt	52	33	19	28 nt	52	32	20
									29 nt	122206	59459	62747	29 nt	42888	15661	27227	29 nt	15703	14227	1476	29 nt	43	23	20	29 nt	43	23	20
									30 nt	111223	52002	59221	30 nt	45721	11846	33875	30 nt	15297	3458	11839	30 nt	49	31	18	30 nt	47	30	17
									31 nt	110252	56536	53716	31 nt	19666	7893	11773	31 nt	3834	2470	1364	31 nt	42	26	16	31 nt	42	26	16
									32 nt	208001	99637	108364	32 nt	45533	14240	31293	32 nt	14738	7682	7056	32 nt	47	27	20	32 nt	48	27	21
									33 nt	153164	85760	67404	33 nt	63156	27221	35935	33 nt	6999	3999	3000	33 nt	37	25	12	33 nt	37	25	12
									34 nt	70665	40548	30117	34 nt	20489	10713	9776	34 nt	3037	1721	1316	34 nt	33	23	10	34 nt	33	23	10
30 dpi	pool 2	IL	S	7-2A	ALYU-235	50948207	35561724	1569630		total	forward	reverse		total	forward	reverse		total	forward	reverse		total	forward	reverse		total	forward	reverse
									15-34 nt	34735894	18404977	16330917	15-34 nt	1182994	430742	752252	15-34 nt	669436	387329	282107	15-34 nt	1569630	919303	650327	15-34 nt	1549155	910628	638527
									15 nt	506302	268311	237991	15 nt	36406	17168	19238	15 nt	29788	19051	10737	15 nt	64290	37266	27024	15 nt	62310	36217	26093
									16 nt	573857	301413	272444	16 nt	128980	48849	80131	16 nt	207499	131489	76010	16 nt	45373	25138	20235	16 nt	44987	24963	20024
									17 nt	421314	220688	200626	17 nt	54561	24332	30229	17 nt	56902	32480	24422	17 nt	29395	16992	12403	17 nt	29077	16836	12241
									18 nt	422933	217346	205587	18 nt	56769	17652	39117	18 nt	34435	22529	11906	18 nt	26942	15223	11719	18 nt	26542	15065	11477
									19 nt	543840	284344	259496	19 nt	89045	24805	64240	19 nt	34771	28514	6257	19 nt	31202	17003	14199	19 nt	30697	16814	13883
									20 nt	937420	500387	437033	20 nt	55738	18305	37433	20 nt	47125	37887	9238	20 nt	71374	44722	26652	20 nt	69597	44341	25256
									21 nt	6108066	3759730	2348336	21 nt	72331	31207	41124	21 nt	31731	15207	16524	21 nt	799572	487570	312002	21 nt	795179	485878	309301
									22 nt	4134477	2214750	1919727	22 nt	198875	93361	105514	22 nt	69147	11401	57746	22 nt	307262	179950	127312	22 nt	303230	178369	124861
									23 nt	2306912	1183766	1123146	23 nt	97028	36577	60451	23 nt	20539	7320	13219	23 nt	50322	21840	28482	23 nt	48789	21209	27580
									24 nt	16613884	8337147	8276737	24 nt	82411	36105	46306	24 nt	59743	31288	28455	24 nt	98070	47130	50940	24 nt	94603	45433	49170
									25 nt	653514	332032	321482	25 nt	70569	12601	57968	25 nt	6394	3969	2425	25 nt	10667	4856	5811	25 nt	10217	4659	5558
									26 nt	207810	111835	95975	26 nt	55593	8001	47592	26 nt	4614	3579	1035	26 nt	3861	2107	1754	26 nt	3721	2043	1678
									27 nt	160458	89635	70823	27 nt	30318	7270	23048	27 nt	5233	3982	1251	27 nt	3853	2194	1659	27 nt	3721	2113	1608
									28 nt	141923	74793	67130	28 nt	22760	7053	15707	28 nt	12630	11771	859	28 nt	4067	2502	1565	28 nt	3928	2430	1498
									29 nt	146576	74748	71828	29 nt	25602	8785	16817	29 nt	12134	10585	1549	29 nt	4204	2509	1695	29 nt	4068	2414	1654
									30 nt	177529	83048	94481	30 nt	28815	6343	22472	30 nt	13408	2955	10453	30 nt	3986	2368	1618	30 nt	3878	2293	1585
									31 nt	178702	87274	91428	31 nt	11708	4278	7430	31 nt	3995	2515	1480	31 nt	4044	2520	1524	31 nt	3877	2418	1459
									32 nt	217194	110568	106626	32 nt	23504	9109	14395	32 nt	11333	6138	5195	32 nt	4215	2767	1448	32 nt	4053	2650	1403
									33 nt	182824	97304	85520	33 nt	29351	13574	15777	33 nt	5188	2989	2199	33 nt	3630	2362	1268	33 nt	3507	2275	1232
									34 nt	100359	55858	44501	34 nt	12630	5367	7263	34 nt	2827	1680	1147	34 nt	3301	2284	1017	34 nt	3174	2208	966
30 dpi	pool 2	IL	R	8-2A	ALYU-236	40300507	28508822	867229		total	forward	reverse		total	forward	reverse		total	forward	reverse		total	forward	reverse		total	forward	reverse
									15-34 nt	27867956	14759264	13108692	15-34 nt	1359038	483126	875912	15-34 nt	486007	254761	231246	15-34 nt	867229	393051	474178	15-34 nt	841268	383161	458107
									15 nt	280462	144309	136153	15 nt	45790	23080	22710	15 nt	20618	13392	7226	15 nt	13394	7094	6300	15 nt	12815	6817	5998
									16 nt	347955	180022	167933	16 nt	99182	39942	59240	16 nt	127232	81501	45731	16 nt	14285	7014	7271	16 nt	14068	6912	7156
									17 nt	292295	146640	145655	17 nt	66422	28581	37841	17 nt	42638	24335	18303	17 nt	12194	6399	5795	17 nt	11991	6275	5716
									18 nt	308583	151474	157109	18 nt	77191	20658	56533	18 nt	23713	14226	9487	18 nt	12633	6305	6328	18 nt	12270	6170	6100
									19 nt	395852	198375	197477	19 nt	122081	22421	99660	19 nt	16821	11683	5138	19 nt	15398	7215	8183	19 nt	15003	7076	7927
									20 nt	629127	338325	290802	20 nt	50864	21217	29647	20 nt	23171	17313	5858	20 nt	29343	13547	15796	20 nt	28387	13275	15112
									21 nt	4745112	3012861	1732251	21 nt	59153	26982	32171	21 nt	22323	10846	11477	21 nt	211736	104919	106817	21 nt	208436	103709	104727
									22 nt	3217229	1715265	1501964	22 nt	211088	101265	109823	22 nt	70794	8525	62269	22 nt	348277	171141	177136	22 nt	337491	166920	170571
									23 nt	1809821	927770	882051	23 nt	117137	42870	74267	23 nt	23413	5617	17796	23 nt	59950	19349	40601	23 nt	57580	18495	39085
									24 nt	14343643	7192490	7151153	24 nt	89547	37411	52136	24 nt	51776	26436	25340	24 nt	134371	44947	89424	24 nt	128418	42733	85685
									25 nt	523046	258482	264564	25 nt	91340	17807	73533	25 nt	5496	2848	2648	25 nt	9614	2770	6844	25 nt	9083	2528	6555
									26 nt	155773	82601	73172	26 nt	67609	14437	53172	26 nt	3048	2254	794	26 nt	1370	450	920	26 nt	1282	425	857
									27 nt	104784	58730	46054	27 nt	43947	11140	32807	27 nt	3749	2791	958	27 nt	850	323	527	27 nt	808	313	495
									28 nt	74942	39243	35699	28 nt	28010	9795	18215	28 nt	9978	9421	557	28 nt	667	286	381	28 nt	631	272	359
									29 nt	100937	48124	52813	29 nt	37401	13581	23820	29 nt	12956	11862	1094	29 nt	589	233	356	29 nt	572	227	345
									30 nt	88697	40781	47916	30 nt	39166	9892	29274	30 nt	10790	2295	8495	30 nt	538	220	318	30 nt	512	211	301
									31 nt	92678	45594	47084	31 nt	16085	5996	10089	31 nt	2749	1623	1126	31 nt	595	268	327	31 nt	564	256	308
									32 nt	196603	89883	106720	32 nt	33812	9660	24152	32 nt	8943	4463	4480	32 nt	559	243	316	32 nt	528	227	301
									33 nt	114341	62717	51624	33 nt	49779	20325	29454	33 nt	3887	2235	1652	33 nt	450	168	282	33 nt	431	164	267
									34 nt	46076	25578	20498	34 nt	13434	6066	7368	34 nt	1912	1095	817	34 nt	416	160	256	34 nt	398	156	242
30 dpi	pool 2	IS76	S	11-2A	ALYU-237	43615139	30385766	1675875		total	forward	reverse		total	forward	reverse		total	forward	reverse		total	forward	reverse		total	forward	reverse
									15-34 nt	29551146	15747940	13803206	15-34 nt	905594	353469	552125	15-34 nt	679289	401270	278019	15-34 nt	1649291	931699	717592	15-34 nt	1675875	943686	732189
									15 nt	740737	393435	347302	15 nt	46161	23128	23033	15 nt	44136	26972	17164	15 nt	98198	54039	44159	15 nt	101015	55543	45472
									16 nt	721133	379452	341681	16 nt	143305	57678	85627	16 nt	244726	148809	95917	16 nt	72088	38176	33912	16 nt	73290	38686	34604
									17 nt	494792	257059	237733	17 nt	56191	24706	31485	17 nt	65774	38190	27584	17 nt	45059	23837	21222	17 nt	46345	24320	22025
									18 nt	446690	231167	215523	18 nt	50661	17925	32736	18 nt	37193	25163	12030	18 nt	37615	19381	18234	18 nt	38580	19786	18794
									19 nt	541974	286513	255461	19 nt	78505	28218	50287	19 nt	42451	36758	5693	19 nt	38792	19693	19099	19 nt	39858	20107	19751
									20 nt	867521	464382	403139	20 nt	45267	14508	30759	20 nt	39170	31671	7499	20 nt	68278	40930	27348	20 nt	69474	41441	28033
									21 nt	5346974	3324716	2022258	21 nt	57323	26259	31064	21 nt	27179	13625	13554	21 nt	718463	418830	299633	21 nt	724098	421243	302855
									22 nt	3523713	1887432	1636281	22 nt	136030	64237	71793	22 nt	55921	10296	45625	22 nt	371232	213954	157278	22 nt	377120	216617	160503
									23 nt	1881587	968723	912864	23 nt	55543	22235	33308	23 nt	16885	6843	10042	23 nt	50249	22991	27258	23 nt	51857	23714	28143
									24 nt	13202778	6626932	6575846	24 nt	52113	22661	29452	24 nt	48981	26073	22908	24 nt	102942	51222	51720	24 nt	106440	52817	53623
									25 nt	501819	258468	243351	25 nt	41579	7074	34505	25 nt	5259	3305	1954	25 nt	10059	4803	5256	25 nt	10493	5005	5488
									26 nt	167511	90888	76623	26 nt	31551	5125	26426	26 nt	4033	3182	851	26 nt	4694	2717	1977	26 nt	4860	2802	2058
									27 nt	141068	77877	63191	27 nt	15681	4846	10835	27 nt	4392	3361	1031	27 nt	4421	2673	1748	27 nt	4544	2750	1794
									28 nt	134658	71833	62825	28 nt	14705	4769	9936	28 nt	8852	8174	678	28 nt	4192	2728	1464	28 nt	4292	2778	1514
									29 nt	134037	70192	63845	29 nt	15753	5613	10140	29 nt	8099	6945	1154	29 nt	4299	2695	1604	29 nt	4381	2742	1639
									30 nt	155237	73425	81812	30 nt	18358	4165	14193	30 nt	9900	2524	7376	30 nt	4001	2584	1417	30 nt	4123	2649	1474
									31 nt	144692	72659	72033	31 nt	6896	2631	4265	31 nt	3179	2001	1178	31 nt	3989	2702	1287	31 nt	4091	2758	1333
									32 nt	176150	89921	86229	32 nt	14380	5560	8820	32 nt	7425	4051	3374	32 nt	3981	2729	1252	32 nt	4094	2793	1301
									33 nt	144472	75916	68556	33 nt	17815	8316	9499	33 nt	3712	2085	1627	33 nt	3640	2677	963	33 nt	3731	2744	987
									34 nt	83603	46950	36653	34 nt	7777	3815	3962	34 nt	2022	1242	780	34 nt	3099	2338	761	34 nt	3189	2391	798
30 dpi	pool 2	IS76	R	12-2A	ALYU-238	39007890	28595607	2255596		total	forward	reverse		total	forward	reverse		total	forward	reverse		total	forward	reverse		total	forward	reverse
									15-34 nt	27297563	14449322	12848241	15-34 nt	1240607	458293	782314	15-34 nt	511790	280351	231439	15-34 nt	2193000	986271	1206729	15-34 nt	2255596	1014020	1241576
									15 nt	357533	184899	172634	15 nt	49779	24563	25216	15 nt	23231	14785	8446	15 nt	42592	22191	20401	15 nt	43903	22859	21044
									16 nt	415656	212101	203555	16 nt	116709	45431	71278	16 nt	157363	101430	55933	16 nt	45486	22869	22617	16 nt	46476	23295	23181
									17 nt	340432	170843	169589	17 nt	67917	29925	37992	17 nt	48210	26885	21325	17 nt	42066	21714	20352	17 nt	43475	22267	21208
									18 nt	346494	170496	175998	18 nt	71730	20188	51542	18 nt	26627	15649	10978	18 nt	42291	21710	20581	18 nt	43967	22309	21658
									19 nt	421395	212284	209111	19 nt	108167	22164	86003	19 nt	18731	13274	5457	19 nt	48663	23052	25611	19 nt	50595	23737	26858
									20 nt	680580	364898	315682	20 nt	48564	19163	29401	20 nt	25776	19424	6352	20 nt	85788	38685	47103	20 nt	88524	39701	48823
									21 nt	4802817	3015532	1787285	21 nt	57819	25984	31835	21 nt	22513	10619	11894	21 nt	498398	236400	261998	21 nt	507901	240617	267284
									22 nt	3439503	1823667	1615836	22 nt	188691	89804	98887	22 nt	61732	8576	53156	22 nt	927894	454775	473119	22 nt	954118	467432	486686
									23 nt	1696550	867737	828813	23 nt	100857	37937	62920	23 nt	18177	5138	13039	23 nt	160869	48393	112476	23 nt	167341	51070	116271
									24 nt	13437691	6736344	6701347	24 nt	82243	34690	47553	24 nt	50704	26182	24522	24 nt	260940	84044	176896	24 nt	269317	87573	181744
									25 nt	477681	238093	239588	25 nt	74239	15675	58564	25 nt	4703	2615	2088	25 nt	21218	5842	15376	25 nt	22273	6292	15981
									26 nt	133475	70598	62877	26 nt	49923	12573	37350	26 nt	2866	2118	748	26 nt	3577	1226	2351	26 nt	3751	1281	2470
									27 nt	96233	54021	42212	27 nt	32848	10528	22320	27 nt	3567	2626	941	27 nt	2494	967	1527	27 nt	2643	1003	1640
									28 nt	75539	39753	35786	28 nt	24941	9347	15594	28 nt	8904	8281	623	28 nt	2012	802	1210	28 nt	2089	828	1261
									29 nt	93160	45075	48085	29 nt	32423	12527	19896	29 nt	10941	9718	1223	29 nt	1798	756	1042	29 nt	1877	787	1090
									30 nt	84948	40268	44680	30 nt	30956	9147	21809	30 nt	7630	2461	5169	30 nt	1679	670	1009	30 nt	1802	699	1103
									31 nt	86930	43010	43920	31 nt	14325	5392	8933	31 nt	2771	1617	1154	31 nt	1544	630	914	31 nt	1633	654	979
									32 nt	147069	70120	76949	32 nt	32262	9999	22263	32 nt	10949	5449	5500	32 nt	1483	575	908	32 nt	1577	599	978
									33 nt	116895	63508	53387	33 nt	44034	17801	26233	33 nt	4563	2520	2043	33 nt	1184	519	665	33 nt	1254	548	706
									34 nt	46982	26075	20907	34 nt	12180	5455	6725	34 nt	1832	984	848	34 nt	1024	451	573	34 nt	1080	469	611
30 dpi	pool 2	IL+IS76	S	19-2A	ALYU-241	45411149	31412735	1666678		total	forward	reverse		total	forward	reverse		total	forward	reverse		total	forward	reverse		total	forward	reverse
									15-34 nt	30564710	16330233	14234477	15-34 nt	1876942	922102	954840	15-34 nt	1110854	721788	389066	15-34 nt	1646950	977100	669850	15-34 nt	1666678	986266	680412
									15 nt	1379546	722945	656601	15 nt	277337	178594	98743	15 nt	111139	71167	39972	15 nt	104137	58893	45244	15 nt	106312	60169	46143
									16 nt	1140161	593470	546691	16 nt	295675	139934	155741	16 nt	350246	217926	132320	16 nt	72461	39838	32623	16 nt	73312	40120	33192
									17 nt	732085	376413	355672	17 nt	125881	60220	65661	17 nt	116820	74178	42642	17 nt	43509	24355	19154	17 nt	44492	24640	19852
									18 nt	780408	404795	375613	18 nt	169762	85653	84109	18 nt	94822	65479	29343	18 nt	36757	20270	16487	18 nt	37571	20601	16970
									19 nt	811670	423749	387921	19 nt	168855	83346	85509	19 nt	64155	54741	9414	19 nt	37939	20481	17458	19 nt	38768	20837	17931
									20 nt	1027631	543414	484217	20 nt	125275	35901	89374	20 nt	97843	87633	10210	20 nt	71129	44572	26557	20 nt	72010	44986	27024
									21 nt	5411124	3343940	2067184	21 nt	105897	52961	52936	21 nt	40407	25802	14605	21 nt	735693	451061	284632	21 nt	740191	452928	287263
									22 nt	3483096	1874073	1609023	22 nt	196841	95541	101300	22 nt	67157	20806	46351	22 nt	338756	204609	134147	22 nt	342470	206364	136106
									23 nt	1826534	942733	883801	23 nt	79649	36828	42821	23 nt	22021	12818	9203	23 nt	47559	23168	24391	23 nt	48782	23765	25017
									24 nt	11737648	5893626	5844022	24 nt	71116	34504	36612	24 nt	51572	29621	21951	24 nt	113303	59623	53680	24 nt	116030	61052	54978
									25 nt	532784	277810	254974	25 nt	50225	15345	34880	25 nt	11034	7573	3461	25 nt	9727	4949	4778	25 nt	10057	5125	4932
									26 nt	250162	135955	114207	26 nt	33982	9239	24743	26 nt	7879	6453	1426	26 nt	4479	2797	1682	26 nt	4576	2853	1723
									27 nt	195377	107739	87638	27 nt	22354	9223	13131	27 nt	8539	5831	2708	27 nt	4240	2714	1526	27 nt	4305	2744	1561
									28 nt	189173	101949	87224	28 nt	22565	11715	10850	28 nt	10974	9425	1549	28 nt	4187	2902	1285	28 nt	4265	2948	1317
									29 nt	232420	145369	87051	29 nt	18967	7827	11140	29 nt	10413	8300	2113	29 nt	4381	2933	1448	29 nt	4449	2966	1483
									30 nt	194199	98348	95851	30 nt	28060	12909	15151	30 nt	14859	5896	8963	30 nt	4011	2850	1161	30 nt	4088	2886	1202
									31 nt	163609	81988	81621	31 nt	10367	5174	5193	31 nt	4782	3353	1429	31 nt	4055	2958	1097	31 nt	4154	3014	1140
									32 nt	186423	97314	89109	32 nt	19200	9723	9477	32 nt	11546	6424	5122	32 nt	3840	2849	991	32 nt	3923	2899	1024
									33 nt	175871	97250	78621	33 nt	36720	25202	11518	33 nt	10780	6079	4701	33 nt	3601	2779	822	33 nt	3681	2832	849
									34 nt	114789	67353	47436	34 nt	18214	12263	5951	34 nt	3866	2283	1583	34 nt	3186	2499	687	34 nt	3242	2537	705
30 dpi	pool 2	IL+IS76	R	20-2A	ALYU-242	48577287	35782695	3170782		total	forward	reverse		total	forward	reverse		total	forward	reverse		total	forward	reverse		total	forward	reverse
									15-34 nt	34003641	17950016	16053625	15-34 nt	1674410	609626	1064784	15-34 nt	683264	380286	302978	15-34 nt	3083575	1410253	1673322	15-34 nt	3170782	1449849	1720933
									15 nt	467881	242354	225527	15 nt	71506	35938	35568	15 nt	36414	22814	13600	15 nt	57924	30245	27679	15 nt	59682	31132	28550
									16 nt	533601	275194	258407	16 nt	156802	63471	93331	16 nt	209907	133628	76279	16 nt	61512	30690	30822	16 nt	62766	31208	31558
									17 nt	433958	219953	214005	17 nt	89893	38969	50924	17 nt	66243	37163	29080	17 nt	56639	29586	27053	17 nt	58582	30337	28245
									18 nt	444023	220718	223305	18 nt	97498	27615	69883	18 nt	36584	21763	14821	18 nt	58530	30017	28513	18 nt	60807	30914	29893
									19 nt	551892	275809	276083	19 nt	146433	29940	116493	19 nt	25974	18399	7575	19 nt	68895	32561	36334	19 nt	71575	33523	38052
									20 nt	865054	463531	401523	20 nt	64268	24523	39745	20 nt	35263	27124	8139	20 nt	120776	55065	65711	20 nt	124414	56399	68015
									21 nt	5976851	3717846	2259005	21 nt	78748	35454	43294	21 nt	29149	14069	15080	21 nt	678535	325191	353344	21 nt	691633	331106	360527
									22 nt	4406643	2322719	2083924	22 nt	257914	122365	135549	22 nt	80425	11217	69208	22 nt	1337012	668977	668035	22 nt	1374250	687460	686790
									23 nt	2105181	1074975	1030206	23 nt	137510	51097	86413	23 nt	23089	6928	16161	23 nt	225275	69826	155449	23 nt	234274	73623	160651
									24 nt	16556773	8305065	8251708	24 nt	106337	44416	61921	24 nt	62188	32498	29690	24 nt	368987	121726	247261	24 nt	380800	126829	253971
									25 nt	600172	295298	304874	25 nt	109008	22611	86397	25 nt	6119	3450	2669	25 nt	29103	8327	20776	25 nt	30545	8976	21569
									26 nt	171951	89844	82107	26 nt	71564	18139	53425	26 nt	3738	2787	951	26 nt	4631	1551	3080	26 nt	4893	1621	3272
									27 nt	115977	64915	51062	27 nt	41057	11890	29167	27 nt	4912	3688	1224	27 nt	2915	1153	1762	27 nt	3067	1197	1870
									28 nt	90115	45655	44460	28 nt	32289	10358	21931	28 nt	14022	13366	656	28 nt	2343	961	1382	28 nt	2467	994	1473
									29 nt	115753	53902	61851	29 nt	43996	14521	29475	29 nt	18446	17003	1443	29 nt	2201	908	1293	29 nt	2284	932	1352
									30 nt	100055	46308	53747	30 nt	40072	10466	29606	30 nt	8818	2795	6023	30 nt	2084	875	1209	30 nt	2200	905	1295
									31 nt	100079	48645	51434	31 nt	17583	6236	11347	31 nt	3183	1841	1342	31 nt	1869	791	1078	31 nt	1977	823	1154
									32 nt	175193	82062	93131	32 nt	39000	11046	27954	32 nt	11601	5827	5774	32 nt	1711	692	1019	32 nt	1820	729	1091
									33 nt	138639	75410	63229	33 nt	57269	23437	33832	33 nt	4994	2766	2228	33 nt	1395	589	806	33 nt	1463	614	849
									34 nt	53850	29813	24037	34 nt	15663	7134	8529	34 nt	2195	1160	1035	34 nt	1238	522	716	34 nt	1283	527	756
30 dpi	pool 2	PC (mock)	R	4-2B	ALYU-293	41643079	29301624	28234		total	forward	reverse		total	forward	reverse		total	forward	reverse		total	forward	reverse		total	forward	reverse
									15-34 nt	29074276	15299761	13774515	15-34 nt	1474348	534785	939563	15-34 nt	536113	292285	243828	15-34 nt	27969	14101	13868	15-34 nt	28234	14235	13999
									15 nt	328543	168045	160498	15 nt	62406	31766	30640	15 nt	25199	15891	9308	15 nt	1223	672	551	15 nt	1217	670	547
									16 nt	385305	197154	188151	16 nt	121685	48242	73443	16 nt	143942	93603	50339	16 nt	2110	997	1113	16 nt	2146	1008	1138
									17 nt	329478	164348	165130	17 nt	76592	33096	43496	17 nt	47477	27730	19747	17 nt	915	493	422	17 nt	944	483	461
									18 nt	341422	168073	173349	18 nt	87110	24654	62456	18 nt	26795	16258	10537	18 nt	647	329	318	18 nt	654	340	314
									19 nt	422615	213181	209434	19 nt	131353	26260	105093	19 nt	18017	12702	5315	19 nt	626	296	330	19 nt	635	297	338
									20 nt	678313	361765	316548	20 nt	65826	24180	41646	20 nt	34063	27730	6333	20 nt	1064	537	527	20 nt	1073	536	537
									21 nt	4546478	2842419	1704059	21 nt	69224	32408	36816	21 nt	23939	11941	11998	21 nt	8850	4862	3988	21 nt	8870	4893	3977
									22 nt	3158582	1691441	1467141	22 nt	225292	107523	117769	22 nt	72164	9262	62902	22 nt	8138	4206	3932	22 nt	8245	4263	3982
									23 nt	1978949	1012406	966543	23 nt	121127	44591	76536	23 nt	22809	6168	16641	23 nt	1308	474	834	23 nt	1332	487	845
									24 nt	15308485	7675611	7632874	24 nt	93002	39765	53237	24 nt	55859	29171	26688	24 nt	2453	908	1545	24 nt	2484	932	1552
									25 nt	549356	272775	276581	25 nt	93336	17730	75606	25 nt	5821	3227	2594	25 nt	221	89	132	25 nt	221	89	132
									26 nt	158431	84564	73867	26 nt	62455	14892	47563	26 nt	3608	2714	894	26 nt	59	26	33	26 nt	59	27	32
									27 nt	111388	62310	49078	27 nt	44360	11212	33148	27 nt	3815	2815	1000	27 nt	43	24	19	27 nt	44	24	20
									28 nt	81109	43122	37987	28 nt	27462	9763	17699	28 nt	8857	8279	578	28 nt	58	28	30	28 nt	58	28	30
									29 nt	112294	53512	58782	29 nt	37834	13968	23866	29 nt	12544	11359	1185	29 nt	50	30	20	29 nt	48	29	19
									30 nt	92598	43094	49504	30 nt	40020	10254	29766	30 nt	11608	2621	8987	30 nt	51	31	20	30 nt	52	31	21
									31 nt	101684	50667	51017	31 nt	16753	6605	10148	31 nt	3041	1868	1173	31 nt	41	26	15	31 nt	40	25	15
									32 nt	218363	100368	117995	32 nt	33778	10181	23597	32 nt	9740	5014	4726	32 nt	39	22	17	32 nt	39	22	17
									33 nt	119666	66139	53527	33 nt	49555	20430	29125	33 nt	4518	2610	1908	33 nt	36	22	14	33 nt	36	22	14
									34 nt	51217	28767	22450	34 nt	15178	7265	7913	34 nt	2297	1322	975	34 nt	37	29	8	34 nt	37	29	8

## Sheet: (C) pm RPM
						Total number of reads	Total number of 15-34 nt reads	Total number of 15-34 nt viral reads	Normalized No of 15-34 nt reads	Solanum lycopersicum nuclear genome 759 Mb				Solanum lycopersicum chloroplast 0.155 Mb				Solanum lycopersicum mitochondrion 0.44 Mb				TYLCV (AM409201) 2781 bp				TYLCV-IS76 (LN812978) 2773 bp
10 dpi	pool 1	PC (mock)	S	1-1A	ALYU-197	37294236	21430130	1473.63	1000000		total	forward	reverse		total	forward	reverse		total	forward	reverse		total	forward	reverse		total	forward	reverse
										15-34 nt	894184	476335	417849	15-34 nt	74474.8	25144	49330.8	15-34 nt	6786.8	5328.2	1458.6	15-34 nt	1244.88	581.984	662.898	15-34 nt	1473.63	681.424	792.202
										15 nt	12904.4	6640.09	6264.36	15 nt	2799.56	1440.78	1358.79	15 nt	485.205	373.633	111.572	15 nt	48.6698	26.1781	22.4917	15 nt	54.2227	28.7446	25.4781
										16 nt	14860.8	7526.55	7334.25	16 nt	3350.66	1395.28	1955.38	16 nt	429.115	308.024	121.091	16 nt	34.1575	16.9388	17.2187	16 nt	38.7305	19.1786	19.5519
										17 nt	12206.7	6053.63	6153.11	17 nt	3032.69	1100.04	1932.65	17 nt	373.166	311.524	61.6422	17 nt	30.2845	15.4455	14.8389	17 nt	34.8108	17.3121	17.4987
										18 nt	12878.4	6295.81	6582.6	18 nt	4369.5	1158.28	3211.23	18 nt	427.716	333.456	94.2598	18 nt	24.1716	12.2258	11.9458	18 nt	28.0446	13.8123	14.2323
										19 nt	15668.7	7740.5	7928.18	19 nt	6741.44	1136.34	5605.1	19 nt	370.18	311.664	58.5157	19 nt	25.2448	11.7125	13.5323	19 nt	31.4044	14.5589	16.8454
										20 nt	19394.4	10586.2	8808.25	20 nt	2449.64	986.648	1462.99	20 nt	729.394	679.044	50.3497	20 nt	43.2569	17.4521	25.8048	20 nt	52.2629	21.2318	31.0311
										21 nt	174400	112733	61667.6	21 nt	2449.64	1162.48	1287.16	21 nt	330.516	247.735	82.7806	21 nt	388.892	199.812	189.08	21 nt	448.387	228.23	220.157
										22 nt	88514.9	47002	41512.9	22 nt	8965.32	4338.61	4626.71	22 nt	280.866	187.026	93.8398	22 nt	454.407	219.037	235.37	22 nt	541.107	258.701	282.406
										23 nt	55003.4	27664.6	27338.8	23 nt	7743.72	2572.36	5171.36	23 nt	190.759	145.636	45.1234	23 nt	64.6286	17.6387	46.9899	23 nt	79.3742	20.9051	58.4691
										24 nt	428328	214499	213830	24 nt	4706.13	1882.96	2823.17	24 nt	664.578	397.104	267.474	24 nt	109.799	35.4641	74.3346	24 nt	139.896	47.1299	92.7666
										25 nt	15844.3	7519.13	8325.19	25 nt	6134.03	1295.79	4838.23	25 nt	129.817	102.519	27.298	25 nt	8.02608	2.2865	5.73958	25 nt	10.0326	2.93979	7.09282
										26 nt	6880.03	3674.45	3205.58	26 nt	4172.58	1183.33	2989.25	26 nt	101.539	84.4139	17.1254	26 nt	2.93979	1.30657	1.63321	26 nt	3.1731	1.30657	1.86653
										27 nt	4837.07	2732.97	2104.09	27 nt	2780.2	716.281	2063.92	27 nt	126.691	105.179	21.5118	27 nt	1.58655	0.933265	0.653286	27 nt	1.72654	1.02659	0.699949
										28 nt	3309.08	1765.41	1543.67	28 nt	1521.04	592.25	928.786	28 nt	465.699	451.56	14.139	28 nt	1.07326	0.699949	0.373306	28 nt	1.35323	0.839939	0.513296
										29 nt	4905.15	2290.05	2615.1	29 nt	2119.26	719.828	1399.43	29 nt	773.957	756.552	17.4054	29 nt	1.44656	0.839939	0.606623	29 nt	1.58655	0.839939	0.746612
										30 nt	5841.82	2031.95	3809.87	30 nt	3776.41	618.522	3157.89	30 nt	273.493	128.137	145.356	30 nt	1.7732	1.16658	0.606623	30 nt	2.09985	1.21325	0.886602
										31 nt	3557	1825.89	1731.11	31 nt	977.036	363.04	613.995	31 nt	85.6738	70.6482	15.0256	31 nt	1.21325	0.559959	0.653286	31 nt	1.44656	0.606623	0.839939
										32 nt	6576.21	3048.42	3527.79	32 nt	2067.56	528.648	1538.91	32 nt	335.136	187.586	147.549	32 nt	1.44656	1.02659	0.419969	32 nt	1.44656	0.979929	0.466633
										33 nt	6384.47	3636.75	2747.72	33 nt	3652.33	1629.15	2023.18	33 nt	150.349	96.2197	54.1294	33 nt	0.839939	0.559959	0.27998	33 nt	1.30657	0.979929	0.326643
										34 nt	1888.84	1069.85	818.987	34 nt	666.072	323.376	342.695	34 nt	62.9488	50.5363	12.4124	34 nt	1.02659	0.699949	0.326643	34 nt	1.21325	0.886602	0.326643
10 dpi	pool 1	PC (mock)	R	2-1A	ALYU-198	44776604	25928422	173.478	1000000		total	forward	reverse		total	forward	reverse		total	forward	reverse		total	forward	reverse		total	forward	reverse
										15-34 nt	889233	472686	416547	15-34 nt	67071.3	22281.8	44789.5	15-34 nt	6800.76	5290.06	1510.7	15-34 nt	159.092	75.477	83.6148	15-34 nt	173.478	81.9564	91.5212
										15 nt	11078.6	5696.37	5382.24	15 nt	2824.58	1432.37	1392.22	15 nt	635.287	486.686	148.601	15 nt	6.90362	3.23969	3.66393	15 nt	7.36643	3.31682	4.04961
										16 nt	13210.5	6734.42	6476.1	16 nt	3220.91	1347.05	1873.85	16 nt	517	359.991	157.009	16 nt	5.63089	2.6226	3.00828	16 nt	5.82373	2.73831	3.08542
										17 nt	10709.7	5362.92	5346.76	17 nt	2788.45	989.763	1798.68	17 nt	412.79	336.619	76.1712	17 nt	4.20388	2.15979	2.04409	17 nt	4.66669	2.35263	2.31406
										18 nt	11369.8	5580.83	5788.94	18 nt	4073.6	1054.25	3019.35	18 nt	443.374	330.68	112.695	18 nt	3.08542	1.58128	1.50414	18 nt	3.20112	1.58128	1.61984
										19 nt	14212.7	6989.55	7223.15	19 nt	6005.65	1010.9	4994.75	19 nt	354.514	294.349	60.1656	19 nt	2.89258	1.23417	1.65841	19 nt	3.43253	1.38844	2.04409
										20 nt	19105.2	10340.5	8764.63	20 nt	2381.29	866.694	1514.59	20 nt	856.628	803.327	53.3006	20 nt	5.36091	2.3912	2.96971	20 nt	6.05513	2.89258	3.16255
										21 nt	172492	110151	62341	21 nt	2420.51	1143.65	1276.86	21 nt	324.085	235.263	88.8214	21 nt	57.9673	29.9671	28.0002	21 nt	61.3998	31.3941	30.0057
										22 nt	94399.2	50617.6	43781.6	22 nt	7400.53	3552.16	3848.36	22 nt	281.699	184.315	97.3835	22 nt	50.8708	24.4134	26.4575	22 nt	55.9232	26.9588	28.9644
										23 nt	57073	28731.4	28341.6	23 nt	7197.93	2278.77	4919.16	23 nt	185.048	138.959	46.0884	23 nt	6.71078	2.3912	4.31958	23 nt	7.82925	2.85401	4.97524
										24 nt	436225	218631	217594	24 nt	4293.78	1667.17	2626.62	24 nt	683.304	405.038	278.266	24 nt	13.4601	4.39672	9.06341	24 nt	15.0414	5.0138	10.0276
										25 nt	14850.1	6961.94	7888.18	25 nt	5879.92	1289.9	4590.02	25 nt	111.962	80.6065	31.3556	25 nt	0.732787	0.269974	0.462813	25 nt	1.15703	0.462813	0.694219
										26 nt	6097.17	3155.03	2942.14	26 nt	4210.28	1220.51	2989.77	26 nt	91.6369	75.2456	16.3913	26 nt	0.269974	0.154271	0.115703	26 nt	0.347109	0.192839	0.154271
										27 nt	3905.52	2183.78	1721.74	27 nt	2588.67	632.588	1956.08	27 nt	122.607	97.2678	25.339	27 nt	0.347109	0.154271	0.192839	27 nt	0.462813	0.154271	0.308542
										28 nt	2433.01	1247.09	1185.92	28 nt	1334.02	500.648	833.371	28 nt	447.463	432.113	15.35	28 nt	0.115703	0.0771354	0.0385677	28 nt	0.115703	0.0771354	0.0385677
										29 nt	3926.93	1765.51	2161.41	29 nt	1903.43	637.1	1266.33	29 nt	687.315	674.087	13.2287	29 nt	0.115703	0.115703	0	29 nt	0.192839	0.192839	0
										30 nt	4487.24	1539.66	2947.58	30 nt	3002.81	495.017	2507.79	30 nt	221.841	91.1741	130.667	30 nt	0.0771354	0.0385677	0.0385677	30 nt	0.0771354	0.0385677	0.0385677
										31 nt	2664.91	1320.98	1343.93	31 nt	802.864	286.134	516.73	31 nt	62.4411	50.0609	12.3802	31 nt	0.0385677	0.0385677	0	31 nt	0.115703	0.115703	0
										32 nt	4879.05	2229.1	2649.95	32 nt	1493.69	376.151	1117.54	32 nt	203.753	114.855	88.8986	32 nt	0.0385677	0	0.0385677	32 nt	0	0	0
										33 nt	4730.06	2681	2049.06	33 nt	2694.38	1227.19	1467.19	33 nt	112.271	67.0693	45.2014	33 nt	0.231406	0.192839	0.0385677	33 nt	0.231406	0.192839	0.0385677
										34 nt	1382.61	765.685	616.929	34 nt	554.025	273.792	280.233	34 nt	45.7413	32.3583	13.383	34 nt	0.0385677	0.0385677	0	34 nt	0.0385677	0.0385677	0
10 dpi	pool 1	IL	S	5-1A	ALYU-199	41416049	27785513	5989.96	1000000		total	forward	reverse		total	forward	reverse		total	forward	reverse		total	forward	reverse		total	forward	reverse
										15-34 nt	889057	472512	416546	15-34 nt	68851.1	23154.4	45696.7	15-34 nt	6790.66	5371.18	1419.48	15-34 nt	5989.96	3106.47	2883.48	15-34 nt	5268.43	2723.15	2545.28
										15 nt	12979	6690.64	6288.38	15 nt	2394.2	1218.44	1175.76	15 nt	461.32	344.1	117.219	15 nt	335.535	170.305	165.23	15 nt	311.169	159.544	151.626
										16 nt	14894.7	7656.26	7238.41	16 nt	2994.11	1217.22	1776.9	16 nt	399.597	274.064	125.533	16 nt	199.888	90.2269	109.661	16 nt	184.269	83.7847	100.484
										17 nt	11857.6	5910.81	5946.77	17 nt	2579.44	912.094	1667.34	17 nt	361.843	294.434	67.4092	17 nt	119.235	62.2267	57.0081	17 nt	108.042	58.3398	49.7022
										18 nt	12304.3	6021.05	6283.2	18 nt	3840.13	981.807	2858.32	18 nt	406.831	305.231	101.6	18 nt	97.3529	48.8024	48.5505	18 nt	87.4556	45.1314	42.3242
										19 nt	14790.9	7370.86	7420.02	19 nt	5791.36	962.084	4829.28	19 nt	330.064	274.244	55.8205	19 nt	84.6484	40.8846	43.7638	19 nt	73.9594	37.1776	36.7818
										20 nt	18975.2	10285.1	8690.07	20 nt	2217.31	819.276	1398.03	20 nt	765.759	713.393	52.3654	20 nt	148.171	68.237	79.9337	20 nt	130.896	63.5583	67.3372
										21 nt	172350	110606	61744.1	21 nt	2273.99	1066.2	1207.79	21 nt	319.735	229.256	90.4788	21 nt	2892.26	1605.37	1286.89	21 nt	2520.45	1383.45	1137
										22 nt	90034.9	47684.9	42350	22 nt	8482.26	4099.44	4382.82	22 nt	270.249	179.194	91.0546	22 nt	1561.43	818.448	742.977	22 nt	1374.42	717.748	656.673
										23 nt	54495.6	27393.3	27102.2	23 nt	7456.98	2453.69	5003.29	23 nt	189.883	142.196	47.6867	23 nt	170.772	58.6277	112.145	23 nt	153.605	53.1932	100.412
										24 nt	428906	214746	214160	24 nt	4594.52	1832.93	2761.58	24 nt	681.542	411.401	270.141	24 nt	286.3	98.6485	187.652	24 nt	243.616	82.8129	160.803
										25 nt	15833	7489.44	8343.52	25 nt	6254.3	1453.92	4800.38	25 nt	113.908	86.34	27.5683	25 nt	25.9848	9.86125	16.1235	25 nt	23.3575	8.52962	14.8279
										26 nt	6941.14	3627.83	3313.31	26 nt	4409.28	1405.37	3003.9	26 nt	97.3169	79.4299	17.887	26 nt	10.2571	4.6787	5.57845	26 nt	8.92551	4.24682	4.6787
										27 nt	4151.41	2390.6	1760.81	27 nt	2117.58	608.878	1508.7	27 nt	131.867	108.186	23.6814	27 nt	10.0772	5.7584	4.3188	27 nt	8.38566	4.96662	3.41905
										28 nt	3174.64	1642.22	1532.42	28 nt	1458.49	495.654	962.84	28 nt	575.336	559.68	15.6556	28 nt	9.14145	4.93063	4.21083	28 nt	8.31368	4.75068	3.56301
										29 nt	4767.59	2142.27	2625.32	29 nt	2113.8	623.922	1489.88	29 nt	940.166	924.511	15.6556	29 nt	8.09775	4.49875	3.599	29 nt	6.73013	3.74296	2.98717
										30 nt	4924.04	1744.29	3179.75	30 nt	3076.46	469.813	2606.65	30 nt	208.382	112.505	95.8773	30 nt	8.9615	4.78667	4.17484	30 nt	7.52191	4.17484	3.34707
										31 nt	3297.11	1668.24	1628.87	31 nt	834.032	274.963	559.068	31 nt	74.9671	59.2395	15.7276	31 nt	5.72241	2.80722	2.91519	31 nt	5.0386	2.59128	2.44732
										32 nt	6544.42	2995.09	3549.33	32 nt	1866.44	444.548	1421.89	32 nt	287.452	160.263	127.189	32 nt	5.93835	2.37534	3.56301	32 nt	4.42677	1.69153	2.73524
										33 nt	6121.43	3471.7	2649.73	33 nt	3503.26	1534.72	1968.54	33 nt	121.07	75.1471	45.9232	33 nt	5.97434	2.84321	3.13113	33 nt	4.64271	2.05143	2.59128
										34 nt	1713.99	974.681	739.306	34 nt	593.151	279.39	313.761	34 nt	53.3731	38.3653	15.0078	34 nt	4.21083	2.1594	2.05143	34 nt	3.20311	1.65554	1.54757
10 dpi	pool 1	IL	R	6-1A	ALYU-200	41963107	28318367	5644.64	1000000		total	forward	reverse		total	forward	reverse		total	forward	reverse		total	forward	reverse		total	forward	reverse
										15-34 nt	881159	468344	412816	15-34 nt	70833.3	24731.9	46101.4	15-34 nt	7342.13	5887.66	1454.46	15-34 nt	5644.64	2439.76	3204.88	15-34 nt	4638.05	2066.33	2571.72
										15 nt	12430.4	6389.67	6040.71	15 nt	2818.88	1439.38	1379.49	15 nt	547.454	435.83	111.624	15 nt	110.246	53.6754	56.5711	15 nt	101.03	49.8616	51.1682
										16 nt	14588.5	7478.96	7109.52	16 nt	3256.61	1411.91	1844.7	16 nt	461.149	334.694	126.455	16 nt	112.577	52.8279	59.7492	16 nt	102.478	48.5904	53.8873
										17 nt	11619	5726.39	5892.57	17 nt	2812.45	1055.32	1757.13	17 nt	410.44	348.82	61.6208	17 nt	103.043	44.5294	58.5133	17 nt	90.8244	40.645	50.1794
										18 nt	12137.8	5868.74	6269.04	18 nt	4041.58	1137.88	2903.7	18 nt	471.673	373.115	98.5579	18 nt	97.9576	42.5872	55.3704	18 nt	83.1616	39.0206	44.141
										19 nt	14093.3	7012.3	7080.95	19 nt	5607.95	1078.13	4529.82	19 nt	379.047	325.866	53.181	19 nt	94.6735	38.844	55.8295	19 nt	82.2788	35.454	46.8247
										20 nt	18884.7	10230.6	8654.17	20 nt	2434.46	928.655	1505.81	20 nt	831.369	783.555	47.8135	20 nt	152.975	56.4298	96.5451	20 nt	129.986	50.7445	79.2419
										21 nt	176612	111987	64624.9	21 nt	2483.09	1172.6	1310.49	21 nt	345.324	258.701	86.6222	21 nt	1808.19	908.527	899.663	21 nt	1507.18	767.912	739.273
										22 nt	88009.8	46907.5	41102.4	22 nt	9097.38	4397.53	4699.85	22 nt	288.964	194.962	94.0026	22 nt	2058.52	935.718	1122.8	22 nt	1691.23	791.077	900.158
										23 nt	52500	26565.8	25934.2	23 nt	7132.05	2464.23	4667.82	23 nt	200.753	155.164	45.5888	23 nt	286.387	70.8021	215.584	23 nt	231.828	59.8198	172.009
										24 nt	420939	210994	209945	24 nt	4588.33	1842.94	2745.39	24 nt	716.708	427.355	289.353	24 nt	736.624	212.971	523.653	24 nt	554.799	164.134	390.665
										25 nt	15368.1	7255.36	8112.72	25 nt	6078.35	1303.54	4774.82	25 nt	130.799	104.632	26.1668	25 nt	47.4604	9.60507	37.8553	25 nt	35.7012	7.69818	28.003
										26 nt	6493.74	3419.9	3073.84	26 nt	3994.72	1212.61	2782.12	26 nt	103.043	85.81	17.2326	26 nt	8.15725	2.18939	5.96786	26 nt	6.0738	1.73033	4.34347
										27 nt	4385.49	2508.48	1877.02	27 nt	2399.64	695.485	1704.16	27 nt	135.848	112.224	23.6242	27 nt	5.22629	1.80095	3.42534	27 nt	4.20222	1.58907	2.61315
										28 nt	3257.18	1696.11	1561.07	28 nt	1563.26	570.089	993.172	28 nt	547.313	530.363	16.9501	28 nt	4.30816	1.30657	3.00159	28 nt	3.0369	1.02407	2.01283
										29 nt	5063.96	2295.93	2768.03	29 nt	2180.92	671.861	1509.06	29 nt	891.718	875.368	16.3498	29 nt	3.3194	1.44782	1.87158	29 nt	2.82502	1.44782	1.3772
										30 nt	4928.07	1856.92	3071.15	30 nt	3001.44	547.63	2453.81	30 nt	213.077	126.49	86.5869	30 nt	3.77847	1.83626	1.9422	30 nt	3.00159	1.44782	1.55376
										31 nt	3739.02	1875.5	1863.53	31 nt	902.665	323.253	579.412	31 nt	83.55	67.3415	16.2086	31 nt	3.07221	1.62439	1.44782	31 nt	2.43658	1.55376	0.882819
										32 nt	7797.8	3560.83	4236.97	32 nt	2073.71	524.465	1549.24	32 nt	366.193	201.389	164.805	32 nt	3.56659	1.41251	2.15408	32 nt	2.36596	1.02407	1.34189
										33 nt	6462.73	3660.95	2801.79	33 nt	3715.36	1631.94	2083.42	33 nt	157.742	99.017	58.7251	33 nt	2.82502	1.0947	1.73033	33 nt	2.15408	1.05938	1.0947
										34 nt	1848.8	1052.64	796.162	34 nt	650.426	322.476	327.95	34 nt	59.9611	46.966	12.9951	34 nt	1.73033	0.529692	1.20063	34 nt	1.44782	0.494379	0.953445
10 dpi	pool 1	IS76	S	9-1A	ALYU-201	41786846	28672020	10311.9	1000000		total	forward	reverse		total	forward	reverse		total	forward	reverse		total	forward	reverse		total	forward	reverse
										15-34 nt	885985	470956	415029	15-34 nt	69066.1	22838.5	46227.6	15-34 nt	6765.27	5422.19	1343.09	15-34 nt	8675.81	4511.09	4164.72	15-34 nt	10311.9	5387.13	4924.77
										15 nt	13322.7	6870.18	6452.49	15 nt	2535.01	1280.06	1254.95	15 nt	426.06	322.161	103.899	15 nt	684.082	346.854	337.228	15 nt	756.173	382.115	374.058
										16 nt	15391.8	7845.17	7546.66	16 nt	3220.88	1254.46	1966.41	16 nt	382.045	262.102	119.943	16 nt	404.994	191.476	213.518	16 nt	461.565	215.716	245.849
										17 nt	11871.5	5860.42	6011.09	17 nt	2678.01	930.489	1747.52	17 nt	341.308	280.064	61.2444	17 nt	229.945	120.989	108.956	17 nt	270.787	137.346	133.44
										18 nt	12373.3	5970.45	6402.86	18 nt	4017.61	957.972	3059.64	18 nt	389.683	295.096	94.587	18 nt	182.478	93.4012	89.0764	18 nt	213.169	106.166	107.003
										19 nt	15028.5	7425.71	7602.81	19 nt	6155.27	960.239	5195.03	19 nt	324.951	274.798	50.1534	19 nt	150.635	72.9282	77.7064	19 nt	181.571	87.1581	94.4126
										20 nt	19003	10260.9	8742.08	20 nt	2285.43	819.58	1465.85	20 nt	824.114	776.994	47.1191	20 nt	208.217	110.7	97.5167	20 nt	245.989	127.895	118.094
										21 nt	176877	113369	63508.5	21 nt	2269.7	1057.58	1212.12	21 nt	311.558	225.028	86.5304	21 nt	3778.53	2039.34	1739.19	21 nt	4456.99	2430.63	2026.37
										22 nt	89631.7	47057.2	42574.4	22 nt	8125.03	3884.69	4240.34	22 nt	261.858	169.503	92.3548	22 nt	2370.53	1242.57	1127.96	22 nt	2887.27	1526.16	1361.12
										23 nt	53707.9	26968.1	26739.8	23 nt	7410.53	2477.19	4933.35	23 nt	180.838	135.428	45.4101	23 nt	215.192	90.9946	124.198	23 nt	266.462	111.886	154.576
										24 nt	422318	211598	210720	24 nt	4475.93	1825.82	2650.11	24 nt	659.144	392.09	267.055	24 nt	291.957	115.967	175.99	24 nt	375.662	156.843	218.82
										25 nt	15128.3	7125.83	8002.51	25 nt	5987.82	1309.88	4677.94	25 nt	114.432	88.1347	26.2974	25 nt	37.2489	14.8228	22.426	25 nt	46.4564	18.7639	27.6925
										26 nt	6869.1	3603.41	3265.69	26 nt	4431.15	1317.45	3113.7	26 nt	90.2273	73.2073	17.0201	26 nt	19.7056	11.8583	7.84737	26 nt	23.856	14.2299	9.62611
										27 nt	4215.68	2405.24	1810.44	27 nt	2269.32	626.953	1642.37	27 nt	126.255	105.504	20.7519	27 nt	18.8686	10.3585	8.51004	27 nt	22.6004	12.5907	10.0098
										28 nt	3245.05	1655.34	1589.7	28 nt	1550.92	519.043	1031.88	28 nt	617.222	604.527	12.6953	28 nt	16.183	10.7771	5.40597	28 nt	18.8686	12.3465	6.52204
										29 nt	4812.88	2149.69	2663.19	29 nt	2192	628.522	1563.48	29 nt	984.967	970.11	14.8577	29 nt	14.9623	9.10295	5.85937	29 nt	19.5661	12.1024	7.46372
										30 nt	4654.15	1755.82	2898.33	30 nt	2839.88	482.77	2357.11	30 nt	177.839	108.538	69.301	30 nt	12.9394	7.39397	5.54548	30 nt	15.9389	8.75418	7.1847
										31 nt	3460.66	1730.5	1730.15	31 nt	846.505	284.668	561.837	31 nt	69.301	54.827	14.474	31 nt	10.3585	5.68498	4.67355	31 nt	12.8697	7.14983	5.71986
										32 nt	6366.42	2944.75	3421.66	32 nt	1777.73	463.658	1314.07	32 nt	309.849	171.317	138.532	32 nt	9.66099	4.98744	4.67355	32 nt	12.6953	6.34765	6.34765
										33 nt	6073.8	3440.85	2632.95	33 nt	3408.51	1483.12	1925.4	33 nt	124.163	76.4508	47.712	33 nt	10.7073	6.03376	4.67355	33 nt	12.5209	6.94056	5.58035
										34 nt	1632.64	919.224	713.413	34 nt	588.832	274.309	314.523	34 nt	49.4559	36.3072	13.1487	34 nt	8.61467	4.84793	3.76674	34 nt	10.8817	5.99888	4.88281
10 dpi	pool 1	IS76	R	10-1A	ALYU-202	46406847	32064164	21888.4	1000000		total	forward	reverse		total	forward	reverse		forward	reverse			total	forward	reverse		total	forward	reverse
										15-34 nt	867505	462250	405255	15-34 nt	69154.4	23640.3	45514	15-34 nt	7365.79	5862	1503.8	15-34 nt	17666.5	7532.8	10133.7	15-34 nt	21888.4	9146.69	12741.7
										15 nt	13585.2	7015.56	6569.67	15 nt	2621.09	1326.56	1294.53	15 nt	514.531	391.59	122.941	15 nt	405.531	205.557	199.974	15 nt	463.227	233.407	229.82
										16 nt	15867.3	8197.25	7670.09	16 nt	3223.57	1344.3	1879.26	16 nt	467.407	332.084	135.322	16 nt	448.507	204.839	243.668	16 nt	529.563	240.736	288.827
										17 nt	12471.2	6231.85	6239.36	17 nt	2758.16	983.185	1774.97	17 nt	412.329	341.347	70.9827	17 nt	455.337	212.355	242.982	17 nt	544.097	250.342	293.755
										18 nt	12715.7	6252.18	6463.51	18 nt	3892.26	1017.3	2874.95	18 nt	454.932	358.063	96.8683	18 nt	444.328	203.561	240.767	18 nt	547.122	241.672	305.45
										19 nt	15041.2	7547.3	7493.85	19 nt	5717.82	1036.48	4681.33	19 nt	388.128	330.4	57.728	19 nt	431.354	187	244.354	19 nt	535.426	224.674	310.752
										20 nt	19702	10680.4	9021.63	20 nt	2447.97	877.615	1570.35	20 nt	961.728	908.99	52.738	20 nt	626.587	238.646	387.941	20 nt	771.734	284.523	487.211
										21 nt	175504	111884	63619.4	21 nt	2398.47	1152.81	1245.66	21 nt	351.015	262.006	89.009	21 nt	4536.65	2128.83	2407.83	21 nt	5540.83	2542.31	2998.52
										22 nt	87705.9	46498.7	41207.2	22 nt	8897.63	4296.29	4601.34	22 nt	293.817	198.539	95.2777	22 nt	7305.69	3368.53	3937.17	22 nt	9023.13	4073.55	4949.58
										23 nt	52059.8	26371.9	25687.9	23 nt	6958.55	2377.26	4581.28	23 nt	211.264	162.081	49.1826	23 nt	1013.41	242.139	771.266	23 nt	1303.51	309.037	994.475
										24 nt	403795	202479	201316	24 nt	4340.61	1755.07	2585.53	24 nt	676.799	404.439	272.36	24 nt	1728.66	468.716	1259.94	24 nt	2279.18	652.754	1626.43
										25 nt	14921.2	7096.83	7824.37	25 nt	5748.47	1207.33	4541.14	25 nt	132.765	103.043	29.7217	25 nt	142.277	27.6633	114.614	25 nt	183.351	38.6725	144.679
										26 nt	6668.54	3553.34	3115.19	26 nt	3940.6	1164.57	2776.03	26 nt	108.938	90.2877	18.6501	26 nt	26.4158	8.29587	18.1199	26 nt	32.5909	9.88643	22.7045
										27 nt	4487.63	2579.83	1907.8	27 nt	2303.51	663.108	1640.4	27 nt	131.985	110.248	21.7377	27 nt	19.4298	7.89043	11.5394	27 nt	24.1391	9.04436	15.0947
										28 nt	3400.15	1799.36	1600.79	28 nt	1500.58	557.102	943.483	28 nt	533.056	516.87	16.1863	28 nt	15.7809	6.36224	9.41861	28 nt	19.2739	7.60974	11.6641
										29 nt	5023.93	2317.26	2706.67	29 nt	2078.74	672.246	1406.49	29 nt	839.036	822.601	16.4358	29 nt	12.6309	4.17912	8.4518	29 nt	17.8392	5.86324	11.976
										30 nt	5485.81	1908.27	3577.55	30 nt	3455.82	548.338	2907.48	30 nt	231.13	122.224	108.907	30 nt	13.4418	5.17712	8.26468	30 nt	17.7457	5.95681	11.7889
										31 nt	3740.94	1916.56	1824.37	31 nt	890.808	336.201	554.607	31 nt	86.2645	70.3901	15.8744	31 nt	12.3814	4.77168	7.60974	31 nt	16.966	5.83206	11.1339
										32 nt	7349.39	3399.9	3949.49	32 nt	1898.29	511.911	1386.38	32 nt	359.061	196.949	162.112	32 nt	11.8512	3.36825	8.48299	32 nt	16.3734	4.36625	12.0072
										33 nt	6148.02	3484.86	2663.16	33 nt	3448.27	1497.62	1950.65	33 nt	153.224	95.496	57.728	33 nt	9.2003	2.86925	6.33106	33 nt	12.2879	3.86725	8.42062
										34 nt	1832.42	1035.39	797.027	34 nt	633.168	315.025	318.143	34 nt	58.3829	44.3486	14.0344	34 nt	7.07955	2.05837	5.02118	34 nt	9.97999	2.58856	7.39143
10 dpi	pool 1	IL+IS76	S	17-1A	ALYU-205	39584775	25131049	3655.88	1000000		total	forward	reverse		total	forward	reverse		total	forward	reverse		total	forward	reverse		total	forward	reverse
										15-34 nt	889902	469954	419947	15-34 nt	77309.5	25638.8	51670.7	15-34 nt	7770.39	6201.73	1568.66	15-34 nt	3381.24	1715.49	1665.75	15-34 nt	3655.88	1863.43	1792.44
										15 nt	12581.8	6462.28	6119.52	15 nt	2781.86	1414.07	1367.79	15 nt	479.725	352.273	127.452	15 nt	228.602	107.596	121.006	15 nt	238.629	112.61	126.019
										16 nt	14570.3	7420.34	7149.92	16 nt	3378.05	1360.03	2018.02	16 nt	420.953	284.907	136.047	16 nt	135.092	61.2788	73.8131	16 nt	144.881	65.7752	79.1053
										17 nt	11939	5855.43	6083.55	17 nt	2966.45	1051.93	1914.52	17 nt	386.613	312.323	74.2906	17 nt	87.3422	42.4972	44.8449	17 nt	95.4994	45.3224	50.177
										18 nt	12688.8	6077.7	6611.14	18 nt	4427.87	1076.76	3351.11	18 nt	445.982	335.123	110.859	18 nt	68.4412	31.7138	36.7275	18 nt	74.2508	33.9023	40.3485
										19 nt	15552.7	7642.22	7910.49	19 nt	6914.83	1100.39	5814.44	19 nt	380.804	317.894	62.9102	19 nt	57.0609	26.3021	30.7588	19 nt	62.2338	29.3661	32.8677
										20 nt	18745.3	10082.4	8662.91	20 nt	2727.66	940.192	1787.47	20 nt	1049.62	989.891	59.7269	20 nt	85.9892	46.158	39.8312	20 nt	92.8334	49.6597	43.1737
										21 nt	163207	103815	59392	21 nt	2396	1138.75	1257.25	21 nt	317.337	230.711	86.6259	21 nt	1551.11	834.187	716.922	21 nt	1655.6	893.874	761.727
										22 nt	88261.7	46732.5	41529.2	22 nt	7978.1	3818.38	4159.71	22 nt	279.495	184.95	94.5444	22 nt	878.157	456.209	421.948	22 nt	972.86	511.121	461.74
										23 nt	54760.6	27473.5	27287.1	23 nt	7998.99	2703.79	5295.2	23 nt	194.779	145.756	49.023	23 nt	87.8197	32.5494	55.2703	23 nt	97.4094	35.8123	61.5971
										24 nt	433312	217172	216140	24 nt	5026.21	2044.52	2981.69	24 nt	709.043	431.22	277.824	24 nt	132.068	43.5716	88.4961	24 nt	144.244	49.1026	95.1413
										25 nt	16389.5	7787.46	8602.07	25 nt	6543.82	1640.84	4902.98	25 nt	127.81	94.8229	32.9871	25 nt	17.747	5.88913	11.8578	25 nt	19.5774	7.00329	12.5741
										26 nt	7199.06	3741.71	3457.36	26 nt	4675.53	1491.7	3183.83	26 nt	106.959	86.3076	20.6517	26 nt	8.27661	4.33726	3.93935	26 nt	8.55515	4.33726	4.21789
										27 nt	4608.04	2623.01	1985.03	27 nt	2559.7	759.141	1800.56	27 nt	145.557	118.26	27.2969	27 nt	8.03787	4.09852	3.93935	27 nt	8.51536	4.41685	4.09852
										28 nt	3599.73	1802.27	1797.46	28 nt	1828.69	602.084	1226.61	28 nt	713.301	696.907	16.3941	28 nt	6.76454	3.42206	3.34248	28 nt	7.20225	3.58123	3.62102
										29 nt	5592.44	2455.85	3136.6	29 nt	2551.74	729.297	1822.45	29 nt	1118.34	1101.07	17.2695	29 nt	5.69017	3.14352	2.54665	29 nt	6.44621	3.62102	2.82519
										30 nt	5913.56	2017.11	3896.45	30 nt	3910.18	579.204	3330.98	30 nt	266.762	128.049	138.713	30 nt	6.88391	3.93935	2.94456	30 nt	7.75933	4.25768	3.50164
										31 nt	3729.41	1843.89	1885.52	31 nt	1068.04	335.561	732.48	31 nt	80.0205	62.95	17.0705	31 nt	5.13309	2.62623	2.50686	31 nt	5.92892	2.70582	3.2231
										32 nt	7455.32	3427.51	4027.81	32 nt	2332.45	538.855	1793.6	32 nt	333.094	187.258	145.836	32 nt	3.62102	2.10894	1.51207	32 nt	4.29747	2.42728	1.8702
										33 nt	7754.07	4377.61	3376.46	33 nt	4471.72	1942.22	2529.5	33 nt	149.656	93.7486	55.9069	33 nt	4.21789	2.38748	1.83041	33 nt	4.93414	2.54665	2.38748
										34 nt	2041.58	1144.36	897.217	34 nt	771.595	371.055	400.54	34 nt	64.5417	47.312	17.2297	34 nt	3.18331	1.47228	1.71103	34 nt	4.21789	1.98957	2.22832
10 dpi	pool 1	IL+IS76	R	18-1A	ALYU-206	54420088	36813873	6924.59	1000000		total	forward	reverse		total	forward	reverse		total	forward	reverse		total	forward	reverse		total	forward	reverse
										15-34 nt	879937	466569	413368	15-34 nt	68180	22965.1	45214.9	15-34 nt	7269.24	5743.24	1526	15-34 nt	5701	2427.32	3273.68	15-34 nt	6924.59	2904.72	4019.87
										15 nt	10848.9	5576.13	5272.77	15 nt	2415.39	1213.86	1201.53	15 nt	468.465	340.035	128.43	15 nt	136.28	69.3217	66.9585	15 nt	154.317	77.0362	77.2806
										16 nt	13531.7	6916.12	6615.6	16 nt	3017.8	1210.03	1807.77	16 nt	402.946	271.012	131.934	16 nt	152.741	68.9957	83.7456	16 nt	178.818	79.5081	99.3104
										17 nt	10385.5	5148.14	5237.4	17 nt	2644.49	914.519	1729.97	17 nt	361.114	290.352	70.7614	17 nt	155.702	71.8208	83.8814	17 nt	184.523	84.1531	100.37
										18 nt	11106.8	5338.94	5767.88	18 nt	3944.36	940.298	3004.06	18 nt	421.444	318.548	102.896	18 nt	147.118	67.8277	79.2908	18 nt	177.678	79.1549	98.5226
										19 nt	13909.5	6796.98	7112.56	19 nt	5980.9	951.217	5029.68	19 nt	353.019	295.459	57.5598	19 nt	143.995	61.2812	82.7134	19 nt	172.516	70.1366	102.38
										20 nt	18190.8	9734.1	8456.65	20 nt	2441.66	822.76	1618.9	20 nt	1000.9	946.871	54.0285	20 nt	188.489	71.1417	117.347	20 nt	228.664	84.9136	143.75
										21 nt	168544	107223	61320.6	21 nt	2284.44	1093.12	1191.32	21 nt	321.754	232.766	88.9882	21 nt	1477.51	698.351	779.163	21 nt	1768.93	822.869	946.056
										22 nt	89569.1	47673.5	41895.6	22 nt	7903.9	3792.35	4111.55	22 nt	283.806	187.103	96.7027	22 nt	2286.88	1052.81	1234.07	22 nt	2772.08	1258.68	1513.4
										23 nt	52911.4	26744.8	26166.7	23 nt	6844.65	2353.6	4491.05	23 nt	195.443	146.792	48.6501	23 nt	321.727	77.172	244.555	23 nt	408.65	96.7298	311.92
										24 nt	434456	217769	216687	24 nt	4325.87	1759.01	2566.86	24 nt	716.17	425.247	290.923	24 nt	591.842	163.009	428.833	24 nt	752.352	219.129	533.223
										25 nt	14773.7	7033.73	7739.94	25 nt	5550.27	1268.76	4281.51	25 nt	121.938	90.5365	31.4012	25 nt	51.5567	10.1592	41.3974	25 nt	64.7582	13.5003	51.2579
										26 nt	6030.28	3144.17	2886.11	26 nt	3931.21	1183.2	2748.01	26 nt	100.397	81.0564	19.3405	26 nt	10.4852	2.82502	7.66016	26 nt	12.9027	3.25964	9.6431
										27 nt	3989.18	2256.65	1732.53	27 nt	2310.13	674.257	1635.88	27 nt	134.515	108.057	26.4574	27 nt	6.24764	2.20026	4.04739	27 nt	8.12194	3.0695	5.05244
										28 nt	3077.18	1555.5	1521.68	28 nt	1604.78	563.538	1041.24	28 nt	603.876	588.555	15.3203	28 nt	5.84019	2.44473	3.39546	28 nt	6.79092	2.60771	4.18321
										29 nt	4808.3	2130.5	2677.79	29 nt	2212.62	681.156	1531.46	29 nt	930.41	914.601	15.8093	29 nt	5.24259	1.98295	3.25964	29 nt	7.19837	2.6892	4.50917
										30 nt	4741.72	1704.76	3036.95	30 nt	3044.59	539.851	2504.74	30 nt	217.309	118.271	99.0388	30 nt	4.91662	1.68415	3.23248	30 nt	6.6551	1.92862	4.72648
										31 nt	3368.87	1679.01	1689.85	31 nt	908.896	324.878	584.019	31 nt	79.7797	61.9603	17.8194	31 nt	4.12888	1.35818	2.77069	31 nt	5.86735	1.7928	4.07455
										32 nt	6929.64	3178.12	3751.52	32 nt	2025.7	507.445	1518.26	32 nt	327.947	180.204	147.743	32 nt	4.10171	1.24953	2.85219	32 nt	5.40557	1.46684	3.93873
										33 nt	6939.42	3937.97	3001.45	33 nt	4058.31	1805.71	2252.6	33 nt	162.493	97.7892	64.7039	33 nt	3.20531	0.977892	2.22742	33 nt	4.34619	1.30386	3.04233
										34 nt	1824.75	1027.63	797.118	34 nt	730.051	365.542	364.509	34 nt	65.5188	48.0254	17.4934	34 nt	2.988	0.706255	2.28175	34 nt	4.02022	0.787747	3.23248
10 dpi	pool 2	PC (mock)	S	1-2A	ALYU-209	41054671	23287586	324.164	1000000		total	forward	reverse		total	forward	reverse		total	forward	reverse		total	forward	reverse		total	forward	reverse
										15-34 nt	894350	477692	416658	15-34 nt	69820.7	24263.5	45557.2	15-34 nt	6270.77	4845.29	1425.48	15-34 nt	314.803	151.025	163.778	15-34 nt	324.164	157.208	166.956
										15 nt	11120.6	5760.88	5359.72	15 nt	2310.16	1188.79	1121.37	15 nt	403.906	306.429	97.4768	15 nt	14.643	7.47179	7.1712	15 nt	14.9865	7.72944	7.25709
										16 nt	13406.4	6744.32	6662.09	16 nt	3009.8	1214.68	1795.12	16 nt	355.898	239.398	116.5	16 nt	9.36121	5.11002	4.25119	16 nt	10.0483	5.45355	4.59472
										17 nt	10766.9	5384.89	5382.05	17 nt	2528	909.283	1618.72	17 nt	311.668	252.152	59.5167	17 nt	8.50238	4.72355	3.77884	17 nt	9.18945	4.98119	4.20825
										18 nt	11448.9	5612.95	5835.98	18 nt	3849.86	991.601	2858.26	18 nt	367.921	275.855	92.0662	18 nt	5.88296	3.2206	2.66236	18 nt	6.39826	3.52119	2.87707
										19 nt	14190.4	6997.68	7192.67	19 nt	5926.55	962.745	4963.8	19 nt	310.208	255.243	54.9649	19 nt	5.32473	2.40471	2.92001	19 nt	6.14061	2.57648	3.56413
										20 nt	18534.2	10087.5	8446.65	20 nt	2134.57	844.27	1290.3	20 nt	646.052	596.756	49.2967	20 nt	8.07297	3.2206	4.85237	20 nt	8.76003	3.60707	5.15296
										21 nt	177644	115065	62579.4	21 nt	2349.75	1126.31	1223.44	21 nt	291.314	212.173	79.1409	21 nt	114.911	60.6332	54.2778	21 nt	116.886	62.1361	54.7502
										22 nt	91341.7	48597.3	42744.4	22 nt	9964.97	4851.51	5113.45	22 nt	272.935	173.612	99.3233	22 nt	102.415	49.4684	52.9467	22 nt	105.378	52.0449	53.3331
										23 nt	53843.3	27123.4	26719.9	23 nt	7384.32	2559.86	4824.46	23 nt	178.464	131.443	47.0208	23 nt	13.9989	3.65001	10.3489	23 nt	13.7842	3.60707	10.1771
										24 nt	434811	217784	217027	24 nt	4408.83	1765.53	2643.3	24 nt	689.681	404.25	285.431	24 nt	26.0224	8.9318	17.0907	24 nt	26.366	9.01768	17.3483
										25 nt	15694.2	7399.26	8294.89	25 nt	6078.3	1238.94	4839.36	25 nt	114.911	89.1033	25.8077	25 nt	2.23295	0.472355	1.76059	25 nt	2.31883	0.515296	1.80354
										26 nt	6395.38	3373	3022.38	26 nt	3957.56	1184.32	2773.24	26 nt	101.513	84.8091	16.7042	26 nt	0.64412	0.214707	0.429413	26 nt	0.730003	0.300589	0.429413
										27 nt	4482.73	2565.53	1917.2	27 nt	2584.34	705.354	1878.98	27 nt	129.554	107.997	21.5565	27 nt	0.343531	0.128824	0.214707	27 nt	0.601179	0.257648	0.343531
										28 nt	3071.34	1667.54	1403.8	28 nt	1428.79	591.775	837.012	28 nt	455.736	439.204	16.5324	28 nt	0.472355	0.171765	0.300589	28 nt	0.472355	0.171765	0.300589
										29 nt	4739.69	2199.24	2540.45	29 nt	2058.22	733.567	1324.65	29 nt	759.632	743.443	16.1889	29 nt	0.472355	0.429413	0.0429413	29 nt	0.64412	0.515296	0.128824
										30 nt	4653.29	1895.52	2757.78	30 nt	2790.76	640.212	2150.54	30 nt	204.959	119.549	85.4103	30 nt	0.472355	0.300589	0.171765	30 nt	0.386472	0.300589	0.0858827
										31 nt	3501.65	1780.73	1720.92	31 nt	926.674	356.928	569.746	31 nt	76.6932	63.2955	13.3977	31 nt	0.300589	0.214707	0.0858827	31 nt	0.300589	0.214707	0.0858827
										32 nt	6701.51	3085.12	3616.39	32 nt	2040.36	547.931	1492.43	32 nt	386.171	212.688	173.483	32 nt	0.343531	0.128824	0.214707	32 nt	0.343531	0.128824	0.214707
										33 nt	6172.34	3520.55	2651.8	33 nt	3434.66	1521.45	1913.21	33 nt	156.221	93.7839	62.4367	33 nt	0.257648	0.0429413	0.214707	33 nt	0.300589	0.0429413	0.257648
										34 nt	1830.5	1047.08	783.422	34 nt	654.211	328.415	325.796	34 nt	57.3267	44.1007	13.2259	34 nt	0.128824	0.0858827	0.0429413	34 nt	0.128824	0.0858827	0.0429413
10 dpi	pool 2	PC (mock)	R	2-2A	ALYU-210	40721723	23753380	283.244	1000000		total	forward	reverse		total	forward	reverse		total	forward	reverse		total	forward	reverse		total	forward	reverse
										15-34 nt	888584	470005	418579	15-34 nt	68915.3	21827.2	47088.1	15-34 nt	6215.79	5068.84	1146.95	15-34 nt	251.417	114.3	137.117	15-34 nt	283.244	126.719	156.525
										15 nt	11757.8	5973.59	5784.23	15 nt	2300.6	1133.14	1167.45	15 nt	362.054	283.244	78.8098	15 nt	10.5248	5.6834	4.84142	15 nt	10.7774	5.5992	5.17821
										16 nt	13839.8	7045.78	6794.02	16 nt	2965.09	1096.6	1868.49	16 nt	312.545	224.894	87.6507	16 nt	8.41985	4.12573	4.29413	16 nt	9.00924	4.42042	4.58882
										17 nt	11527.8	5734.3	5793.49	17 nt	2703.24	876.086	1827.15	17 nt	295.2	244.134	51.0664	17 nt	6.56749	3.83103	2.73645	17 nt	7.24107	4.12573	3.11535
										18 nt	12690.5	6153.61	6536.92	18 nt	4257.88	913.47	3344.41	18 nt	331.826	254.195	77.6311	18 nt	6.65168	3.19954	3.45214	18 nt	7.32527	3.62054	3.70474
										19 nt	15214.5	7488.07	7726.44	19 nt	6357.83	895.578	5462.25	19 nt	274.824	231.209	43.6148	19 nt	4.58882	1.93657	2.65225	19 nt	5.43081	2.39966	3.03115
										20 nt	18883.1	10301.3	8581.85	20 nt	1942.29	778.71	1163.58	20 nt	514.327	470.712	43.6148	20 nt	7.07268	3.11535	3.95733	20 nt	8.25146	3.57844	4.67302
										21 nt	158711	100948	57762.6	21 nt	2200.82	1007.06	1193.77	21 nt	288.506	206.623	81.8831	21 nt	82.1778	40.8363	41.3415	21 nt	90.0082	43.9937	46.0145
										22 nt	90545.9	48181.5	42364.3	22 nt	7748.62	3669.16	4079.46	22 nt	246.028	165.24	80.7885	22 nt	85.3352	41.6783	43.6569	22 nt	98.4702	46.8986	51.5716
										23 nt	57822.1	29199.5	28622.7	23 nt	7414.36	2460.83	4953.53	23 nt	162.84	119.772	43.0676	23 nt	13.556	2.69435	10.8616	23 nt	16.3766	3.45214	12.9245
										24 nt	439672	220542	219130	24 nt	4335.34	1747.54	2587.8	24 nt	644.371	384.872	259.5	24 nt	21.7232	5.43081	16.2924	24 nt	25.0912	6.60959	18.4816
										25 nt	16094.1	7595.97	8498.16	25 nt	6484.85	1480.46	5004.38	25 nt	101.796	78.2204	23.5756	25 nt	1.89447	0.420993	1.47347	25 nt	2.06286	0.463092	1.59977
										26 nt	7511.48	3897.76	3613.72	26 nt	5070.1	1470.19	3599.91	26 nt	82.683	68.2429	14.4401	26 nt	0.378893	0.168397	0.210496	26 nt	0.378893	0.168397	0.210496
										27 nt	4570.55	2593.44	1977.11	27 nt	2629.69	599.409	2030.28	27 nt	117.583	97.3756	20.2077	27 nt	0.420993	0.252596	0.168397	27 nt	0.420993	0.252596	0.168397
										28 nt	3290.98	1616.7	1674.29	28 nt	1650.92	463.176	1187.75	28 nt	750.462	738.337	12.1246	28 nt	0.420993	0.252596	0.168397	28 nt	0.378893	0.252596	0.126298
										29 nt	5119.57	2219.6	2899.97	29 nt	2324.47	578.191	1746.28	29 nt	1149.31	1136.39	12.9245	29 nt	0.294695	0.126298	0.168397	29 nt	0.336794	0.168397	0.168397
										30 nt	4359.84	1757.48	2602.37	30 nt	2541.41	440.737	2100.67	30 nt	171.723	95.1444	76.5786	30 nt	0.294695	0.0420993	0.252596	30 nt	0.336794	0.0420993	0.294695
										31 nt	3245.43	1624.44	1620.99	31 nt	830.029	258.574	571.456	31 nt	64.7066	52.4557	12.2509	31 nt	0.336794	0.0841985	0.252596	31 nt	0.378893	0.126298	0.252596
										32 nt	6336.45	2942.53	3393.92	32 nt	1521.51	380.872	1140.64	32 nt	208.602	120.909	87.6928	32 nt	0.294695	0.252596	0.0420993	32 nt	0.294695	0.252596	0.0420993
										33 nt	5747.94	3267.58	2480.36	33 nt	3111.05	1352.31	1758.74	33 nt	91.1028	62.77	28.3328	33 nt	0.252596	0.0841985	0.168397	33 nt	0.463092	0.210496	0.252596
										34 nt	1643.26	920.837	722.424	34 nt	525.188	225.105	300.084	34 nt	45.2988	34.1004	11.1984	34 nt	0.210496	0.0841985	0.126298	34 nt	0.210496	0.0841985	0.126298
10 dpi	pool 2	IL	S	5-2A	ALYU-211	44889474	30068698	6685.09	1000000		total	forward	reverse		total	forward	reverse		total	forward	reverse		total	forward	reverse		total	forward	reverse
										15-34 nt	886912	476392	410520	15-34 nt	73939.4	26675.1	47264.2	15-34 nt	7301.05	5785.68	1515.36	15-34 nt	6685.09	3583.26	3101.83	15-34 nt	5699.02	3059.63	2639.39
										15 nt	12722.6	6574.51	6148.12	15 nt	2747.64	1426.23	1321.41	15 nt	421.701	320.167	101.534	15 nt	392.302	191.994	200.308	15 nt	367.059	178.691	188.369
										16 nt	14838.1	7547.32	7290.8	16 nt	3381.49	1367.97	2013.52	16 nt	376.87	259.273	117.597	16 nt	230.672	110.68	119.992	16 nt	210.052	101.501	108.551
										17 nt	11722.1	5825.03	5897.1	17 nt	2838.23	1043.34	1794.89	17 nt	363.202	305.8	57.4019	17 nt	123.816	62.59	61.2265	17 nt	109.549	56.4707	53.0785
										18 nt	11952.5	5788.98	6163.55	18 nt	4038.88	1060.87	2978.01	18 nt	419.539	334.235	85.3047	18 nt	98.4745	48.9213	49.5532	18 nt	84.706	43.2343	41.4717
										19 nt	14527.7	7168.68	7358.98	19 nt	6023.27	1052.62	4970.65	19 nt	362.769	313.682	49.0876	19 nt	91.0249	46.8594	44.1655	19 nt	76.691	40.2412	36.4499
										20 nt	18822.7	10173.1	8649.53	20 nt	2301.36	912.976	1388.39	20 nt	707.946	662.45	45.4958	20 nt	146.199	73.2656	72.933	20 nt	124.016	67.379	56.637
										21 nt	192377	125202	67175	21 nt	2428.61	1159.74	1268.86	21 nt	312.119	230.073	82.0455	21 nt	3377.1	1928.12	1448.98	21 nt	2879.11	1630.57	1248.54
										22 nt	91621.4	48072.6	43548.9	22 nt	10215.7	4965.66	5250.04	22 nt	276.999	178.558	98.4412	22 nt	1693.02	912.111	780.912	22 nt	1415.92	767.875	648.049
										23 nt	51034	25735.7	25298.3	23 nt	7332.91	2617.17	4715.73	23 nt	187.67	146.997	40.6735	23 nt	166.751	62.6233	104.128	23 nt	137.319	54.0429	83.276
										24 nt	406906	203982	202924	24 nt	4661.89	1967.59	2694.3	24 nt	697.636	420.038	277.598	24 nt	258.142	93.0203	165.122	24 nt	205.862	74.3963	131.466
										25 nt	15035.9	7226.98	7808.88	25 nt	5828.49	1507.22	4321.27	25 nt	121.056	96.2463	24.8099	25 nt	29.2996	11.0081	18.2914	25 nt	23.1137	9.27875	13.835
										26 nt	6958.43	3675.95	3282.48	26 nt	4335.17	1398.33	2936.84	26 nt	107.454	91.7566	15.6974	26 nt	11.5402	5.68698	5.85326	26 nt	9.97715	5.12161	4.85555
										27 nt	4494.34	2596.95	1897.39	27 nt	2409.48	772.498	1636.98	27 nt	139.713	117.099	22.6149	27 nt	10.4095	5.72023	4.68926	27 nt	8.97944	5.12161	3.85783
										28 nt	3489.51	1819.87	1669.64	28 nt	1707.36	651.375	1055.98	28 nt	629.558	614.327	15.2318	28 nt	10.5093	6.48515	4.02412	28 nt	9.4783	5.95303	3.52526
										29 nt	5089.21	2293.22	2796	29 nt	2352.55	745.659	1606.89	29 nt	1017.97	1000.51	17.46	29 nt	8.08149	4.85555	3.22595	29 nt	6.65144	4.09063	2.5608
										30 nt	4675.06	1901.98	2773.08	30 nt	2815.22	635.179	2180.04	30 nt	208.157	137.452	70.7048	30 nt	8.51384	4.48972	4.02412	30 nt	6.85098	3.75806	3.09292
										31 nt	3771.33	1916.31	1855.02	31 nt	985.277	374.276	611.001	31 nt	91.7233	73.964	17.7593	31 nt	7.74892	3.69155	4.05738	31 nt	6.61818	3.12617	3.492
										32 nt	7364.17	3469.69	3894.48	32 nt	2426.84	727.634	1699.21	32 nt	610.569	325.022	285.546	32 nt	7.44961	3.92435	3.52526	32 nt	6.01955	3.12617	2.89337
										33 nt	7497.7	4270.82	3226.88	33 nt	4325.16	1900.28	2424.88	33 nt	187.803	111.578	76.2254	33 nt	7.38309	3.79132	3.59178	33 nt	5.91978	3.09292	2.82686
										34 nt	2012.46	1150.57	861.893	34 nt	783.805	388.477	395.328	34 nt	60.5946	46.4603	14.1343	34 nt	6.65144	3.42549	3.22595	34 nt	5.12161	2.5608	2.5608
10 dpi	pool 2	IL	R	6-2A	ALYU-212	45607121	32124237	4642.82	1000000		total	forward	reverse		total	forward	reverse		total	forward	reverse		total	forward	reverse		total	forward	reverse
										15-34 nt	884354	472800	411554	15-34 nt	69481.4	25433.3	44048.1	15-34 nt	7232.48	5681.91	1550.57	15-34 nt	4642.82	2006.34	2636.48	15-34 nt	3726.56	1679.17	2047.39
										15 nt	12089.8	6244.1	5845.68	15 nt	2534.57	1310.1	1224.46	15 nt	474.844	370.25	104.594	15 nt	78.9435	37.853	41.0905	15 nt	70.6009	34.5222	36.0787
										16 nt	14567.9	7497.45	7070.46	16 nt	3219.06	1359.88	1859.19	16 nt	425.535	301.112	124.423	16 nt	80.1887	38.32	41.8687	16 nt	71.1612	34.46	36.7013
										17 nt	11386.7	5677.12	5709.55	17 nt	2623.1	968.988	1654.11	17 nt	379.246	322.218	57.0286	17 nt	67.1767	29.6349	37.5417	17 nt	56.6862	26.2419	30.4443
										18 nt	11676.1	5687.05	5989.09	18 nt	3729.68	1067.73	2661.95	18 nt	436.617	347.246	89.3718	18 nt	70.7565	31.8451	38.9114	18 nt	58.2115	28.2653	29.9462
										19 nt	13848.1	6939.74	6908.37	19 nt	5245.98	1035.45	4210.53	19 nt	386.531	332.988	53.5421	19 nt	72.7488	30.8179	41.931	19 nt	61.4178	27.5804	33.8374
										20 nt	18936.3	10223.9	8712.39	20 nt	2262.53	899.165	1363.36	20 nt	735.551	688.297	47.254	20 nt	126.135	48.3124	77.8229	20 nt	104.096	43.6119	60.4839
										21 nt	192635	122256	70379.1	21 nt	2477.79	1177.62	1300.17	21 nt	333.953	252.488	81.465	21 nt	1453.67	727.955	725.714	21 nt	1187.7	611.034	576.667
										22 nt	90798.5	48008.4	42790.1	22 nt	11108.2	5417.16	5691.03	22 nt	300.676	197.203	103.473	22 nt	1725.49	788.283	937.205	22 nt	1388.52	658.724	729.792
										23 nt	50126.7	25461.2	24665.4	23 nt	6656.56	2412.63	4243.93	23 nt	200.036	155.957	44.0789	23 nt	243.835	62.9743	180.86	23 nt	192.752	52.5771	140.175
										24 nt	408115	204529	203586	24 nt	4232.51	1737.63	2494.88	24 nt	712.359	428.181	284.178	24 nt	651.533	190.479	461.054	24 nt	480.354	145.902	334.452
										25 nt	14809.5	7072.26	7737.24	25 nt	5417.25	1090.73	4326.52	25 nt	129.591	102.384	27.2069	25 nt	42.9271	8.49826	34.4288	25 nt	31.7829	6.44373	25.3391
										26 nt	6257.61	3380.78	2876.83	26 nt	3552.24	1062.38	2489.86	26 nt	112.096	95.5976	16.4984	26 nt	6.28809	2.05452	4.23356	26 nt	5.01179	1.83662	3.17517
										27 nt	4504.61	2605.45	1899.16	27 nt	2308.38	720.235	1588.15	27 nt	138.805	115.832	22.9733	27 nt	4.60711	1.55646	3.05066	27 nt	3.9534	1.30742	2.64598
										28 nt	3416.73	1852.03	1564.71	28 nt	1517.67	645.401	872.27	28 nt	494.393	478.548	15.8447	28 nt	3.67324	1.7121	1.96114	28 nt	2.89501	1.33855	1.55646
										29 nt	5141.29	2415	2726.29	29 nt	2080.05	746.882	1333.17	29 nt	779.598	763.816	15.7825	29 nt	3.17517	1.43194	1.74323	29 nt	2.49033	1.30742	1.18291
										30 nt	4820.32	2009.95	2810.37	30 nt	2747.83	661.868	2085.96	30 nt	223.756	154.183	69.5736	30 nt	3.11291	1.43194	1.68097	30 nt	2.42807	1.27629	1.15178
										31 nt	4119.2	2104.39	2014.8	31 nt	944.271	385.41	558.862	31 nt	102.321	82.1498	20.1717	31 nt	2.86388	1.18291	1.68097	31 nt	2.36581	0.996133	1.36968
										32 nt	8449.35	3897.52	4551.83	32 nt	2335.09	708.997	1626.09	32 nt	607.143	323.836	283.306	32 nt	1.83662	0.37355	1.46307	32 nt	1.30742	0.280162	1.02726
										33 nt	6649.4	3781.88	2867.52	33 nt	3759.34	1648.94	2110.4	33 nt	193.343	118.913	74.4298	33 nt	2.14791	0.902745	1.24517	33 nt	1.46307	0.778229	0.684841
										34 nt	2005.37	1156.42	848.954	34 nt	729.294	376.133	353.16	34 nt	66.0872	50.7094	15.3778	34 nt	1.7121	0.71597	0.996133	34 nt	1.36968	0.684841	0.684841
10 dpi	pool 2	IS76	S	9-2A	ALYU-213	28814844	18773030	8872.41	1000000		total	forward	reverse		total	forward	reverse		total	forward	reverse		total	forward	reverse		total	forward	reverse
										15-34 nt	886491	472596	413896	15-34 nt	75193.7	25988	49205.7	15-34 nt	7897.87	6120.75	1777.12	15-34 nt	7441.1	3987	3454.1	15-34 nt	8872.41	4755.07	4117.34
										15 nt	14150.7	7370.47	6780.26	15 nt	2806.05	1443.93	1362.11	15 nt	599.53	420.444	179.087	15 nt	611.729	305.278	306.45	15 nt	679.805	338.145	341.66
										16 nt	16780.7	8663.33	8117.39	16 nt	3676.23	1522.82	2153.41	16 nt	551.216	340.062	211.154	16 nt	367.282	172.481	194.801	16 nt	413.252	194.747	218.505
										17 nt	12274.7	6177.48	6097.2	17 nt	2877.53	1022.69	1854.84	17 nt	414.85	335.801	79.0496	17 nt	232.035	120.226	111.809	17 nt	274.223	138.71	135.514
										18 nt	12389	6087.72	6301.33	18 nt	4191.01	1050.76	3140.25	18 nt	466.414	347.999	118.415	18 nt	161.934	79.4224	82.512	18 nt	192.936	93.5917	99.3446
										19 nt	15958.9	7871.61	8087.24	19 nt	6759.96	1063.33	5696.63	19 nt	381.665	319.021	62.6431	19 nt	139.722	71.5388	68.1829	19 nt	167.155	84.3764	82.7783
										20 nt	19850.2	10666.4	9183.76	20 nt	2631.91	930.058	1701.86	20 nt	1017.1	956.692	60.4058	20 nt	194.002	101.475	92.5264	20 nt	227.933	117.402	110.531
										21 nt	184421	117699	66721.2	21 nt	2668.62	1290.2	1378.41	21 nt	349.864	249.88	99.9839	21 nt	3224.2	1815.16	1409.04	21 nt	3831.72	2167.36	1664.36
										22 nt	92208.5	48449	43759.5	22 nt	10329.9	5003.72	5326.2	22 nt	306.983	199.435	107.548	22 nt	1912.74	1048.15	864.591	22 nt	2334.25	1281.73	1052.52
										23 nt	52626.2	26520.8	26105.4	23 nt	7499.48	2620.35	4879.13	23 nt	205.827	156.554	49.2728	23 nt	176.796	74.1489	102.647	23 nt	221.808	91.0349	130.773
										24 nt	406812	203855	202957	24 nt	4348.42	1773.45	2574.97	24 nt	675.331	405.742	269.589	24 nt	266.286	111.969	154.317	24 nt	337.985	143.45	194.534
										25 nt	15148.6	7248.96	7899.63	25 nt	5847.75	1328.77	4518.98	25 nt	135.886	103.819	32.0673	25 nt	35.2101	13.6899	21.5202	25 nt	43.8395	16.4065	27.433
										26 nt	6759.11	3587.33	3171.78	26 nt	4294.03	1207.37	3086.66	26 nt	113.248	92.26	20.9876	26 nt	20.2418	11.6124	8.6294	26 nt	25.0359	13.7431	11.2928
										27 nt	4671.01	2684.38	1986.63	27 nt	2659.45	707.131	1952.32	27 nt	161.988	135.034	26.9536	27 nt	17.4186	10.3872	7.03136	27 nt	21.68	12.518	9.16208
										28 nt	3313.8	1740.1	1573.69	28 nt	1599.16	624.886	974.27	28 nt	602.78	586.267	16.5131	28 nt	14.4356	8.36306	6.07254	28 nt	16.5663	9.32188	7.24444
										29 nt	4764.28	2202.79	2561.49	29 nt	2128.16	717.412	1410.75	29 nt	862.834	844.456	18.3774	29 nt	14.116	8.14999	5.96601	29 nt	19.0166	10.6536	8.36306
										30 nt	5130.92	1865.02	3265.91	30 nt	3277.15	604.751	2672.4	30 nt	208.544	124.913	83.6306	30 nt	11.6124	7.19117	4.42124	30 nt	14.0627	8.4696	5.59313
										31 nt	3806.95	1893.35	1913.6	31 nt	942.416	351.515	590.901	31 nt	89.1705	70.4202	18.7503	31 nt	13.0506	8.73594	4.3147	31 nt	15.714	10.334	5.38006
										32 nt	7194.95	3320.83	3874.12	32 nt	2185.21	640.387	1544.82	32 nt	509.454	275.182	234.272	32 nt	11.5591	7.61731	3.94183	32 nt	14.2225	9.16208	5.06045
										33 nt	6333.02	3591.85	2741.17	33 nt	3713.04	1676.18	2036.86	33 nt	181.644	110.584	71.0594	33 nt	9.10881	6.07254	3.03627	33 nt	11.6657	7.45751	4.20816
										34 nt	1896.92	1099.4	797.527	34 nt	758.215	408.245	349.97	34 nt	63.5486	46.1833	17.3653	34 nt	7.61731	5.32679	2.29052	34 nt	9.53496	6.44542	3.08954
10 dpi	pool 2	IS76	R	10-2A	ALYU-214	45831283	32083021	12681.1	1000000		total	forward	reverse		total	forward	reverse		total	forward	reverse		total	forward	reverse		total	forward	reverse
										15-34 nt	876905	465787	411118	15-34 nt	64738.3	21835.2	42903.1	15-34 nt	6685.94	5201.69	1484.24	15-34 nt	10202.7	4476.2	5726.55	15-34 nt	12681.1	5436.36	7244.74
										15 nt	10637.5	5533.8	5103.73	15 nt	2263.81	1131.16	1132.66	15 nt	458.311	321.821	136.49	15 nt	284.512	145.248	139.264	15 nt	324.814	164.105	160.708
										16 nt	13173.7	6820.74	6352.96	16 nt	3033.85	1208.43	1825.42	16 nt	410.279	250.787	159.492	16 nt	297.696	135.025	162.672	16 nt	350.061	157.279	192.781
										17 nt	10149.9	5098.46	5051.39	17 nt	2407.5	805.753	1601.75	17 nt	327.182	261.135	66.0474	17 nt	284.107	136.303	147.804	17 nt	342.705	160.178	182.526
										18 nt	10661.5	5203.59	5457.87	18 nt	3685.22	902.752	2782.47	18 nt	380.232	282.704	97.5282	18 nt	260.823	123.367	137.456	18 nt	319.671	145.123	174.547
										19 nt	13433	6578.46	6854.56	19 nt	5530.87	892.528	4638.34	19 nt	305.551	248.979	56.572	19 nt	245.582	105.476	140.105	19 nt	302.247	124.957	177.29
										20 nt	18598	9981.63	8616.4	20 nt	2216	770.844	1445.16	20 nt	878.222	826.792	51.4291	20 nt	338.154	133.435	204.719	20 nt	420.409	161.674	258.735
										21 nt	179644	113255	66389.4	21 nt	2358.04	1119.91	1238.13	21 nt	296.855	208.771	88.084	21 nt	2742.14	1325.9	1416.23	21 nt	3365.71	1589.81	1775.89
										22 nt	90645.8	48165.9	42480	22 nt	8979.77	4333.44	4646.32	22 nt	263.535	162.828	100.707	22 nt	4029.14	1901.54	2127.61	22 nt	5002.68	2306.42	2696.25
										23 nt	53529.9	26978.5	26551.4	23 nt	6993.89	2327.52	4666.36	23 nt	176.729	127.388	49.3407	23 nt	558.489	138.391	420.098	23 nt	715.3	174.952	540.348
										24 nt	425355	213266	212089	24 nt	4012.65	1596.79	2415.86	24 nt	684.381	397.843	286.538	24 nt	1002.84	286.631	716.204	24 nt	1330.08	394.477	935.604
										25 nt	14249.3	6691.3	7557.99	25 nt	5414.76	1077.42	4337.34	25 nt	105.445	78.7021	26.7431	25 nt	85.3411	18.0781	67.263	25 nt	111.43	24.8106	86.619
										26 nt	5565.03	2915.62	2649.41	26 nt	3651.59	1099.09	2552.5	26 nt	81.2891	66.7955	14.4936	26 nt	17.4547	5.48577	11.9689	26 nt	21.382	6.38967	14.9924
										27 nt	3594.3	2062.87	1531.43	27 nt	2069.76	581.336	1488.42	27 nt	116.074	95.2529	20.821	27 nt	10.9404	4.14549	6.79487	27 nt	13.4339	4.86238	8.57151
										28 nt	2680.2	1354.39	1325.81	28 nt	1389.77	492.94	896.83	28 nt	551.413	536.857	14.556	28 nt	8.50917	3.80263	4.70654	28 nt	11.1274	4.6442	6.48318
										29 nt	4537.66	1988.06	2549.6	29 nt	2010.22	610.26	1399.96	29 nt	891.001	877.505	13.4962	29 nt	8.91437	3.14808	5.76629	29 nt	11.2832	3.95848	7.32475
										30 nt	3913.78	1503.16	2410.62	30 nt	2448.71	493.283	1955.43	30 nt	165.383	106.38	59.0032	30 nt	6.48318	2.55587	3.92731	30 nt	8.3845	2.89873	5.48577
										31 nt	3079.88	1508.55	1571.33	31 nt	784.932	276.844	508.088	31 nt	69.2578	53.7044	15.5534	31 nt	7.23124	2.5247	4.70654	31 nt	10.0988	3.11691	6.98189
										32 nt	6492.81	2942.71	3550.1	32 nt	1779.82	466.446	1313.37	32 nt	346.601	186.578	160.022	32 nt	6.14032	1.83898	4.30134	32 nt	8.22865	2.43119	5.79746
										33 nt	5456.06	3083.09	2372.97	33 nt	3112.36	1346.85	1765.51	33 nt	128.51	75.3981	53.1122	33 nt	4.42602	1.99482	2.43119	33 nt	6.51435	2.5247	3.98965
										34 nt	1507.84	855.406	652.432	34 nt	594.738	301.593	293.146	34 nt	49.6836	35.4705	14.2131	34 nt	3.8338	1.3091	2.5247	34 nt	5.54811	1.74547	3.80263
10 dpi	pool 2	IL+IS76	S	17-2A	ALYU-217	46429970	32889473	4849.24	1000000		total	forward	reverse		total	forward	reverse		total	forward	reverse		total	forward	reverse		total	forward	reverse
										15-34 nt	890873	471584	419290	15-34 nt	68262.9	22038.4	46224.5	15-34 nt	7318.94	5775.71	1543.23	15-34 nt	4479.52	2379.52	2100	15-34 nt	4849.24	2583.68	2265.56
										15 nt	12776.8	6615.86	6160.91	15 nt	2591.35	1268.55	1322.79	15 nt	568.723	392.162	176.561	15 nt	336.612	171.088	165.524	15 nt	359.872	183.493	176.379
										16 nt	15247.2	7829.22	7417.97	16 nt	3583.21	1360.07	2223.14	16 nt	534.001	325.971	208.03	16 nt	199.578	91.4578	108.12	16 nt	215.358	97.8125	117.545
										17 nt	11945.2	6032.48	5912.68	17 nt	2734.58	929.69	1804.89	17 nt	404.081	324.906	79.1743	17 nt	129.494	62.482	67.0123	17 nt	142.66	67.9245	74.7352
										18 nt	12555.2	6217.61	6337.56	18 nt	4208.03	1019.84	3188.19	18 nt	435.58	322.231	113.349	18 nt	96.2314	45.8201	50.4113	18 nt	106.539	50.4417	56.097
										19 nt	15611.9	7717.36	7894.53	19 nt	6461.82	1016.86	5444.96	19 nt	356.74	293.681	63.0597	19 nt	81.7891	39.0094	42.7796	19 nt	90.272	43.1445	47.1275
										20 nt	19812.2	10667.6	9144.66	20 nt	2577.3	818.529	1758.77	20 nt	1128.81	1074.02	54.7896	20 nt	118.092	60.2016	57.8909	20 nt	126.94	65.2488	61.6915
										21 nt	167207	106067	61140.2	21 nt	2415.48	1156.75	1258.73	21 nt	313.261	223.476	89.7856	21 nt	2070.27	1160.58	909.683	21 nt	2219.19	1249.64	969.55
										22 nt	90671.1	47638.1	43033	22 nt	8720.69	4174.34	4546.35	22 nt	278.721	179.693	99.0286	22 nt	1114.79	609.314	505.481	22 nt	1221.03	670.975	550.054
										23 nt	56501.9	28348.7	28153.2	23 nt	7715.93	2429.38	5286.55	23 nt	190.791	142.447	48.3437	23 nt	108.028	42.0499	65.9786	23 nt	117.028	45.6681	71.3602
										24 nt	436979	219071	217908	24 nt	4155.16	1623.65	2531.51	24 nt	656.958	388.757	268.201	24 nt	150.93	58.0125	92.9173	24 nt	167.531	65.9177	101.613
										25 nt	14917.8	6994.97	7922.87	25 nt	5589.57	1023.55	4566.02	25 nt	115.751	87.566	28.1853	25 nt	19.3679	7.96607	11.4018	25 nt	22.0739	8.78701	13.2869
										26 nt	5902.83	3130.76	2772.07	26 nt	3694.34	1014.55	2679.79	26 nt	90.8801	75.7081	15.172	26 nt	9.82077	4.59113	5.22964	26 nt	10.5809	5.04721	5.53369
										27 nt	3986.29	2290.55	1695.74	27 nt	2193.04	565.105	1627.94	27 nt	123.717	103.103	20.6145	27 nt	8.02688	4.62154	3.40534	27 nt	9.51672	5.29045	4.22628
										28 nt	2852.68	1464.54	1388.13	28 nt	1350.22	456.286	893.933	28 nt	542.636	529.197	13.439	28 nt	6.29381	4.10466	2.18915	28 nt	6.99312	4.31749	2.67563
										29 nt	4415.88	1956.55	2459.33	29 nt	2005.29	571.216	1434.08	29 nt	933.46	918.683	14.7768	29 nt	6.84109	4.65194	2.18915	29 nt	7.87486	5.29045	2.58441
										30 nt	4095.84	1587.38	2508.46	30 nt	2498.73	453.914	2044.82	30 nt	158.865	94.3767	64.4887	30 nt	5.53369	3.34454	2.18915	30 nt	6.05057	3.61818	2.43239
										31 nt	2939.91	1481.54	1458.37	31 nt	773.682	255.766	517.916	31 nt	62.9077	50.4113	12.4964	31 nt	5.29045	2.79725	2.4932	31 nt	5.41207	2.97968	2.43239
										32 nt	5648.31	2611.6	3036.72	32 nt	1582.45	390.763	1191.69	32 nt	262.212	145.335	116.876	32 nt	5.41207	2.85806	2.55401	32 nt	6.02016	3.16211	2.85806
										33 nt	5227.14	2963.68	2263.46	33 nt	2847.54	1232.55	1614.98	33 nt	112.164	69.3839	42.7796	33 nt	4.16547	2.70603	1.45943	33 nt	4.74316	2.88846	1.8547
										34 nt	1579.32	897.491	681.829	34 nt	564.466	277.08	287.387	34 nt	48.6782	34.6007	14.0775	34 nt	2.94927	1.8547	1.09458	34 nt	3.55737	2.03713	1.52024
10 dpi	pool 2	IL+IS76	R	18-2A	ALYU-218	42008530	29161573	5911.82	1000000		total	forward	reverse		total	forward	reverse		total	forward	reverse		total	forward	reverse		total	forward	reverse
										15-34 nt	883984	468478	415505	15-34 nt	65814.8	22802.3	43012.5	15-34 nt	7809.01	6160.44	1648.57	15-34 nt	4893.46	2170.18	2723.28	15-34 nt	5911.82	2570.06	3341.76
										15 nt	13947.5	7187.99	6759.51	15 nt	3483.87	1735.78	1748.09	15 nt	830.031	558.166	271.865	15 nt	151.295	77.0535	74.2415	15 nt	170.876	86.3808	84.4948
										16 nt	15458.5	8050.7	7407.83	16 nt	3654.95	1556.91	2098.03	16 nt	616.496	432.213	184.284	16 nt	157.262	74.6873	82.5744	16 nt	184.181	85.7293	98.4515
										17 nt	12238.5	6172.71	6065.79	17 nt	2930.57	1101	1829.57	17 nt	502.956	422.199	80.757	17 nt	152.529	71.8754	80.6541	17 nt	180.889	84.8034	96.0854
										18 nt	12771.7	6304.8	6466.94	18 nt	4075.43	1156.52	2918.91	18 nt	526.789	408.551	118.238	18 nt	138.607	66.6631	71.944	18 nt	167.995	77.6021	90.3929
										19 nt	14751	7377.35	7373.64	19 nt	5552.89	1126	4426.89	19 nt	430.292	369.15	61.1421	19 nt	128.388	57.7472	70.6409	19 nt	152.632	66.1144	86.518
										20 nt	20083.5	10827.5	9255.95	20 nt	2505.49	916.411	1589.08	20 nt	973.747	914.868	58.8789	20 nt	173.722	70.298	103.424	20 nt	208.116	81.0999	127.016
										21 nt	170590	106955	63635	21 nt	2523.22	1218.52	1304.7	21 nt	351.524	257.291	94.2336	21 nt	1367.96	676.472	691.492	21 nt	1625.6	788.675	836.923
										22 nt	92063.9	49034.8	43029.2	22 nt	8717.26	4185.2	4532.06	22 nt	309.62	208.871	100.749	22 nt	1842.7	860.173	982.526	22 nt	2228.79	1021.82	1206.97
										23 nt	55737.5	28156.6	27580.9	23 nt	6857.86	2288.22	4569.64	23 nt	208.185	159.594	48.5913	23 nt	252.353	62.2051	190.147	23 nt	319.873	78.0136	241.859
										24 nt	425518	213473	212045	24 nt	3854.94	1529.72	2325.22	24 nt	690.326	413.421	276.906	24 nt	455.84	129.451	326.388	24 nt	579.53	170.053	409.477
										25 nt	14442.2	6793.56	7648.66	25 nt	5321.11	969.152	4351.96	25 nt	123.793	94.3708	29.4223	25 nt	36.3149	7.37272	28.9422	25 nt	46.5681	10.5618	36.0063
										26 nt	5482.76	2902	2580.76	26 nt	3328.18	928.516	2399.66	26 nt	96.9426	78.9738	17.9689	26 nt	7.20126	2.84621	4.35505	26 nt	9.60168	3.56634	6.03534
										27 nt	3896.6	2208.93	1687.67	27 nt	2142.17	551.376	1590.79	27 nt	124.89	102.326	22.5639	27 nt	5.21234	2.16038	3.05196	27 nt	6.34397	2.40042	3.94355
										28 nt	2835.41	1456.92	1378.49	28 nt	1348.45	482.279	866.174	28 nt	527.063	511.289	15.7742	28 nt	4.90371	2.22896	2.67475	28 nt	6.41255	2.8805	3.53205
										29 nt	4530.28	2041.11	2489.17	29 nt	1864.89	550.245	1314.64	29 nt	835.929	821.389	14.5397	29 nt	4.08071	2.0575	2.02321	29 nt	4.86942	2.33184	2.53759
										30 nt	3863.34	1554.79	2308.55	30 nt	2250.91	456.285	1794.62	30 nt	164.943	102.018	62.9253	30 nt	3.39488	1.61171	1.78317	30 nt	4.5265	1.92034	2.60617
										31 nt	3054.4	1519.43	1534.97	31 nt	736.209	261.851	474.357	31 nt	67.0746	54.2152	12.8594	31 nt	3.3263	1.50883	1.81746	31 nt	4.38934	1.61171	2.77763
										32 nt	6485.21	2933.66	3551.56	32 nt	1502.49	384.444	1118.05	32 nt	256.742	140.905	115.837	32 nt	2.98338	1.47454	1.50883	32 nt	4.04642	1.74888	2.29754
										33 nt	4765.79	2697.49	2068.3	33 nt	2650.65	1154.19	1496.46	33 nt	120.295	72.6641	47.6312	33 nt	2.98338	1.26879	1.71459	33 nt	3.60063	1.50883	2.09179
										34 nt	1467.38	830.031	637.346	34 nt	513.278	249.678	263.6	34 nt	51.369	37.9609	13.4081	34 nt	2.40042	1.02875	1.37167	34 nt	2.98338	1.2345	1.74888
30 dpi	pool 1	PC (mock)	S	3-1B	ALYU-221	46524761	34567873	2277.17	1000000		total	forward	reverse		total	forward	reverse		total	forward	reverse		total	forward	reverse		total	forward	reverse
										15-34 nt	890558	472499	418060	15-34 nt	42686	15105.9	27580.1	15-34 nt	5314.65	4133.55	1181.1	15-34 nt	2014.01	1148.73	865.283	15-34 nt	2277.17	1299.5	977.671
										15 nt	11648.9	6030.89	5618.05	15 nt	1815.7	930.459	885.244	15 nt	384.114	305.486	78.6279	15 nt	136.543	76.0533	60.4897	15 nt	148.259	82.4465	65.8126
										16 nt	13317.8	6822.72	6495.11	16 nt	2396.97	831.726	1565.24	16 nt	321.397	241.467	79.9297	16 nt	91.3276	49.3522	41.9754	16 nt	99.5144	53.1708	46.3436
										17 nt	10451.3	5180.3	5270.99	17 nt	1694.26	602.959	1091.3	17 nt	279.913	235.363	44.55	17 nt	51.464	28.6104	22.8536	17 nt	57.7993	31.2429	26.5565
										18 nt	10554.7	5230.69	5324.02	18 nt	2441.08	637.586	1803.5	18 nt	328.716	251.042	77.6733	18 nt	42.4961	23.7504	18.7457	18 nt	48.3108	26.73	21.5807
										19 nt	12697.4	6459.09	6238.31	19 nt	3546.47	613.778	2932.69	19 nt	254.167	215.836	38.3304	19 nt	44.955	24.8207	20.1343	19 nt	51.1168	28.0318	23.085
										20 nt	19010.2	10310	8700.25	20 nt	1421.99	539.171	882.814	20 nt	532.489	490.05	42.4382	20 nt	68.2136	37.9543	30.2593	20 nt	77.1526	42.8722	34.2804
										21 nt	159137	100321	58816.3	21 nt	1814.89	837.83	977.063	21 nt	275.545	194.256	81.2894	21 nt	872.805	527.455	345.35	21 nt	982.762	592.313	390.449
										22 nt	102520	54629.5	47890.6	22 nt	6489.52	3104.73	3384.79	22 nt	266.114	167.265	98.849	22 nt	459.328	260.328	199	22 nt	524.967	299.642	225.325
										23 nt	54919.7	28104.2	26815.5	23 nt	3838.71	1403.09	2435.61	23 nt	169.03	125.058	43.9715	23 nt	60.5475	24.5314	36.0161	23 nt	68.879	27.8872	40.9918
										24 nt	452667	227034	225632	24 nt	2485	1020.66	1464.34	24 nt	696.34	397.305	299.035	24 nt	140.911	66.3911	74.5201	24 nt	164.488	79.9008	84.5872
										25 nt	13924.3	6919.31	7004.94	25 nt	3379.5	854.29	2525.21	25 nt	102.06	75.1565	26.9036	25 nt	10.5589	4.80215	5.75679	25 nt	12.7286	5.8725	6.85608
										26 nt	5372.71	2827.48	2545.22	26 nt	2872.32	901.213	1971.11	26 nt	79.7272	65.8415	13.8857	26 nt	3.70286	2.51679	1.18607	26 nt	4.71536	3.24	1.47536
										27 nt	3207.6	1836.01	1371.59	27 nt	1304.33	385.213	919.119	27 nt	107.094	84.6161	22.4775	27 nt	4.28143	2.89286	1.38857	27 nt	5.14929	3.52929	1.62
										28 nt	2690.3	1422.25	1268.06	28 nt	961.037	320.355	640.682	28 nt	432.859	419.06	13.7989	28 nt	4.68643	3.29786	1.38857	28 nt	5.43858	3.99215	1.44643
										29 nt	3295.26	1590.06	1705.2	29 nt	1284.95	415.039	869.912	29 nt	546.056	530.145	15.9107	29 nt	4.59965	3.12429	1.47536	29 nt	5.0625	3.47143	1.59107
										30 nt	2911.75	1343.7	1568.05	30 nt	1285.85	312.371	973.476	30 nt	127.575	82.7936	44.7815	30 nt	4.07893	2.92179	1.15714	30 nt	4.62858	3.26893	1.35964
										31 nt	2684.69	1378.01	1306.68	31 nt	505.614	184.478	321.136	31 nt	57.6836	44.7815	12.9022	31 nt	2.95072	1.99607	0.954644	31 nt	3.81857	2.60357	1.215
										32 nt	4283.34	2050.52	2232.82	32 nt	1125.99	285.699	840.289	32 nt	223.531	122.397	101.134	32 nt	3.76072	2.835	0.925715	32 nt	4.62858	3.52929	1.09929
										33 nt	3801.94	2163.6	1638.34	33 nt	1643.12	737.824	905.291	33 nt	90.6333	55.9768	34.6565	33 nt	4.05	3.00857	1.04143	33 nt	4.71536	3.4425	1.27286
										34 nt	1462.63	845.496	617.134	34 nt	378.675	187.428	191.247	34 nt	39.6032	29.6518	9.95144	34 nt	2.74822	2.08286	0.665358	34 nt	3.0375	2.31429	0.723215
30 dpi	pool 1	PC (mock)	R	4-1B	ALYU-222	45034869	32806957	1808.09	1000000		total	forward	reverse		total	forward	reverse		total	forward	reverse		total	forward	reverse		total	forward	reverse
										15-34 nt	880255	465090	415164	15-34 nt	46505.1	16166.1	30339	15-34 nt	5232.37	4039.84	1192.52	15-34 nt	1730.36	856.038	874.327	15-34 nt	1808.09	887.495	920.597
										15 nt	10134.9	5220.3	4914.57	15 nt	1590.94	795.136	795.807	15 nt	287.774	222.544	65.2301	15 nt	100.558	56.8477	43.7102	15 nt	101.229	56.6648	44.5637
										16 nt	11969.2	6109.8	5859.43	16 nt	2314.02	776.969	1537.05	16 nt	236.901	168.989	67.9124	16 nt	65.3215	33.5295	31.792	16 nt	66.9675	34.383	32.5846
										17 nt	9643.81	4817.76	4826.05	17 nt	1636.54	565.155	1071.39	17 nt	234.554	193.8	40.7536	17 nt	44.1979	23.5926	20.6054	17 nt	46.0573	24.3851	21.6722
										18 nt	9910.28	4825.17	5085.11	18 nt	2542.51	584.297	1958.21	18 nt	279.24	213.065	66.175	18 nt	34.7792	18.4412	16.338	18 nt	36.1509	18.9899	17.161
										19 nt	12068	6059.93	6008.09	19 nt	3796.57	606.609	3189.96	19 nt	234.005	194.928	39.0771	19 nt	37.2177	18.5631	18.6546	19 nt	38.3455	18.7765	19.569
										20 nt	18162.2	9847.21	8315.04	20 nt	1430.06	546.683	883.38	20 nt	472.827	432.896	39.9306	20 nt	57.7621	27.5246	30.2375	20 nt	60.5664	28.561	32.0054
										21 nt	151721	94466.6	57254.6	21 nt	1865.15	845.095	1020.06	21 nt	253.849	172.585	81.2633	21 nt	612.431	337.947	274.484	21 nt	630.537	343.281	287.256
										22 nt	101372	54489.6	46882.8	22 nt	7141.23	3413.33	3727.9	22 nt	252.843	153.687	99.1558	22 nt	504.466	244.034	260.433	22 nt	538.88	260.341	278.538
										23 nt	55549	28430.5	27118.5	23 nt	4010.03	1503.58	2506.45	23 nt	157.192	112.141	45.0514	23 nt	79.2515	22.6781	56.5734	23 nt	85.2868	23.9583	61.3285
										24 nt	452387	226967	225421	24 nt	2662.09	1126.77	1535.31	24 nt	716.342	411.742	304.6	24 nt	160.789	56.299	104.49	24 nt	167.769	59.7739	107.995
										25 nt	14195.1	6991.08	7204.02	25 nt	3886.68	995.155	2891.52	25 nt	92.2061	68.644	23.5621	25 nt	12.9241	4.35883	8.56526	25 nt	13.5337	4.66364	8.87007
										26 nt	5782.1	2992.96	2789.13	26 nt	3441.65	1103.52	2338.13	26 nt	76.3558	63.8889	12.4669	26 nt	2.98717	1.4631	1.52407	26 nt	3.29198	1.7984	1.49359
										27 nt	3237.97	1831.99	1405.98	27 nt	1543.79	429.025	1114.76	27 nt	115.981	95.2237	20.7578	27 nt	2.68236	1.34118	1.34118	27 nt	2.80428	1.34118	1.4631
										28 nt	2608.84	1326.97	1281.86	28 nt	1100.16	333.801	766.362	28 nt	509.739	496.724	13.0155	28 nt	2.6214	1.4631	1.15829	28 nt	2.92621	1.58503	1.34118
										29 nt	3414.55	1548.91	1865.64	29 nt	1462.53	420.399	1042.13	29 nt	674.674	660.134	14.5396	29 nt	1.98129	1.21925	0.762033	29 nt	2.31658	1.37166	0.944922
										30 nt	2934.35	1289.82	1644.53	30 nt	1426.4	322.462	1103.94	30 nt	126.071	75.6547	50.4161	30 nt	2.68236	1.55455	1.12781	30 nt	3.04813	1.82888	1.21925
										31 nt	3031.28	1525.71	1505.56	31 nt	552.992	198.555	354.437	31 nt	61.3589	47.1242	14.2348	31 nt	2.25562	1.4631	0.792515	31 nt	2.2861	1.4631	0.822996
										32 nt	5890.43	2780.05	3110.38	32 nt	1352.58	361.722	990.857	32 nt	304.752	161.46	143.293	32 nt	1.82888	1.18877	0.640108	32 nt	1.98129	1.3107	0.670589
										33 nt	4767.43	2718.51	2048.93	33 nt	2307.32	1017.62	1289.7	33 nt	103.698	62.6392	41.0584	33 nt	2.01177	1.40214	0.609627	33 nt	2.25562	1.58503	0.670589
										34 nt	1474.05	850.49	623.557	34 nt	441.857	220.197	221.66	34 nt	42.0033	31.9749	10.0284	34 nt	1.61551	1.12781	0.487701	34 nt	1.85936	1.43262	0.426739
30 dpi	pool 1	IL	S	7-1B	ALYU-223	40732531	28818722	42256.1	1000000		total	forward	reverse		total	forward	reverse		total	forward	reverse		total	forward	reverse		total	forward	reverse
										15-34 nt	860594	458725	401869	15-34 nt	28722.4	9438.41	19284	15-34 nt	4684.14	3486.28	1197.87	15-34 nt	42256.1	23843.9	18412.2	15-34 nt	35228.7	19985.1	15243.5
										15 nt	17963	9636.41	8326.6	15 nt	1007.05	409.005	598.049	15 nt	268.645	210.176	58.4689	15 nt	2512.88	1401.66	1111.22	15 nt	2248.71	1260.12	988.593
										16 nt	18335.9	9629.19	8706.67	16 nt	2373.08	420.005	1953.07	16 nt	227.144	160.347	66.7969	16 nt	1469.77	789.868	679.905	16 nt	1302.24	697.324	604.919
										17 nt	11463.9	6098.54	5365.33	17 nt	858.643	245.118	613.525	17 nt	198.482	159.445	39.0371	17 nt	804.893	452.137	352.757	17 nt	701.697	400.746	300.95
										18 nt	10581.1	5526.13	5054.94	18 nt	1345.65	274.821	1070.83	18 nt	260.039	185.192	74.8472	18 nt	666.442	366.428	300.013	18 nt	576.014	322.672	253.342
										19 nt	13319.6	7047.5	6272.07	19 nt	1746.5	279.089	1467.41	19 nt	188.662	152.332	36.3305	19 nt	745.418	399.497	345.921	19 nt	629.972	341.549	288.424
										20 nt	20731.2	11205.9	9525.34	20 nt	1077.11	340.543	736.57	20 nt	541.801	503.423	38.3778	20 nt	1294.85	679.315	615.537	20 nt	1078.12	607.695	470.423
										21 nt	154897	96793.2	58103.8	21 nt	2359.2	985.332	1373.86	21 nt	299.736	195.706	104.03	21 nt	22335.4	13220.6	9114.84	21 nt	18772.7	11103.8	7668.9
										22 nt	105974	56626	49347.9	22 nt	6768.79	3195.15	3573.65	22 nt	272.531	163.435	109.096	22 nt	7753.88	4371.05	3382.84	22 nt	6315.65	3583.05	2732.6
										23 nt	50919	26256	24663	23 nt	2173.21	831.682	1341.52	23 nt	168.12	117.077	51.0432	23 nt	1146.06	444.121	701.94	23 nt	922.595	363.652	558.942
										24 nt	408842	205262	203580	24 nt	1669.16	747.812	921.346	24 nt	634.275	357.927	276.348	24 nt	2584.64	1165.84	1418.8	24 nt	1953.9	870.059	1083.84
										25 nt	12326.9	6286.92	6039.96	25 nt	1728.81	247.547	1481.26	25 nt	99.3798	71.7936	27.5862	25 nt	233.702	94.9036	138.799	25 nt	177.281	72.0018	105.279
										26 nt	4676.47	2525.27	2151.21	26 nt	1571.41	210.28	1361.13	26 nt	87.2697	72.1059	15.1638	26 nt	78.4212	43.097	35.3243	26 nt	62.1471	34.7344	27.4127
										27 nt	3534.33	1998.8	1535.53	27 nt	626.26	147.092	479.168	27 nt	115.238	94.626	20.6116	27 nt	83.6262	50.6268	32.9994	27 nt	63.1534	38.5166	24.6368
										28 nt	3426.77	1777.28	1649.48	28 nt	612.588	138.209	474.379	28 nt	429.408	414.73	14.678	28 nt	84.806	55.8665	28.9395	28 nt	66.9357	44.5544	22.3813
										29 nt	3447.62	1760.21	1687.41	29 nt	554.05	143.171	410.879	29 nt	333.776	312.748	21.028	29 nt	87.5473	56.7687	30.7786	29 nt	66.901	45.179	21.722
										30 nt	4118.78	1925.87	2192.91	30 nt	577.437	122.316	455.121	30 nt	103.301	56.4564	46.8445	30 nt	78.4906	48.6489	29.8417	30 nt	63.3963	40.1822	23.2141
										31 nt	4142.79	2050.26	2092.53	31 nt	215.624	78.9417	136.682	31 nt	69.6422	45.3525	24.2898	31 nt	80.4338	55.0684	25.3655	31 nt	63.431	43.5481	19.8829
										32 nt	5555.8	2847.32	2708.48	32 nt	578.201	233.494	344.706	32 nt	265.73	140.43	125.3	32 nt	81.7871	56.1441	25.6431	32 nt	63.1534	42.6112	20.5422
										33 nt	4256.64	2291.43	1965.22	33 nt	641.874	295.502	346.372	33 nt	82.8281	47.0527	35.7754	33 nt	71.7589	48.3019	23.457	33 nt	53.1946	37.3021	15.8924
										34 nt	2081.7	1180.79	900.907	34 nt	237.762	93.3074	144.455	34 nt	38.1349	25.9206	12.2143	34 nt	61.2449	43.9992	17.2457	34 nt	47.4691	35.8448	11.6244
30 dpi	pool 1	IL	R	8-1B	ALYU-224	45322133	31477359	28030.2	1000000		total	forward	reverse		total	forward	reverse		total	forward	reverse		total	forward	reverse		total	forward	reverse
										15-34 nt	857171	456783	400388	15-34 nt	43854.4	15840.2	28014.2	15-34 nt	5908.31	4529.73	1378.58	15-34 nt	28030.2	12047.4	15982.8	15-34 nt	22673.2	10124.8	12548.4
										15 nt	6811.69	3555.89	3255.8	15 nt	1079.19	531.97	547.219	15 nt	215.298	166.564	48.7334	15 nt	401.59	205.1	196.49	15 nt	362.673	188.961	173.712
										16 nt	8928.1	4597.69	4330.41	16 nt	1854.73	640.556	1214.17	16 nt	204.051	142.388	61.6634	16 nt	387.675	186.293	201.383	16 nt	345.391	168.883	176.508
										17 nt	6957.45	3510.05	3447.4	17 nt	1192.83	421.382	771.443	17 nt	193.917	162.625	31.2923	17 nt	311.716	155.445	156.271	17 nt	271.56	141.499	130.062
										18 nt	7437.76	3687.83	3749.93	18 nt	1891.93	511.733	1380.2	18 nt	249.004	186.737	62.267	18 nt	314.671	147.344	167.327	18 nt	268.796	134.859	133.938
										19 nt	9604.14	4822.45	4781.69	19 nt	2750.55	515.132	2235.42	19 nt	220.031	186.166	33.8656	19 nt	398.604	178.827	219.777	19 nt	340.943	161.64	179.303
										20 nt	16122.3	8668.74	7453.58	20 nt	1703.03	476.279	1226.75	20 nt	903.602	868.72	34.8822	20 nt	745.266	288.62	456.646	20 nt	619.429	257.709	361.72
										21 nt	149415	95799.3	53615.7	21 nt	2017.67	897.82	1119.85	21 nt	252.944	170.504	82.4402	21 nt	6783.48	3331.47	3452	21 nt	5604.6	2818.63	2785.97
										22 nt	99045.2	53535.7	45509.4	22 nt	8045.5	3840.22	4205.28	22 nt	255.168	149.187	105.981	22 nt	11817.2	5537.28	6279.88	22 nt	9540.35	4646.07	4894.28
										23 nt	50567.8	25953.6	24614.2	23 nt	3784.08	1473.85	2310.23	23 nt	157.796	111.191	46.6049	23 nt	1833.7	477.581	1356.12	23 nt	1466.99	404.036	1062.95
										24 nt	456460	229230	227230	24 nt	2445.76	1060	1385.76	24 nt	726.84	414.361	312.479	24 nt	4540.6	1394.49	3146.1	24 nt	3477.04	1086.62	2390.42
										25 nt	13640	6741.89	6898.1	25 nt	3528.95	891.816	2637.13	25 nt	107.347	75.5146	31.8324	25 nt	290.749	65.8886	224.86	25 nt	215.615	50.163	165.452
										26 nt	5164.73	2705.85	2458.88	26 nt	2998.12	811.059	2187.06	26 nt	87.5868	71.8929	15.6938	26 nt	37.519	11.2144	26.3046	26 nt	29.2274	9.43535	19.792
										27 nt	3242.04	1861.15	1380.9	27 nt	1578.69	423.733	1154.96	27 nt	134.541	105.06	29.4815	27 nt	30.9111	12.7393	18.1718	27 nt	23.9855	10.452	13.5335
										28 nt	2564.35	1293.79	1270.56	28 nt	1137.74	369.345	768.394	28 nt	572.284	557.639	14.6454	28 nt	23.922	9.78481	14.1371	28 nt	19.5696	8.32344	11.2462
										29 nt	3213.71	1501.14	1712.56	29 nt	1354.37	442.731	911.639	29 nt	589.058	568.853	20.205	29 nt	21.6346	8.03752	13.5971	29 nt	17.5046	6.735	10.7696
										30 nt	3057.44	1336.29	1721.14	30 nt	1477.6	359.052	1118.55	30 nt	152.046	91.8756	60.1702	30 nt	21.031	8.19637	12.8346	30 nt	16.2974	6.86208	9.43535
										31 nt	2893.6	1479.95	1413.65	31 nt	578.448	224.542	353.905	31 nt	75.5781	57.0569	18.5212	31 nt	20.7133	8.86351	11.8498	31 nt	16.3927	8.00575	8.38698
										32 nt	5441.21	2665.88	2775.33	32 nt	1574.94	540.77	1034.17	32 nt	539.753	283.887	255.866	32 nt	20.2368	8.13283	12.1039	32 nt	15.2173	6.44908	8.76821
										33 nt	4850.92	2805.03	2045.88	33 nt	2239.36	1065.78	1173.57	33 nt	203.734	113.224	90.5095	33 nt	15.9162	6.38554	9.53066	33 nt	11.5639	5.14656	6.41731
										34 nt	1753.16	1030.07	723.091	34 nt	620.922	342.468	278.454	34 nt	67.7312	46.2872	21.444	34 nt	13.1205	5.68663	7.43391	34 nt	10.0707	4.35233	5.7184
30 dpi	pool 1	IS76	S	11-1B	ALYU-225	43207073	30387784	50360.9	1000000		total	forward	reverse		total	forward	reverse		total	forward	reverse		total	forward	reverse		total	forward	reverse
										15-34 nt	855633	457832	397801	15-34 nt	19757.8	6818.04	12939.7	15-34 nt	4854.65	3598.09	1256.56	15-34 nt	41642.4	24228.5	17413.9	15-34 nt	50360.9	29284.4	21076.5
										15 nt	22672.3	12253.5	10418.7	15 nt	738.882	317.068	421.814	15 nt	306.209	235.588	70.6205	15 nt	3120.07	1775.12	1344.95	15 nt	3570.12	2008.7	1561.42
										16 nt	21382.3	11427.3	9955.02	16 nt	1574.05	325.822	1248.23	16 nt	255.53	179.019	76.511	16 nt	2070.83	1135.95	934.882	16 nt	2382.9	1295.22	1087.67
										17 nt	13864.7	7444.54	6420.15	17 nt	590.764	194.585	396.179	17 nt	235.259	188.431	46.828	17 nt	1250.27	705.547	544.725	17 nt	1488.13	812.794	675.337
										18 nt	12219.3	6534.53	5684.78	18 nt	926.425	223.939	702.486	18 nt	299.035	217.851	81.1839	18 nt	982.763	528.601	454.163	18 nt	1180.94	619.361	561.574
										19 nt	15329	8275.04	7053.95	19 nt	1169.55	224.597	944.952	19 nt	216.304	174.379	41.9247	19 nt	968.613	505.96	462.653	19 nt	1182.98	614.359	568.617
										20 nt	22276.6	12135.7	10140.9	20 nt	859.194	245.46	613.733	20 nt	542.027	503.163	38.8643	20 nt	1348.27	748.524	599.748	20 nt	1631.12	891.575	739.541
										21 nt	143802	90320	53482	21 nt	1693.67	728.911	964.763	21 nt	302.556	207.814	94.742	21 nt	18299.2	11057.4	7241.79	21 nt	21952.8	13259.6	8693.2
										22 nt	103451	56056.8	47394.4	22 nt	4422.96	2096.7	2326.26	22 nt	299.364	190.603	108.761	22 nt	8812.29	5202.58	3609.71	22 nt	10882.6	6468.72	4413.85
										23 nt	50871.7	26406.2	24465.5	23 nt	1405.1	556.507	848.598	23 nt	180.105	130.645	49.4607	23 nt	1127.69	523.335	604.355	23 nt	1405.27	661.088	744.181
										24 nt	393098	197298	195800	24 nt	1132.13	498.325	633.807	24 nt	660.825	377.158	283.667	24 nt	2479.12	1243.62	1235.5	24 nt	3198.65	1658.79	1539.86
										25 nt	12395.9	6455.82	5940.08	25 nt	1177.74	172.372	1005.37	25 nt	117.251	85.7911	31.46	25 nt	225.189	114.783	110.406	25 nt	283.634	145.025	138.608
										26 nt	5083.03	2790.17	2292.86	26 nt	976.675	155.293	821.383	26 nt	106.984	88.5224	18.4614	26 nt	126.037	78.288	47.7495	26 nt	152.298	95.4331	56.865
										27 nt	4562.16	2561.19	2000.97	27 nt	444.29	127.453	316.838	27 nt	128.868	103.792	25.0759	27 nt	113.763	75.2276	38.5352	27 nt	142.393	92.2081	50.1846
										28 nt	4694.65	2492.88	2201.77	28 nt	486.215	131.336	354.879	28 nt	352.214	332.337	19.8764	28 nt	118.271	83.7179	34.5534	28 nt	144.992	99.9744	45.0181
										29 nt	4543.73	2348.58	2195.16	29 nt	441.23	137.457	303.773	29 nt	269.812	239.504	30.3082	29 nt	114.256	81.4472	32.8092	29 nt	145.98	100.402	45.5775
										30 nt	5410.07	2576.86	2833.21	30 nt	444.06	112.117	331.943	30 nt	128.506	74.3062	54.1994	30 nt	106.655	77.0704	29.5843	30 nt	131.401	93.1295	38.272
										31 nt	5202.81	2622.8	2580.02	31 nt	179.776	76.5439	103.232	31 nt	82.7635	54.8905	27.873	31 nt	105.305	78.9791	26.3264	31 nt	131.039	97.2101	33.8294
										32 nt	6637.07	3429.04	3208.03	32 nt	431.028	175.268	255.761	32 nt	231.277	128.736	102.541	32 nt	103.89	77.0046	26.8858	32 nt	134.89	98.7897	36.1
										33 nt	5230.1	2722.57	2507.52	33 nt	467.129	225.716	241.413	33 nt	91.0892	52.2249	38.8643	33 nt	88.325	68.284	20.0409	33 nt	116.033	88.7528	27.2807
										34 nt	2907.06	1680.84	1226.22	34 nt	196.888	92.5701	104.318	34 nt	48.6709	33.3358	15.3351	34 nt	81.513	67.0006	14.5124	34 nt	102.772	83.2242	19.5473
30 dpi	pool 1	IS76	R	12-1B	ALYU-226	47460547	38489475	71082.3	1000000		total	forward	reverse		total	forward	reverse		total	forward	reverse		total	forward	reverse		total	forward	reverse
										15-34 nt	812908	430011	382897	15-34 nt	35188.9	11998.5	23190.4	15-34 nt	4756.81	3648.5	1108.3	15-34 nt	57773	24822.1	32950.9	15-34 nt	71082.3	30014.3	41068
										15 nt	8301.44	4337.65	3963.78	15 nt	953.352	458.593	494.759	15 nt	225.49	175.269	50.2215	15 nt	983.49	524.559	458.931	15 nt	1119.32	591.149	528.17
										16 nt	10189.6	5240.11	4949.53	16 nt	1693.94	529.054	1164.89	16 nt	206.862	136.739	70.1231	16 nt	991.934	480.521	511.413	16 nt	1154.58	548.747	605.828
										17 nt	7872.05	3997.98	3874.07	17 nt	1062.97	369.815	693.151	17 nt	199.847	163.993	35.854	17 nt	890.451	463.763	426.688	17 nt	1063.23	533.86	529.365
										18 nt	8054.31	4028.45	4025.85	18 nt	1680.38	419.829	1260.55	18 nt	249.289	186.908	62.3807	18 nt	909.288	451.786	457.502	18 nt	1103.31	526.326	576.989
										19 nt	10148.2	5188.46	4959.75	19 nt	2439.71	427.208	2012.5	19 nt	203.25	168.41	34.8407	19 nt	1127.68	518.687	608.998	19 nt	1369.88	608.79	761.091
										20 nt	16811.1	9144.27	7666.85	20 nt	1227.17	402.967	824.199	20 nt	576.677	541.577	35.1005	20 nt	1982.67	792.58	1190.09	20 nt	2415.15	931.138	1484.02
										21 nt	141603	87701.8	53901.5	21 nt	1729.59	758.753	970.837	21 nt	236.091	160.2	75.8909	21 nt	13374	6188.55	7185.5	21 nt	16126.7	7289.03	8837.64
										22 nt	99151.6	53080.1	46071.5	22 nt	6182.68	2915.81	3266.87	22 nt	249.107	146.274	102.833	22 nt	26141.4	12279.4	13862	22 nt	32092.2	14863	17229.2
										23 nt	48691.7	25028.9	23662.7	23 nt	3367.13	1223.79	2143.34	23 nt	151.054	108.549	42.5051	23 nt	3909.69	969.902	2939.79	23 nt	4960.84	1200.87	3759.96
										24 nt	422826	212226	210600	24 nt	2123	883.618	1239.38	24 nt	645.397	367.269	278.128	24 nt	6607.96	1894.62	4713.34	24 nt	8585.91	2582.76	6003.15
										25 nt	12207.5	6017.26	6190.24	25 nt	2975.59	586.654	2388.94	25 nt	95.2468	68.4343	26.8125	25 nt	477.04	103.613	373.427	25 nt	611.31	149.236	462.074
										26 nt	4670.6	2445.84	2224.76	26 nt	2430.25	593.955	1836.29	26 nt	74.9036	61.1336	13.77	26 nt	80.7234	28.0856	52.6378	26 nt	98.5464	34.7108	63.8356
										27 nt	2906.92	1662.51	1244.42	27 nt	1143.87	312.007	831.864	27 nt	112.55	90.9599	21.5903	27 nt	52.2221	20.5771	31.645	27 nt	65.7323	25.9551	39.7771
										28 nt	2442.17	1259.1	1183.08	28 nt	881.592	270.022	611.57	28 nt	443.446	431.806	11.6395	28 nt	48.8705	20.7329	28.1376	28 nt	60.3022	24.2144	36.0878
										29 nt	2833.94	1342.26	1491.68	29 nt	1110.49	338.482	772.003	29 nt	511.958	496.629	15.3289	29 nt	41.9076	17.8231	24.0845	29 nt	53.1574	21.4084	31.7489
										30 nt	2612.64	1218.7	1393.94	30 nt	1016.75	245.574	771.172	30 nt	102.132	65.3425	36.7893	30 nt	38.556	16.7578	21.7982	30 nt	50.2995	20.1873	30.1121
										31 nt	2555.89	1288.2	1267.7	31 nt	411.099	149.21	261.89	31 nt	55.9893	42.3752	13.6141	31 nt	33.4897	13.822	19.6677	31 nt	43.9861	17.5892	26.3968
										32 nt	4085.14	2000.57	2084.57	32 nt	992.739	305.2	687.539	32 nt	282.103	153.081	129.022	32 nt	32.5024	14.0038	18.4986	32 nt	42.8948	17.4853	25.4095
										33 nt	3584.43	2026.09	1558.35	33 nt	1414.91	636.356	778.55	33 nt	95.013	54.8721	40.1408	33 nt	27.9297	12.2111	15.7186	33 nt	36.5295	15.4068	21.1227
										34 nt	1359.31	776.992	582.315	34 nt	351.681	171.579	180.101	34 nt	40.4007	28.6832	11.7175	34 nt	21.2006	10.1326	11.068	34 nt	28.4493	12.445	16.0044
30 dpi	pool 1	IL+IS76	S	19-1B	ALYU-229	42564123	32747681	49489.8	1000000		total	forward	reverse		total	forward	reverse		total	forward	reverse		total	forward	reverse		total	forward	reverse
										15-34 nt	852360	455581	396780	15-34 nt	20292.4	7047.4	13245	15-34 nt	4388.98	3210.21	1178.77	15-34 nt	44207.3	25512.9	18694.4	15-34 nt	49489.8	28695.4	20794.3
										15 nt	17968.5	9699.4	8269.14	15 nt	665.391	289.669	375.721	15 nt	250.888	193.846	57.0422	15 nt	2804.32	1599.78	1204.54	15 nt	3044.25	1729.5	1314.75
										16 nt	17709	9466.17	8242.81	16 nt	1550.28	345.765	1204.51	16 nt	222.733	150.667	72.0662	16 nt	1852.34	1015.8	836.548	16 nt	2031.08	1110.52	920.554
										17 nt	11513.9	6157.99	5355.86	17 nt	551.428	177.661	373.767	17 nt	198.548	158.332	40.2166	17 nt	1095.62	630.61	465.01	17 nt	1226.22	690.766	535.458
										18 nt	10194.9	5396.9	4797.96	18 nt	902.232	214.305	687.927	18 nt	257.698	185.815	71.883	18 nt	894.567	496.34	398.227	18 nt	1005.38	551.245	454.139
										19 nt	13121.2	7002.76	6118.45	19 nt	1177.52	202.152	975.367	19 nt	183.25	147.033	36.2163	19 nt	915.179	486.783	428.397	19 nt	1033.69	550.36	483.332
										20 nt	20658.3	11211.8	9446.5	20 nt	836.67	236.139	600.531	20 nt	509.166	470.934	38.2317	20 nt	1403.21	773.52	629.693	20 nt	1564.6	869.1	695.5
										21 nt	153740	96241.3	57499.1	21 nt	1744.92	729.914	1015	21 nt	293.303	196.747	96.5565	21 nt	20773.3	12374	8399.25	21 nt	23139.7	13828.5	9311.25
										22 nt	106285	57137.3	49147.5	22 nt	4733.01	2242.75	2490.25	22 nt	274.401	171.218	103.183	22 nt	9464.03	5553.55	3910.48	22 nt	10697.1	6337.67	4359.45
										23 nt	50655.6	26167.8	24487.7	23 nt	1611.96	631.984	979.978	23 nt	169.447	121.749	47.698	23 nt	1223.48	545.626	677.85	23 nt	1380.34	626.67	753.672
										24 nt	402957	202276	200681	24 nt	1230.01	546.329	683.682	24 nt	643.74	367.324	276.417	24 nt	2654.81	1309.65	1345.16	24 nt	3065.13	1564.51	1500.63
										25 nt	11981.4	6208.84	5772.53	25 nt	1188.51	166.516	1022	25 nt	107.519	75.3336	32.1855	25 nt	239.864	113.138	126.727	25 nt	273.088	129.383	143.705
										26 nt	4247.08	2319.1	1927.98	26 nt	972.802	149.69	823.112	26 nt	90.6934	74.8145	15.879	26 nt	116.008	70.8447	45.1635	26 nt	130.879	80.6469	50.2326
										27 nt	3518.81	1972.75	1546.06	27 nt	452.368	128.009	324.359	27 nt	108.099	84.464	23.6353	27 nt	104.343	65.5314	38.8119	27 nt	120.039	74.9366	45.1024
										28 nt	3565.47	1903.92	1661.55	28 nt	435.481	134.91	300.571	28 nt	293.242	276.661	16.5813	28 nt	109.87	74.7228	35.1475	28 nt	124.131	82.6013	41.5297
										29 nt	3507.03	1818.6	1688.42	29 nt	416.091	136.162	279.928	29 nt	239.315	213.633	25.6812	29 nt	104.313	69.2568	35.0559	29 nt	123.062	79.5476	43.5145
										30 nt	4354.93	2047.02	2307.92	30 nt	500.829	119.978	380.851	30 nt	116.008	66.5391	49.4692	30 nt	101.076	71.2111	29.8647	30 nt	116.711	81.7462	34.9643
										31 nt	4184.36	2073.28	2111.08	31 nt	186.548	77.807	108.741	31 nt	75.242	51.7899	23.452	31 nt	99.946	72.8296	27.1164	31 nt	115.733	83.3647	32.3687
										32 nt	5393.73	2764.84	2628.89	32 nt	437.558	177.661	259.896	32 nt	223.466	121.566	101.9	32 nt	91.2126	65.1038	26.1087	32 nt	110.542	78.9369	31.6053
										33 nt	4309.71	2274.24	2035.47	33 nt	477.347	232.627	244.72	33 nt	85.0747	48.7973	36.2774	33 nt	87.0291	66.8444	20.1846	33 nt	102.084	78.3567	23.7269
										34 nt	2494.56	1440.5	1054.06	34 nt	221.481	107.366	114.115	34 nt	47.1484	32.9489	14.1995	34 nt	72.7685	57.714	15.0545	34 nt	85.9297	67.0887	18.841
30 dpi	pool 1	IL+IS76	R	20-1B	ALYU-230	37719583	27218957	70235.3	1000000		total	forward	reverse		total	forward	reverse		total	forward	reverse		total	forward	reverse		total	forward	reverse
										15-34 nt	811238	431509	379729	15-34 nt	34615.9	12392.8	22223.1	15-34 nt	4552.78	3321.21	1231.57	15-34 nt	56770.7	24412.7	32358.1	15-34 nt	70235.3	29742.8	40492.4
										15 nt	9681.67	5121.65	4560.02	15 nt	1100.04	540.579	559.463	15 nt	268.636	193.211	75.4254	15 nt	1373.64	715.494	658.144	15 nt	1575.15	814.873	760.279
										16 nt	11082.4	5750.33	5332.06	16 nt	1877.81	590.14	1287.67	16 nt	234.285	157.574	76.7112	16 nt	1289.51	614.976	674.53	16 nt	1513.65	714.649	799.002
										17 nt	8000.53	4132.12	3868.41	17 nt	1044.68	350.013	694.663	17 nt	202.763	158.272	44.4911	17 nt	1149.05	575.298	573.755	17 nt	1374.7	675.154	699.549
										18 nt	7883.44	3968.56	3914.88	18 nt	1668.29	418.826	1249.46	18 nt	246.483	177.45	69.0328	18 nt	1049.01	521.181	527.831	18 nt	1277.97	608.106	669.864
										19 nt	10060.4	5101.78	4958.6	19 nt	2502.56	376.796	2125.76	19 nt	190.749	153.386	37.3637	19 nt	1234.91	569.64	665.272	19 nt	1504.87	668.137	836.733
										20 nt	16231.8	8818.52	7413.25	20 nt	1123.56	350.895	772.66	20 nt	532.276	496.713	35.5634	20 nt	2057.13	808.003	1249.13	20 nt	2518.91	959.662	1559.24
										21 nt	139794	88922.5	50871.2	21 nt	1727.73	777.179	950.551	21 nt	225.321	146.846	78.4747	21 nt	13754.4	6439.48	7314.94	21 nt	16644.2	7651.17	8993.07
										22 nt	96903.3	52231.6	44671.7	22 nt	7402.89	3562.55	3840.34	22 nt	227.893	132.151	95.7421	22 nt	24167.1	11253.3	12913.8	22 nt	29899.9	13753.6	16146.4
										23 nt	47564.9	24492.9	23072	23 nt	3080.94	1213.09	1867.85	23 nt	141.519	95.3747	46.1443	23 nt	3744.74	902.092	2842.65	23 nt	4788.5	1128.44	3660.06
										24 nt	427054	214404	212651	24 nt	2010.07	867.153	1142.92	24 nt	654.47	363.313	291.157	24 nt	6115.04	1755.69	4359.35	24 nt	8054.9	2430.14	5624.76
										25 nt	11319.7	5580.96	5738.72	25 nt	2505.46	496.345	2009.11	25 nt	86.5573	57.9008	28.6565	25 nt	456.998	98.7547	358.243	25 nt	594.586	141.886	452.699
										26 nt	3547.56	1878.36	1669.2	26 nt	1790.92	456.777	1334.14	26 nt	74.8743	60.0317	14.8426	26 nt	76.5275	28.0687	48.4589	26 nt	94.4195	33.6163	60.8032
										27 nt	2496.24	1411.66	1084.57	27 nt	1052.35	303.649	748.706	27 nt	97.9832	73.9191	24.0641	27 nt	57.2395	23.66	33.5795	27 nt	70.0247	29.0974	40.9274
										28 nt	2007.76	1031.34	976.415	28 nt	738.052	265.109	472.942	28 nt	336.861	323.157	13.7037	28 nt	49.1202	20.7576	28.3626	28 nt	61.8686	25.1663	36.7024
										29 nt	2622.62	1233.26	1389.36	29 nt	929.94	326.023	603.917	29 nt	372.828	356.406	16.4224	29 nt	41.6254	18.7369	22.8885	29 nt	54.1167	23.3293	30.7874
										30 nt	2656.57	1160.29	1496.27	30 nt	1031.01	261.215	769.794	30 nt	121.827	72.5597	49.2671	30 nt	37.2167	15.21	22.0067	30 nt	48.165	17.8919	30.273
										31 nt	2804.99	1366	1439	31 nt	378.707	149.932	228.774	31 nt	59.4806	42.8378	16.6428	31 nt	34.4245	14.218	20.2065	31 nt	46.7321	18.59	28.1422
										32 nt	4866.83	2284.73	2582.1	32 nt	1014.84	318.822	696.022	32 nt	334.583	175.099	159.484	32 nt	32.7345	14.5487	18.1859	32 nt	44.3441	18.5165	25.8276
										33 nt	3403.77	1897.68	1506.08	33 nt	1297.88	589.516	708.367	33 nt	103.898	58.6723	45.2258	33 nt	26.0848	12.1974	13.8874	33 nt	35.4532	15.5406	19.9126
										34 nt	1255.23	721.115	534.113	34 nt	338.147	178.148	159.999	34 nt	39.4945	26.3419	13.1526	34 nt	24.2111	11.3891	12.8219	34 nt	32.7345	15.2835	17.4511
30 dpi	pool 2	PC (mock)	S	3-2B	ALYU-233	50782168	34551951	538.059	1000000		total	forward	reverse		total	forward	reverse		total	forward	reverse		total	forward	reverse		total	forward	reverse
										15-34 nt	894462	474805	419658	15-34 nt	37105.2	12841.4	24263.8	15-34 nt	5168.33	3905.11	1263.23	15-34 nt	507.149	249.798	257.352	15-34 nt	538.059	265.021	273.038
										15 nt	8271.83	4283.09	3988.75	15 nt	1203.78	592.528	611.253	15 nt	255.76	188.296	67.4636	15 nt	25.1216	15.1656	9.95602	15 nt	26.2214	15.5708	10.6506
										16 nt	10337	5293.68	5043.3	16 nt	1980.79	641.122	1339.66	16 nt	241.607	165.403	76.2041	16 nt	18.2913	9.72449	8.56681	16 nt	18.9859	10.2454	8.74046
										17 nt	8299.59	4156.7	4142.89	17 nt	1206.65	433.839	772.807	17 nt	208.671	171.22	37.4509	17 nt	12.4161	6.91712	5.49897	17 nt	13.3422	7.20654	6.13569
										18 nt	8636.82	4283.72	4353.1	18 nt	1764.42	462.434	1301.98	18 nt	250.898	181.871	69.0265	18 nt	10.6506	5.20955	5.44108	18 nt	10.94	5.3832	5.55685
										19 nt	10735.5	5443.4	5292.15	19 nt	2734.29	480.783	2253.51	19 nt	209.887	174.173	35.7143	19 nt	10.7953	5.55685	5.23849	19 nt	11.7794	6.04886	5.7305
										20 nt	17892.2	9584.81	8307.43	20 nt	1621.1	428.572	1192.52	20 nt	904.262	863.511	40.7502	20 nt	17.1915	8.10374	9.08776	20 nt	18.7833	8.7694	10.0139
										21 nt	146186	93893.8	52292.2	21 nt	1750.61	810.2	940.41	21 nt	238.829	165.461	73.3678	21 nt	180.308	97.3896	82.9186	21 nt	185.836	99.7628	86.0733
										22 nt	99895.2	53542.8	46352.4	22 nt	6846.47	3268.76	3577.71	22 nt	240.681	148.414	92.2669	22 nt	154.521	75.249	79.2719	22 nt	167.747	81.5873	86.1601
										23 nt	56254	28827.5	27426.4	23 nt	3274.78	1179.76	2095.02	23 nt	158.052	113.742	44.3101	23 nt	22.6326	6.6277	16.0049	23 nt	24.7743	7.93009	16.8442
										24 nt	484004	242851	241153	24 nt	2190.24	878.908	1311.33	24 nt	706.328	392.684	313.644	24 nt	45.2073	14.963	30.2443	24 nt	48.9987	17.1626	31.8361
										25 nt	13864.7	6860.57	7004.15	25 nt	2841.4	447.471	2393.93	25 nt	104.017	72.0943	31.9229	25 nt	3.70457	1.18662	2.51795	25 nt	3.70457	1.27344	2.43112
										26 nt	4367.57	2350.23	2017.34	26 nt	1864.96	413.754	1451.21	26 nt	85.4366	69.6343	15.8023	26 nt	0.694606	0.376245	0.318361	26 nt	0.868258	0.520955	0.347303
										27 nt	3120.26	1794.63	1325.63	27 nt	1200.16	326.87	873.294	27 nt	114.147	87.0863	27.0607	27 nt	0.578839	0.289419	0.289419	27 nt	0.578839	0.260477	0.318361
										28 nt	2496.07	1339.2	1156.87	28 nt	831.038	307.826	523.212	28 nt	337.579	323.6	13.979	28 nt	0.839316	0.549897	0.289419	28 nt	0.955084	0.636722	0.318361
										29 nt	3081.65	1515.28	1566.37	29 nt	1041.39	385.941	655.448	29 nt	347.101	331.096	16.0049	29 nt	0.723548	0.347303	0.376245	29 nt	0.723548	0.318361	0.405187
										30 nt	2910.66	1364.9	1545.76	30 nt	1175.16	304.411	870.747	30 nt	131.252	82.1082	49.1434	30 nt	0.75249	0.492013	0.260477	30 nt	0.868258	0.549897	0.318361
										31 nt	2897.09	1503.53	1393.55	31 nt	481.073	196.66	284.412	31 nt	69.8079	54.7871	15.0209	31 nt	0.75249	0.549897	0.202593	31 nt	0.810374	0.578839	0.231535
										32 nt	5617.11	2702.25	2914.86	32 nt	1163.84	371.267	792.575	32 nt	366.463	197.5	168.963	32 nt	0.781432	0.434129	0.347303	32 nt	0.810374	0.434129	0.376245
										33 nt	3879.35	2204.82	1674.52	33 nt	1482.32	653.972	828.347	33 nt	144.681	84.5394	60.1413	33 nt	0.665664	0.376245	0.289419	33 nt	0.75249	0.434129	0.318361
										34 nt	1715.88	1008.6	707.283	34 nt	450.77	256.31	194.461	34 nt	52.8769	37.885	14.9919	34 nt	0.520955	0.289419	0.231535	34 nt	0.578839	0.347303	0.231535
30 dpi	pool 2	IL	S	7-2A	ALYU-235	50948207	35561724	39790	1000000		total	forward	reverse		total	forward	reverse		total	forward	reverse		total	forward	reverse		total	forward	reverse
										15-34 nt	858797	458039	400757	15-34 nt	25507.2	8478.41	17028.8	15-34 nt	4627.81	3432.6	1195.22	15-34 nt	39790	23003.5	16786.5	15-34 nt	33175.4	19310.5	13865
										15 nt	12681.3	6773.8	5907.5	15 nt	693.611	301.335	392.276	15 nt	217.818	168.383	49.4352	15 nt	1726.6	997.786	728.817	15 nt	1544.92	897.482	647.438
										16 nt	14348	7594.79	6753.16	16 nt	1607.91	382.912	1225	16 nt	202.887	134.527	68.36	16 nt	1142.3	629.638	512.658	16 nt	1014.86	561.671	453.184
										17 nt	10002.3	5291.56	4710.77	17 nt	678.398	231.316	447.082	17 nt	182.893	146.984	35.9094	17 nt	725.021	415.194	309.827	17 nt	631.184	367.98	263.204
										18 nt	9824.95	5107.71	4717.23	18 nt	1081.95	258.34	823.61	18 nt	249.201	178.394	70.8065	18 nt	644.654	363.171	281.482	18 nt	559	322.116	236.884
										19 nt	12440.6	6561.94	5878.62	19 nt	1591.82	263.486	1328.34	19 nt	192.314	154.829	37.4841	19 nt	730.026	394.947	335.079	19 nt	619.514	342.475	277.039
										20 nt	20049.6	10838.8	9210.83	20 nt	1144.35	292.14	852.208	20 nt	702.159	665.716	36.4437	20 nt	1258.85	679.804	579.05	20 nt	1054.84	614.959	439.883
										21 nt	144541	91720	52821.3	21 nt	1712.32	719.819	992.5	21 nt	275.437	188.039	87.3973	21 nt	21088.7	12775.6	8313.12	21 nt	17698.1	10722.7	6975.45
										22 nt	104276	56186.1	48090.2	22 nt	5290.49	2477.19	2813.31	22 nt	271.247	164.671	106.575	22 nt	7889.77	4576.69	3313.08	22 nt	6482.03	3788.74	2693.29
										23 nt	54096.4	27865.5	26230.9	23 nt	2301.74	847.344	1454.4	23 nt	168.918	117.936	50.9818	23 nt	1160.71	465.585	695.129	23 nt	939.634	384.796	554.838
										24 nt	425346	213558	211788	24 nt	1652.93	718.582	934.347	24 nt	635.796	358.222	277.574	24 nt	2386.3	1098.43	1287.87	24 nt	1831.35	829.656	1001.69
										25 nt	13166.5	6708.22	6458.26	25 nt	1819.48	283.142	1536.34	25 nt	111.524	80.0861	31.4383	25 nt	228.954	97.8299	131.124	25 nt	174.232	75.7837	98.4485
										26 nt	4833.57	2626.56	2207.01	26 nt	1472.9	200.075	1272.83	26 nt	97.8861	80.3111	17.5751	26 nt	87.4817	49.154	38.3277	26 nt	71.6501	40.6055	31.0446
										27 nt	3854.37	2186.99	1667.38	27 nt	795.04	189.98	605.061	27 nt	117.739	91.1654	26.5735	27 nt	89.8438	53.0627	36.7811	27 nt	68.3881	41.2803	27.1078
										28 nt	3564.06	1886.61	1677.45	28 nt	566.339	184.131	382.209	28 nt	325.575	306.734	18.8405	28 nt	95.4116	60.3739	35.0377	28 nt	76.0368	48.6759	27.3609
										29 nt	3682.33	1892.09	1790.24	29 nt	579.275	201.509	377.766	29 nt	256.905	232.919	23.9865	29 nt	98.8703	58.9679	39.9025	29 nt	74.1246	45.4984	28.6263
										30 nt	4627.28	2167.33	2459.95	30 nt	709.189	160.594	548.595	30 nt	125.556	64.9294	60.627	30 nt	92.2621	56.1559	36.1062	30 nt	72.2968	44.7672	27.5296
										31 nt	4692.01	2299.33	2392.68	31 nt	279.767	104.635	175.132	31 nt	77.3022	53.2314	24.0708	31 nt	90.9967	59.0523	31.9445	31 nt	70.8627	45.7796	25.0831
										32 nt	5738.02	2931.24	2806.78	32 nt	592.154	231.794	360.359	32 nt	268.885	150.583	118.301	32 nt	96.8457	64.7325	32.1132	32 nt	74.0965	50.1663	23.9302
										33 nt	4614.15	2475.44	2138.7	33 nt	652.106	306.847	345.259	33 nt	98.7579	59.3053	39.4525	33 nt	82.3638	54.4968	27.867	33 nt	61.8643	43.1644	18.6999
										34 nt	2418.16	1367.34	1050.82	34 nt	285.391	123.25	162.141	34 nt	49.0134	35.6282	13.3852	34 nt	74.0684	52.8658	21.2026	34 nt	56.4371	42.1802	14.2569
30 dpi	pool 2	IL	R	8-2A	ALYU-236	40300507	28508822	25637.6	1000000		total	forward	reverse		total	forward	reverse		total	forward	reverse		total	forward	reverse		total	forward	reverse
										15-34 nt	860151	458513	401638	15-34 nt	39721.7	13356.1	26365.5	15-34 nt	4394.74	3277.2	1117.55	15-34 nt	25637.6	10718.1	14919.6	15-34 nt	20864.3	8997.71	11866.6
										15 nt	8849.72	4587.88	4261.84	15 nt	1338.92	662.216	676.703	15 nt	280.51	215.056	65.4534	15 nt	418.993	214.425	204.568	15 nt	376.375	195.554	180.821
										16 nt	10977	5706.83	5270.12	16 nt	2006.5	680.456	1326.05	16 nt	232.419	165.738	66.6811	16 nt	403.279	188.082	215.197	16 nt	358.731	168.685	190.046
										17 nt	8636.59	4346.02	4290.57	17 nt	1444.64	500.898	943.743	17 nt	210.917	171.596	39.3212	17 nt	341.508	166.861	174.648	17 nt	298.048	149.252	148.796
										18 nt	8989.39	4424.81	4564.59	18 nt	2240.64	524.154	1716.49	18 nt	243.924	180.716	63.2085	18 nt	351.891	167.352	184.539	18 nt	297.382	150.831	146.551
										19 nt	11364.1	5696.38	5667.72	19 nt	3631.75	519.839	3111.91	19 nt	202.464	164.125	38.339	19 nt	423.343	186.118	237.225	19 nt	359.257	167.352	191.906
										20 nt	16872.8	9215.92	7656.93	20 nt	1304.93	482.167	822.763	20 nt	463.19	428.744	34.4455	20 nt	738.263	281.597	456.666	20 nt	616.792	252.518	364.273
										21 nt	148957	96449.3	52507.6	21 nt	1700.7	757.801	942.901	21 nt	237.014	160.336	76.678	21 nt	6578.24	3131.8	3446.44	21 nt	5457.05	2646.13	2810.92
										22 nt	97331.4	52300.8	45030.6	22 nt	7006.5	3353.66	3652.83	22 nt	228.912	142.587	86.3242	22 nt	10348.7	4687.08	5661.58	22 nt	8405.47	3936.96	4468.51
										23 nt	52349.7	26941.6	25408.1	23 nt	3622.7	1308.79	2313.92	23 nt	145.709	103.863	41.8467	23 nt	1628.72	403.279	1225.45	23 nt	1306.33	337.755	968.577
										24 nt	453184	227390	225794	24 nt	2331.45	965.736	1365.72	24 nt	656.043	363.993	292.05	24 nt	4000.38	1175.57	2824.81	24 nt	3081.08	902.177	2178.9
										25 nt	12721.1	6234.35	6486.73	25 nt	2893.53	483.289	2410.24	25 nt	93.8657	66.3303	27.5353	25 nt	248.344	56.4387	191.906	25 nt	186.083	40.9698	145.113
										26 nt	4400.53	2344.89	2055.64	26 nt	2223.24	459.016	1764.23	26 nt	76.3974	62.086	14.3114	26 nt	30.3415	9.68121	20.6603	26 nt	23.8523	8.13783	15.7144
										27 nt	3061.19	1742.93	1318.26	27 nt	1436.57	360.941	1075.63	27 nt	103.582	81.8694	21.7126	27 nt	21.467	7.96245	13.5046	27 nt	16.8018	6.55937	10.2424
										28 nt	2249.09	1185.56	1063.53	28 nt	865.03	318.428	546.603	28 nt	321.515	308.782	12.7329	28 nt	17.9243	7.64676	10.2775	28 nt	14.136	5.85784	8.27814
										29 nt	3105.46	1494.73	1610.73	29 nt	1100.54	404.682	695.855	29 nt	348.208	334.142	14.0658	29 nt	16.5563	6.34891	10.2074	29 nt	13.1187	5.22645	7.89229
										30 nt	2802.61	1293.53	1509.08	30 nt	1225.87	308.431	917.435	30 nt	108.458	64.787	43.6707	30 nt	14.4166	5.71753	8.69906	30 nt	11.1544	4.80553	6.34891
										31 nt	2953.4	1466.84	1486.56	31 nt	477.431	180.12	297.311	31 nt	56.2282	42.2676	13.9606	31 nt	16.9421	7.47137	9.47075	31 nt	13.4695	6.5243	6.94522
										32 nt	6475.22	2966.8	3508.42	32 nt	1051.6	306.747	744.857	32 nt	259.744	138.483	121.261	32 nt	15.2234	6.17353	9.04983	32 nt	11.6104	5.12122	6.48922
										33 nt	3541.01	1966.69	1574.32	33 nt	1466.81	608.057	858.752	33 nt	88.9549	53.7728	35.1821	33 nt	12.4874	4.63015	7.85722	33 nt	9.26029	4.06892	5.19138
										34 nt	1329.48	757.029	572.454	34 nt	352.312	170.719	181.593	34 nt	36.6904	27.9212	8.76922	34 nt	10.6283	3.82338	6.80491	34 nt	8.34829	3.22707	5.12122
30 dpi	pool 2	IS76	S	11-2A	ALYU-237	43615139	30385766	50407.9	1000000		total	forward	reverse		total	forward	reverse		total	forward	reverse		total	forward	reverse		total	forward	reverse
										15-34 nt	852382	457430	394952	15-34 nt	20485	7107.51	13377.5	15-34 nt	4827.56	3567.26	1260.29	15-34 nt	41884.2	23310.9	18573.3	15-34 nt	50407.9	28124.3	22283.6
										15 nt	21658	11594.5	10063.5	15 nt	932.476	433.657	498.819	15 nt	336.111	244.983	91.1282	15 nt	2748.59	1525.85	1222.74	15 nt	3148.51	1727.62	1420.9
										16 nt	20655.8	10958.1	9697.7	16 nt	1669.07	404.926	1264.14	16 nt	276.873	193.577	83.2956	16 nt	1891.28	999.909	891.371	16 nt	2174.01	1141.82	1032.19
										17 nt	13575.9	7129.69	6446.21	17 nt	688.546	237.183	451.363	17 nt	241.89	193.051	48.8387	17 nt	1146.13	614.005	532.124	17 nt	1363.3	711.846	651.456
										18 nt	12074.3	6335.14	5739.17	18 nt	990.036	258.509	731.527	18 nt	305.604	209.309	96.2951	18 nt	938.959	487.432	451.527	18 nt	1114.77	569.016	545.749
										19 nt	14602	7816.49	6785.51	19 nt	1285.14	264.433	1020.71	19 nt	209.769	169.29	40.4795	19 nt	936.359	469.628	466.732	19 nt	1132.6	566.318	566.285
										20 nt	21965.5	11900.9	10064.5	20 nt	1081.07	263.512	817.554	20 nt	735.575	693.384	42.1908	20 nt	1344.51	725.274	619.237	20 nt	1613.26	862.246	751.01
										21 nt	148395	95032.4	53362.3	21 nt	1566.88	702.138	864.747	21 nt	296.027	199.765	96.2622	21 nt	18794.8	10833.5	7961.26	21 nt	22414	12962.3	9451.7
										22 nt	102751	55374.7	47375.8	22 nt	4196.77	1974.05	2222.72	22 nt	289.116	180.479	108.636	22 nt	9418.36	5335.13	4083.23	22 nt	11549.7	6602.37	4947.38
										23 nt	51797.1	26791.1	25006.1	23 nt	1496.46	586.294	910.163	23 nt	185.416	134.076	51.3398	23 nt	1166.66	502.735	663.929	23 nt	1443.5	631.184	812.321
										24 nt	394700	198200	196500	24 nt	1194.21	511.127	683.083	24 nt	621.212	356.943	264.268	24 nt	2461.51	1161.89	1299.62	24 nt	3155.69	1542.53	1613.16
										25 nt	12081	6268.69	5812.33	25 nt	1252.59	181.927	1070.67	25 nt	110.545	77.4376	33.1076	25 nt	216.845	102.351	114.494	25 nt	273.878	128.02	145.858
										26 nt	4659.88	2553.47	2106.41	26 nt	971.705	148.886	822.819	26 nt	102.515	84.6778	17.8373	26 nt	111.203	65.3266	45.8767	26 nt	133.747	79.1489	54.5979
										27 nt	4055.81	2262.18	1793.64	27 nt	474.433	145.726	328.707	27 nt	118.279	93.0041	25.275	27 nt	102.713	63.747	38.9656	27 nt	127.198	78.3261	48.8716
										28 nt	4030.18	2159.73	1870.45	28 nt	437.047	145.956	291.09	28 nt	266.704	248.57	18.1335	28 nt	99.4874	66.1823	33.3051	28 nt	121.175	79.2147	41.9604
										29 nt	3998.09	2109.67	1888.42	29 nt	424.179	153.756	270.423	29 nt	203.121	180.018	23.1029	29 nt	98.171	63.714	34.4569	29 nt	123.775	78.1287	45.6464
										30 nt	4763.94	2257.9	2506.04	30 nt	526.76	123.347	403.413	30 nt	122.854	66.3139	56.5396	30 nt	90.832	61.1141	29.7179	30 nt	112.651	73.1263	39.5251
										31 nt	4452.48	2244.47	2208.01	31 nt	194.795	75.8579	118.937	31 nt	74.0807	49.3981	24.6826	31 nt	88.6599	61.8382	26.8218	31 nt	110.743	75.825	34.9177
										32 nt	5443.07	2789.33	2653.74	32 nt	422.336	164.88	257.456	32 nt	202.727	113.672	89.0549	32 nt	85.6322	60.6534	24.9788	32 nt	110.71	77.1085	33.6013
										33 nt	4301.98	2273.24	2028.75	33 nt	471.24	224.348	246.892	33 nt	84.3487	47.7526	36.5961	33 nt	76.3515	57.5598	18.7917	33 nt	99.1254	73.258	25.8674
										34 nt	2421.73	1378.01	1043.71	34 nt	209.243	106.991	102.252	34 nt	44.7907	31.5608	13.2299	34 nt	67.1367	53.0512	14.0855	34 nt	85.5335	64.8988	20.6347
30 dpi	pool 2	IS76	R	12-2A	ALYU-238	39007890	28595607	66392.8	1000000		total	forward	reverse		total	forward	reverse		total	forward	reverse		total	forward	reverse		total	forward	reverse
										15-34 nt	818074	436500	381573	15-34 nt	35187.1	12210.5	22976.6	15-34 nt	4349.48	3187.55	1161.93	15-34 nt	53897.1	22286.9	31610.2	15-34 nt	66392.8	27146.3	39246.4
										15 nt	10856.8	5652.9	5203.95	15 nt	1400.95	671.047	729.902	15 nt	259.9	199.261	60.6387	15 nt	1217.11	618.801	598.309	15 nt	1388.74	699.268	689.477
										16 nt	12387.5	6349.65	6037.85	16 nt	2230.06	662.934	1567.13	16 nt	218.81	152.681	66.129	16 nt	1162.17	544.559	617.612	16 nt	1366.22	635.972	730.252
										17 nt	9324.12	4700.51	4623.61	17 nt	1373.92	486.613	887.304	17 nt	209.822	168.732	41.0902	17 nt	1044.32	506.371	537.95	17 nt	1245.96	592.504	653.457
										18 nt	9225.51	4541.78	4683.73	18 nt	2000.76	480.808	1519.95	18 nt	253.64	186.672	66.9683	18 nt	1010.57	501.231	509.344	18 nt	1233.83	590.091	643.735
										19 nt	11121.4	5638.94	5482.49	19 nt	3096.31	475.038	2621.28	19 nt	188.91	153.275	35.6348	19 nt	1149.44	517.492	631.95	19 nt	1405.01	612.227	792.779
										20 nt	16840.6	9198.34	7642.26	20 nt	1249.07	424.261	824.812	20 nt	504.098	467.205	36.8938	20 nt	1884.35	729.483	1154.86	20 nt	2309.52	868.35	1441.17
										21 nt	143650	92762	50888	21 nt	1651.34	724.552	926.786	21 nt	225.699	150.373	75.3263	21 nt	12812.2	5731.96	7080.21	21 nt	15421.7	6796.46	8625.21
										22 nt	94779.2	50958.4	43820.9	22 nt	6229.94	2963.29	3266.66	22 nt	235.84	139.847	95.9938	22 nt	22990.4	10392.3	12598.2	22 nt	28326.3	12673.8	15652.5
										23 nt	48179.3	24767.4	23411.9	23 nt	3072.95	1143.29	1929.67	23 nt	141.525	95.8189	45.7063	23 nt	3610.55	834.883	2775.67	23 nt	4592	1046.84	3545.16
										24 nt	423290	212298	210992	24 nt	2137.95	890.416	1247.53	24 nt	649.855	365.965	283.89	24 nt	6198.19	1670.57	4527.62	24 nt	8054.94	2318.43	5736.51
										25 nt	11553.1	5726.05	5827.05	25 nt	2346.9	429.542	1917.36	25 nt	85.9223	60.1141	25.8082	25 nt	457.693	94.56	363.133	25 nt	584.53	133.447	451.083
										26 nt	3705.32	1978.28	1727.05	26 nt	1622.35	395.725	1226.62	26 nt	70.7102	57.7012	13.009	26 nt	71.8992	25.2137	46.6855	26 nt	89.0347	30.704	58.3306
										27 nt	2798.61	1597.66	1200.95	27 nt	1063.59	343.235	720.355	27 nt	98.7564	76.0606	22.6958	27 nt	53.4698	20.9822	32.4875	27 nt	69.1715	26.2278	42.9437
										28 nt	2288.57	1212.11	1076.46	28 nt	777.567	302.879	474.688	28 nt	285.743	270.286	15.4569	28 nt	45.1818	17.3453	27.8364	28 nt	56.9668	21.7166	35.2502
										29 nt	2849.7	1393.61	1456.1	29 nt	953.503	373.379	580.124	29 nt	289.17	273.224	15.9465	29 nt	39.7614	16.8907	22.8706	29 nt	51.0218	21.1921	29.8298
										30 nt	2675.55	1275.34	1400.22	30 nt	966.092	285.568	680.524	30 nt	106.765	70.5703	36.1944	30 nt	38.5374	15.8066	22.7308	30 nt	49.2034	18.7441	30.4592
										31 nt	2771.61	1383.29	1388.33	31 nt	425.415	162.193	263.222	31 nt	56.687	42.1393	14.5477	31 nt	33.3967	13.6385	19.7583	31 nt	43.4332	16.4011	27.0321
										32 nt	4794.48	2297.66	2496.82	32 nt	1007.67	318.58	689.092	32 nt	325.749	170.935	154.814	32 nt	32.6973	13.6734	19.0239	32 nt	42.4541	16.0864	26.3677
										33 nt	3610.9	1990.52	1620.39	33 nt	1264.98	522.388	742.597	33 nt	105.331	61.1283	44.2026	33 nt	24.759	12.0648	12.6943	33 nt	34.2011	15.4219	18.7791
										34 nt	1371.08	778.127	592.958	34 nt	315.783	154.744	161.039	34 nt	36.5441	25.5634	10.9807	34 nt	20.4227	9.12728	11.2954	34 nt	28.5359	12.4844	16.0514
30 dpi	pool 2	IL+IS76	S	19-2A	ALYU-241	45411149	31412735	47807.1	1000000		total	forward	reverse		total	forward	reverse		total	forward	reverse		total	forward	reverse		total	forward	reverse
										15-34 nt	861383	463507	397876	15-34 nt	43684.6	20740.1	22944.5	15-34 nt	12425.8	9678.53	2747.29	15-34 nt	41199.2	24208.3	16990.9	15-34 nt	47807.1	28105.6	19701.5
										15 nt	40918.5	21514.6	19404	15 nt	6879.57	4364.06	2515.51	15 nt	1649.78	1176.59	473.184	15 nt	2868.42	1636.79	1231.63	15 nt	3208.6	1815.06	1393.54
										16 nt	33076.3	17290	15786.4	16 nt	4340.91	2003.33	2337.59	16 nt	1139.73	889.671	250.058	16 nt	1848.14	1023.72	824.411	16 nt	2073.46	1138.01	935.449
										17 nt	20335.4	10549.1	9786.38	17 nt	2375.63	1108.24	1267.38	17 nt	834.025	729.8	104.225	17 nt	1092.36	620.258	472.102	17 nt	1258.57	697.647	560.919
										18 nt	21299.9	11242.1	10057.8	18 nt	3887.98	1869.21	2018.77	18 nt	1266.84	842.779	424.064	18 nt	902.405	501.262	401.143	18 nt	1043.91	571.774	472.133
										19 nt	22487.9	11816.5	10671.3	19 nt	2755.54	1096.53	1659.01	19 nt	655.18	582.885	72.2955	19 nt	892.886	479.774	413.113	19 nt	1044.16	559.55	484.612
										20 nt	26296.2	14003.3	12293	20 nt	3360.64	803.559	2557.08	20 nt	2350.45	2261.6	88.8493	20 nt	1357.38	769.242	588.137	20 nt	1573.66	886.87	686.792
										21 nt	145578	92621.9	52956.4	21 nt	2888.29	1436.58	1451.7	21 nt	614.305	483.753	130.552	21 nt	18933.7	11549.9	7383.82	21 nt	21915.8	13357.9	8557.96
										22 nt	98890.5	53551.8	45338.7	22 nt	5920.24	2871.1	3049.15	22 nt	572.347	436.957	135.391	22 nt	8493.02	5069	3424.03	22 nt	9929.83	5967.74	3962.09
										23 nt	49357.6	25581.1	23776.5	23 nt	2144.93	992.145	1152.78	23 nt	353.264	278.231	75.0333	23 nt	1098.28	504.222	594.058	23 nt	1289.54	600.966	688.574
										24 nt	340709	171138	169570	24 nt	1677.95	808.271	869.679	24 nt	719.167	462.519	256.648	24 nt	2706.86	1370.46	1336.4	24 nt	3244.58	1688.68	1555.9
										25 nt	13016.5	6837.07	6179.47	25 nt	1454.54	407.064	1047.47	25 nt	247.002	169.454	77.5482	25 nt	203.484	102.379	101.105	25 nt	248.88	124.599	124.281
										26 nt	7140.35	3904.15	3236.2	26 nt	1021.59	273.965	747.627	26 nt	186.135	151.499	34.6356	26 nt	102.22	65.6422	36.5775	26 nt	120.811	78.1212	42.6897
										27 nt	5600.79	3108.77	2492.01	27 nt	659.955	275.016	384.939	27 nt	198.741	140.835	57.9065	27 nt	96.7442	64.337	32.4072	27 nt	116.736	76.0201	40.716
										28 nt	5581.81	3021.13	2560.68	28 nt	668.678	358.199	310.479	28 nt	300.738	262.664	38.0737	28 nt	98.6861	70.3218	28.3643	28 nt	115.558	81.0499	34.5083
										29 nt	6553.71	4252.16	2301.55	29 nt	523.068	222.489	300.579	29 nt	255.724	204.408	51.3168	29 nt	98.5588	68.6027	29.956	29 nt	120.302	81.2091	39.0924
										30 nt	5803.54	2955.27	2848.27	30 nt	804.737	391.625	413.113	30 nt	306.022	156.115	149.907	30 nt	90.7912	65.9923	24.7989	30 nt	109.223	78.344	30.8792
										31 nt	4886.65	2455.5	2431.15	31 nt	288.068	148.443	139.625	31 nt	108.427	76.625	31.8024	31 nt	89.3905	68.0934	21.2971	31 nt	108.714	80.7316	27.9823
										32 nt	5566.69	2915.89	2650.8	32 nt	542.2	270.973	271.228	32 nt	309.333	171.873	137.46	32 nt	82.8326	63.2228	19.6099	32 nt	104.735	78.4077	26.3269
										33 nt	5040.34	2818.51	2221.84	33 nt	983.009	691.598	291.41	33 nt	272.405	146.437	125.968	33 nt	76.1793	61.1854	14.9939	33 nt	95.5982	75.8928	19.7054
										34 nt	3243.18	1929.95	1313.23	34 nt	507.055	347.693	159.362	34 nt	86.2071	53.8317	32.3754	34 nt	66.8837	53.8953	12.9884	34 nt	84.4244	67.0747	17.3497
30 dpi	pool 2	IL+IS76	R	20-2A	ALYU-242	48577287	35782695	74419	1000000		total	forward	reverse		total	forward	reverse		total	forward	reverse		total	forward	reverse		total	forward	reverse
										15-34 nt	811170	431719	379452	15-34 nt	38197.8	13080.8	25117	15-34 nt	4946.78	3725.85	1220.93	15-34 nt	60495.4	25437.7	35057.6	15-34 nt	74419	30916.4	43502.6
										15 nt	11417.4	5960.87	5456.58	15 nt	1625.09	800.89	824.197	15 nt	371.688	279.101	92.5867	15 nt	1326.09	673.594	652.494	15 nt	1515.37	765.035	750.335
										16 nt	12763	6615.38	6147.64	16 nt	2371.09	777.08	1594.01	16 nt	306.014	209.543	96.4712	16 nt	1256.84	589	667.837	16 nt	1471.72	681.307	790.41
										17 nt	9476.12	4834.66	4641.46	17 nt	1448.05	501.276	946.77	17 nt	259.623	209.599	50.0242	17 nt	1118.75	551.635	567.118	17 nt	1341.51	646.905	694.61
										18 nt	9372.74	4680.17	4692.58	18 nt	2188.77	533.61	1655.16	18 nt	308.892	225.863	83.029	18 nt	1115.06	555.911	559.153	18 nt	1368.2	654.898	713.306
										19 nt	11549.8	5807.3	5742.5	19 nt	3372.78	520.475	2852.3	19 nt	239.892	194.591	45.3012	19 nt	1309.68	588.553	721.131	19 nt	1594.99	695.616	899.373
										20 nt	16906.6	9235.81	7670.75	20 nt	1351.35	446.305	905.046	20 nt	585.506	544.202	41.3049	20 nt	2125.33	828.864	1296.46	20 nt	2591.78	976.198	1615.59
										21 nt	141836	90851.9	50984.4	21 nt	1833.48	811.23	1022.25	21 nt	248.416	169.439	78.9767	21 nt	13881.3	6261.99	7619.33	21 nt	16702.9	7409.5	9293.4
										22 nt	95165.5	50868.2	44297.2	22 nt	6838.33	3242.13	3596.21	22 nt	247.27	147.138	100.132	22 nt	26464.6	12216.5	14248.2	22 nt	32507.4	14861.6	17645.9
										23 nt	47696.7	24493.2	23203.5	23 nt	3406.28	1252.9	2153.39	23 nt	151.973	108.6	43.3729	23 nt	4058.41	979.3	3079.11	23 nt	5136.81	1216.71	3920.11
										24 nt	417479	209521	207957	24 nt	2211.43	919.131	1292.3	24 nt	638.828	361.124	277.704	24 nt	6986.34	1944.01	5042.33	24 nt	9101.75	2686.16	6415.59
										25 nt	11647.4	5677.35	5970.09	25 nt	2727.58	484.676	2242.9	25 nt	92.5587	66.6244	25.9343	25 nt	500.633	107.706	392.927	25 nt	638.549	150.352	488.197
										26 nt	3845.24	2029.7	1815.54	26 nt	1862.35	458.797	1403.56	26 nt	76.7969	62.5442	14.2527	26 nt	74.8686	24.6488	50.2198	26 nt	93.0897	30.0425	63.0472
										27 nt	2683.67	1529.45	1154.22	27 nt	1067.36	309.088	758.272	27 nt	110.64	88.1152	22.5249	27 nt	50.6111	21.0437	29.5674	27 nt	62.6001	25.04	37.5601
										28 nt	2180.41	1109.03	1071.38	28 nt	812.292	268.649	543.643	28 nt	363.919	350.952	12.9672	28 nt	43.6524	17.9696	25.6828	28 nt	53.6293	21.6865	31.9428
										29 nt	2820.27	1328.16	1492.12	29 nt	1027.87	345.167	682.704	29 nt	397.958	382.028	15.9295	29 nt	39.7958	16.181	23.6148	29 nt	50.4434	19.5066	30.9367
										30 nt	2519.18	1170.23	1348.95	30 nt	1005.07	257.862	747.205	30 nt	93.1176	63.4664	29.6512	30 nt	38.3426	16.2369	22.1057	30 nt	48.543	19.6184	28.9246
										31 nt	2557.13	1250.49	1306.64	31 nt	421.265	151.777	269.488	31 nt	54.6912	40.187	14.5042	31 nt	32.1664	13.4702	18.6962	31 nt	42.1992	16.5723	25.6269
										32 nt	4580.96	2155.73	2425.22	32 nt	977.12	279.157	697.963	32 nt	272.981	145.601	127.38	32 nt	29.0084	12.017	16.9915	32 nt	38.7897	15.4544	23.3353
										33 nt	3419.03	1887.98	1531.05	33 nt	1320.86	555.967	764.895	33 nt	91.2452	52.9306	38.3146	33 nt	23.5868	10.2564	13.3305	33 nt	31.2721	12.8274	18.4447
										34 nt	1254.04	711.517	542.525	34 nt	329.405	164.661	164.744	34 nt	34.7654	24.2016	10.5638	34 nt	20.2612	8.88698	11.3742	34 nt	27.3875	11.4022	15.9854
30 dpi	pool 2	PC (mock)	R	4-2B	ALYU-293	41643079	29301624	660.714	1000000		total	forward	reverse		total	forward	reverse		total	forward	reverse		total	forward	reverse		total	forward	reverse
										15-34 nt	887271	469258	418012	15-34 nt	42064	14430.4	27633.6	15-34 nt	5155.24	3909.17	1246.07	15-34 nt	625.563	308.311	317.252	15-34 nt	660.714	320.699	340.015
										15 nt	10322.9	5313.9	5009.04	15 nt	1814.51	910.257	904.25	15 nt	339.742	252.58	87.1624	15 nt	31.9436	17.3711	14.5726	15 nt	32.1825	17.4052	14.7773
										16 nt	12144.6	6228.32	5916.29	16 nt	2537.44	849.509	1687.93	16 nt	292.407	208.862	83.5449	16 nt	22.0124	11.6717	10.3407	16 nt	22.5243	11.7058	10.8185
										17 nt	9857.44	4938.26	4919.18	17 nt	1673.49	604.915	1068.58	17 nt	260.975	211.695	49.2805	17 nt	14.5726	7.95178	6.62079	17 nt	15.8353	8.32718	7.50812
										18 nt	10121.2	5012.45	5108.73	18 nt	2468.87	619.078	1849.8	18 nt	304.079	220.5	83.579	18 nt	11.9789	6.07475	5.90411	18 nt	13.0709	6.58667	6.48428
										19 nt	12396.7	6252.52	6144.16	19 nt	3850.5	621.501	3229	19 nt	252.443	207.702	44.7415	19 nt	13.2416	5.90411	7.33748	19 nt	13.9924	6.27952	7.71288
										20 nt	18645.3	10056.8	8588.43	20 nt	1742.57	547.444	1195.12	20 nt	817.531	772.585	44.9463	20 nt	18.2584	8.19067	10.0677	20 nt	20.6132	8.97561	11.6376
										21 nt	142980	90511.9	52467.7	21 nt	1949.28	893.875	1055.4	21 nt	264.559	184.358	80.2003	21 nt	223.537	122.553	100.984	21 nt	228.827	123.372	105.455
										22 nt	97972.6	52703.7	45268.8	22 nt	7291.92	3467.79	3824.12	22 nt	259.371	164.394	94.9777	22 nt	194.904	95.9674	98.9365	22 nt	211.217	103.168	108.049
										23 nt	56271.5	28873.7	27397.8	23 nt	3641.78	1320.58	2321.2	23 nt	162.414	115.181	47.2329	23 nt	26.2102	7.33748	18.8727	23 nt	29.8618	8.46369	21.3981
										24 nt	471979	236794	235185	24 nt	2361.92	1002.13	1359.79	24 nt	701.36	401.172	300.188	24 nt	56.1402	18.5997	37.5406	24 nt	59.1094	19.7941	39.3152
										25 nt	13153	6487.46	6665.5	25 nt	2898.44	474.922	2423.52	25 nt	101.36	73.1359	28.2237	25 nt	4.50487	1.56988	2.93499	25 nt	4.84615	1.74052	3.10563
										26 nt	4369.38	2355.43	2013.95	26 nt	1993.54	460.111	1533.43	26 nt	88.664	72.0779	16.5861	26 nt	1.02383	0.511917	0.511917	26 nt	1.19447	0.580173	0.6143
										27 nt	3191.43	1809.69	1381.73	27 nt	1413.51	353.939	1059.57	27 nt	101.769	78.6646	23.1045	27 nt	0.989706	0.6143	0.375406	27 nt	1.05796	0.580173	0.477789
										28 nt	2381.85	1282.11	1099.73	28 nt	825.244	308.754	516.49	28 nt	275.548	261.248	14.2995	28 nt	1.50162	0.784939	0.716684	28 nt	1.56988	0.750812	0.819067
										29 nt	3385.1	1620.11	1764.99	29 nt	1092.43	401.104	691.327	29 nt	329.231	315.409	13.8218	29 nt	0.921451	0.648428	0.273022	29 nt	0.989706	0.580173	0.409534
										30 nt	2849.09	1332.59	1516.5	30 nt	1216.66	308.242	908.414	30 nt	117.843	72.3509	45.4924	30 nt	0.921451	0.511917	0.409534	30 nt	1.05796	0.6143	0.443661
										31 nt	3165.29	1591.52	1573.77	31 nt	485.912	193.061	292.851	31 nt	62.6586	48.7345	13.9241	31 nt	0.784939	0.477789	0.30715	31 nt	0.819067	0.443661	0.375406
										32 nt	7029.71	3239.51	3790.2	32 nt	1024.93	311.587	713.339	32 nt	274.968	151.835	123.133	32 nt	0.648428	0.30715	0.341278	32 nt	0.6143	0.273022	0.341278
										33 nt	3597.31	2015.31	1581.99	33 nt	1394.15	582.152	812.003	33 nt	101.974	62.3515	39.6224	33 nt	0.682556	0.580173	0.102383	33 nt	0.580173	0.443661	0.136511
										34 nt	1458.01	838.964	619.044	34 nt	386.907	199.443	187.464	34 nt	46.3456	34.3326	12.013	34 nt	0.784939	0.682556	0.102383	34 nt	0.750812	0.6143	0.136511

## Sheet: (D) pm 5' nt identity
						Solanum lycopersicum nuclear genome 5' nt %A/%C/%G/%U													Solanum lycopersicum chloroplast 5' nt %A/%C/%G/%U													Solanum lycopersicum mitochondrion 5' nt %A/%C/%G/%U													TYLCV (AM409201) 5' nt %A/%C/%G/%U
						Total					Forward				Reverse				Total					Forward				Reverse				Total					Forward				Reverse				Total
10 dpi	pool 1	PC (mock)	S	1-1A	ALYU-197		%A	%C	%G	%U	%A	%C	%G	%U	%A	%C	%G	%U		%A	%C	%G	%U	%A	%C	%G	%U	%A	%C	%G	%U		%A	%C	%G	%U	%A	%C	%G	%U	%A	%C	%G	%U		%A	%C	%G	%U
						15-34 nt	20.7315	14.5356	28.4499	36.283	19.3609	14.3304	29.2257	37.0829	22.1021	14.7407	27.6741	35.4831	15-34 nt	26.7185	13.8569	36.1447	23.2799	21.584	13.2199	37.8267	27.3694	31.853	14.4938	34.4628	19.1904	15-34 nt	21.1543	18.0507	30.513	30.2821	27.8769	19.9021	28.051	24.17	14.4316	16.1993	32.9749	36.3942	15-34 nt
						15 nt	9.29616	24.4288	46.6992	19.5758	9.55741	24.6223	50.1666	15.6538	9.03491	24.2354	43.2318	23.4979	15 nt	12.8271	30.7802	36.5054	19.8873	12.3364	29.2104	44.6787	13.7745	13.3178	32.35	28.332	26.0002	15 nt	8.36518	26.349	48.5256	16.7603	9.70401	34.1701	38.7911	17.3348	7.02635	18.5278	58.2601	16.1857	15 nt
						16 nt	16.8356	23.2209	31.4216	28.5219	16.1059	18.7495	34.2565	30.8881	17.5652	27.6922	28.5868	26.1557	16 nt	39.6619	15.6435	28.9939	15.7006	23.6681	20.491	39.4836	16.3573	55.6558	10.7961	18.5042	15.0439	16 nt	13.8323	21.8366	45.4635	18.8676	10.3621	28.3745	37.9791	23.2844	17.3025	15.2987	52.948	14.4509	16 nt
						17 nt	16.086	31.7616	23.6729	28.4794	16.3578	27.7245	25.1014	30.8163	15.8143	35.7988	22.2445	26.1425	17 nt	23.6172	19.9963	31.4771	24.9095	15.4238	20.5947	39.9805	24.001	31.8106	19.3978	22.9737	25.8179	17 nt	13.4021	30.0059	34.4519	22.1401	10.68	36.9233	32.2648	20.1318	16.1241	23.0886	36.6389	24.1484	17 nt
						18 nt	24.0293	18.4495	21.415	36.1062	23.7437	20.8079	23.2449	32.2035	24.3149	16.091	19.5852	40.0089	18 nt	40.2442	10.8733	19.7136	29.1689	34.8078	15.4661	27.6569	22.0691	45.6806	6.28042	11.7703	36.2687	18 nt	9.42266	25.3192	33.7466	31.5115	9.38987	32.7176	35.1665	22.726	9.45545	17.9208	32.3267	40.297	18 nt
						19 nt	40.7185	16.8692	20.6841	21.7281	36.5047	19.0541	21.7181	22.7231	44.9324	14.6843	19.6502	20.7331	19 nt	54.4012	16.5134	16.2335	12.8518	24.5852	26.9054	28.1537	20.3556	84.2172	6.12148	4.31326	5.34807	19 nt	17.0962	20.7781	34.6869	27.4387	12.5019	17.9518	41.3834	28.1629	21.6906	23.6045	27.9904	26.7145	19 nt
						20 nt	18.0288	15.6839	17.0066	49.2808	16.3226	15.9934	17.5485	50.1355	19.7349	15.3744	16.4646	48.4261	20 nt	39.4059	14.2143	27.9326	18.4472	45.857	14.4485	18.8564	20.8381	32.9548	13.98	37.0088	16.0564	20 nt	15.6654	16.0957	43.867	24.372	12.4244	7.90957	67.3447	12.3213	18.9064	24.2817	20.3892	36.4226	20 nt
						21 nt	12.099	8.29601	4.99253	74.6125	8.94252	7.25083	3.42539	80.3813	15.2555	9.34119	6.55967	68.8437	21 nt	34.168	10.5256	25.6328	29.6736	34.1241	9.38504	29.4196	27.0713	34.2119	11.6662	21.846	32.276	21 nt	20.3759	21.3422	21.6668	36.6151	21.586	20.5312	32.3978	25.485	19.1657	22.1533	10.9357	47.7452	21 nt
						22 nt	17.6623	10.7033	8.60565	63.0287	17.7787	8.42524	10.1976	63.5984	17.5458	12.9814	7.01373	62.4591	22 nt	43.6577	3.27789	37.4308	15.6336	43.4742	1.96178	39.8443	14.7198	43.8412	4.594	35.0173	16.5475	22 nt	14.225	21.2923	18.3614	46.1213	16.1178	26.8214	28.518	28.5429	12.3322	15.7633	8.20487	63.6997	22 nt
						23 nt	29.585	12.0696	10.0828	48.2626	29.6013	10.2264	10.4069	49.7654	29.5687	13.9127	9.75877	46.7598	23 nt	26.4607	33.7075	20.0663	19.7655	33.2946	12.5059	27.6911	26.5084	19.6268	54.9092	12.4415	13.0226	23 nt	22.6612	19.223	26.2431	31.8727	20.0897	23.0375	31.0798	25.793	25.2327	15.4085	21.4064	37.9524	23 nt
						24 nt	65.5442	3.3339	8.92306	22.1988	65.4005	3.33248	8.93491	22.3321	65.6879	3.33533	8.91121	22.0655	24 nt	36.401	30.2167	11.7522	21.6301	37.2918	19.3745	13.3773	29.9564	35.5102	41.0588	10.1271	13.3039	24 nt	51.3562	11.2501	17.564	19.8298	45.1234	17.6851	18.5194	18.6722	57.589	4.81507	16.6085	20.9874	24 nt
						25 nt	48.1622	6.6608	15.2349	29.9421	43.6867	7.30625	16.8758	32.1312	52.6377	6.01536	13.594	27.7529	25 nt	33.6825	5.52168	15.169	45.6268	5.94188	7.62721	14.8727	71.5582	61.4232	3.41615	15.4653	19.6954	25 nt	20.6382	20.5801	40.7222	18.0595	22.9859	24.579	32.7264	19.7087	18.2906	16.5812	48.7179	16.4103	25 nt
						26 nt	9.28901	9.75111	43.6063	37.3535	8.9137	9.88012	43.296	37.9102	9.66432	9.6221	43.9167	36.7969	26 nt	5.99669	3.34734	43.9222	46.7338	6.40798	4.77148	19.7878	69.0327	5.58539	1.9232	68.0565	24.4349	26 nt	18.0001	29.7048	28.3341	23.961	21.5589	23.7148	30.2377	24.4887	14.4414	35.6948	26.4305	23.4332	26 nt
						27 nt	14.5116	18.6144	46.8511	20.0228	14.5813	20.6734	44.8965	19.8487	14.4419	16.5554	48.8057	20.1969	27 nt	10.9522	16.5051	53.0328	19.5099	14.873	24.5928	31.0554	29.4788	7.03143	8.41736	75.0102	9.54104	27 nt	28.1134	18.1588	38.1474	15.5804	47.1162	17.8793	18.811	16.1934	9.11063	18.4382	57.4837	14.9675	27 nt
						28 nt	24.7579	20.4205	35.1757	19.646	19.8583	19.8742	39.6902	20.5773	29.6575	20.9667	30.6611	18.7147	28 nt	35.0253	14.4396	37.4512	13.084	23.5975	15.9471	44.4059	16.0495	46.453	12.9321	30.4964	10.1186	28 nt	50.3226	12.6801	19.4142	17.5832	87.1138	4.89821	4.17485	3.81317	13.5314	20.462	34.6535	31.3531	28 nt
						29 nt	27.506	10.8586	25.8562	35.7791	20.7841	11.9407	30.9031	36.3722	34.2279	9.7766	20.8094	35.1861	29 nt	45.734	8.7461	30.3534	15.1666	28.7437	10.6833	39.9131	20.6599	62.7242	6.80894	20.7936	9.67322	29 nt	50.9866	10.7017	25.7488	12.5629	93.3942	2.36847	1.89971	2.33763	8.57909	19.0349	49.5979	22.7882	29 nt
						30 nt	7.60741	19.0327	53.2232	20.1367	10.1895	18.1881	42.9785	28.6439	5.02535	19.8773	63.4679	11.6295	30 nt	10.4736	15.8314	56.1814	17.5135	18.4308	7.68767	43.3497	30.5319	2.51648	23.9752	69.0132	4.49508	30 nt	27.4885	7.39182	56.1922	8.92748	53.5324	13.1464	19.9927	13.3285	1.44462	1.63724	92.3917	4.52648	30 nt
						31 nt	7.56944	10.674	37.2342	44.5224	7.81773	10.8487	38.736	42.5976	7.32115	10.4992	35.7324	46.4472	31 nt	10.8944	12.3962	36.9645	39.7449	12.6992	9.85861	43.856	33.5861	9.08953	14.9339	30.073	45.9036	31 nt	19.0179	19.1211	29.4083	32.4526	27.4769	23.646	28.0713	20.8058	10.559	14.5963	30.7453	44.0994	31 nt
						32 nt	3.4736	8.2494	26.5828	61.6942	4.01206	10.1748	25.2097	60.6034	2.93515	6.32399	27.956	62.7849	32 nt	4.14548	5.08567	48.5835	42.1854	5.82576	6.01112	44.673	43.4902	2.46521	4.16022	52.494	40.8806	32 nt	2.35761	6.70315	4.47936	86.4599	2.78607	9.801	8.00995	79.403	1.92916	3.60531	0.948767	93.5168	32 nt
						33 nt	11.2711	4.2245	53.5424	30.962	7.64345	4.19318	56.966	31.1974	14.8988	4.25583	50.1189	30.7265	33 nt	13.0651	1.85391	79.4826	5.59835	1.8274	1.72429	90.4849	5.96339	24.3029	1.98353	68.4803	5.2333	33 nt	4.20298	7.62722	14.0907	74.0791	7.37148	11.2027	23.1814	58.2444	1.03448	4.05172	5	89.9138	33 nt
						34 nt	10.597	17.4084	38.1877	33.8069	9.41684	17.342	39.9616	33.2795	11.7771	17.4748	36.4139	34.3342	34 nt	13.5557	7.66154	66.0163	12.7664	8.47042	5.15152	74.9928	11.3853	18.6411	10.1716	57.0398	14.1476	34 nt	15.5553	14.8529	29.1452	40.4465	26.2235	20.6833	30.4709	22.6223	4.88722	9.02256	27.8195	58.2707	34 nt
10 dpi	pool 1	PC (mock)	R	2-1A	ALYU-198		%A	%C	%G	%U	%A	%C	%G	%U	%A	%C	%G	%U		%A	%C	%G	%U	%A	%C	%G	%U	%A	%C	%G	%U		%A	%C	%G	%U	%A	%C	%G	%U	%A	%C	%G	%U		%A	%C	%G	%U
						15-34 nt	20.7558	13.637	29.5208	36.0864	19.2422	13.3966	30.6269	36.7343	22.2693	13.8775	28.4146	35.4386	15-34 nt	25.6391	14.1497	36.4775	23.7336	20.7806	13.192	38.1442	27.8833	30.4976	15.1075	34.8108	19.584	15-34 nt	21.2011	19.2797	31.3234	28.1958	29.0455	21.7984	26.3142	22.8419	13.3566	16.761	36.3326	33.5497	15-34 nt
						15 nt	10.3827	25.8662	44.7021	19.049	10.5005	25.781	47.264	16.4545	10.2649	25.9514	42.1403	21.6434	15 nt	12.902	31.3043	35.7085	20.0852	12.709	30.4101	42.1578	14.7231	13.0949	32.1985	29.2592	25.4474	15 nt	8.56269	28.7443	48.3856	14.3074	10.611	39.4247	34.1707	15.7936	6.5144	18.0638	62.6006	12.8212	15 nt
						16 nt	17.2099	23.0211	34.8836	24.8854	16.4249	19.6194	37.4359	26.5198	17.9948	26.4229	32.3312	23.251	16 nt	33.814	19.8907	30.4995	15.7958	17.4593	25.8453	40.6247	16.0707	50.1688	13.9361	20.3742	15.5209	16 nt	11.7633	25.2302	45.1563	17.8502	10.7778	34.6904	31.1871	23.3448	12.7487	15.7701	59.1255	12.3557	16 nt
						17 nt	17.6806	27.6838	25.015	29.6206	17.5949	25.3294	25.7551	31.3207	17.7663	30.0383	24.2749	27.9205	17 nt	23.8147	23.461	27.7912	24.9331	16.6582	24.7594	35.2531	23.3293	30.9711	22.1627	20.3294	26.5369	17 nt	15.208	32.0665	31.2863	21.4392	13.302	37.5	29.56	19.6379	17.1139	26.6329	33.0127	23.2405	17 nt
						18 nt	25.6671	17.9334	22.9515	33.448	24.8442	19.8705	24.2872	30.9982	26.49	15.9962	21.6159	35.8979	18 nt	37.6643	12.5146	20.029	29.7921	30.7006	17.8709	28.5568	22.8718	44.6281	7.15828	11.5013	36.7124	18 nt	10.6267	26.9401	35.0318	27.4013	11.4999	33.9282	32.1787	22.3933	9.75359	19.9521	37.885	32.4093	18 nt
						19 nt	40.9212	14.7215	20.4836	23.8736	37.0759	16.3507	21.6528	24.9205	44.7665	13.0923	19.3144	22.8267	19 nt	54.1174	14.6479	17.9379	13.2968	24.7492	23.7038	30.7123	20.8348	83.4857	5.59202	5.16347	5.75881	19 nt	16.36	24.7269	34.9113	24.0019	12.5917	22.8512	41.1688	23.3884	20.1282	26.6026	28.6538	24.6154	19 nt
						20 nt	17.2323	13.3946	17.8702	51.5029	15.6631	13.3939	18.6264	52.3166	18.8015	13.3952	17.114	50.6893	20 nt	32.6606	15.4525	32.9139	18.973	39.9386	17.4039	20.0205	22.6371	25.3826	13.5011	45.8073	15.309	20 nt	13.2569	14.6446	51.5341	20.5644	9.79884	7.43675	74.7035	8.06088	16.7149	21.8524	28.3647	33.068	20 nt
						21 nt	12.2386	8.76024	4.96844	74.0327	9.34328	7.85255	3.50638	79.2978	15.1339	9.66794	6.4305	68.7677	21 nt	33.7073	11.9662	23.5152	30.8113	34.1618	10.8083	27.3699	27.6599	33.2528	13.1241	19.6605	33.9626	21 nt	21.0262	22.7872	18.7168	37.4698	21.5574	24.6885	25.623	28.1311	20.495	20.8858	11.8107	46.8085	21 nt
						22 nt	16.3086	11.1733	7.35831	65.1597	16.2501	9.00342	8.68943	66.057	16.3672	13.3433	6.0272	64.2624	22 nt	40.0947	4.40855	38.4519	17.0448	39.9687	2.68072	41.3444	16.0062	40.2207	6.13638	35.5595	18.0834	22 nt	14.1513	23.0222	17.2005	45.6259	15.2333	30.7177	24.8169	29.2321	13.0693	15.3267	9.58416	62.0198	22 nt
						23 nt	28.6678	11.8126	9.7835	49.7361	28.6131	9.94456	10.0561	51.3862	28.7225	13.6807	9.51089	48.0859	23 nt	24.6557	32.6461	20.5405	22.1577	31.5241	9.13599	28.6181	30.7218	17.7873	56.1562	12.463	13.5935	23 nt	21.0244	23.4291	26.5245	29.022	19.7058	28.5318	28.8648	22.8976	22.3431	18.3264	24.1841	35.1464	23 nt
						24 nt	64.325	3.54586	9.37411	22.7551	64.1293	3.53226	9.4049	22.9335	64.5206	3.55946	9.34332	22.5767	24 nt	34.9587	29.6373	11.7282	23.6759	36.1279	16.4342	13.6581	33.7798	33.7895	42.8404	9.79825	13.5719	24 nt	49.3014	12.2451	18.3475	20.106	43.7726	18.8631	18.6631	18.7012	54.8302	5.62717	18.0319	21.5107	24 nt
						25 nt	48.9934	6.20118	14.5095	30.2959	45.0009	6.71756	15.9314	32.3502	52.9859	5.6848	13.0877	28.2416	25 nt	32.3035	5.15345	14.3374	48.2057	5.75572	6.67364	12.7672	74.8034	58.8512	3.63325	15.9076	21.6079	25 nt	21.4538	20.1791	40.1844	18.1826	27.6555	25.5981	29.5694	17.177	15.2522	14.7601	50.7995	19.1882	25 nt
						26 nt	7.83483	8.14209	44.4792	39.5439	7.54355	7.85527	45.0388	39.5624	8.12611	8.42892	43.9195	39.5255	26 nt	4.60825	3.03439	40.9754	51.382	4.4745	4.19958	16.6941	74.6319	4.742	1.8692	65.2567	28.1321	26 nt	19.3311	29.1669	30.1803	21.3217	26.1917	25.6279	26.243	21.9375	12.4706	32.7059	34.1176	20.7059	26 nt
						27 nt	12.6554	16.3351	51.6747	19.3347	12.3433	18.8425	49.9311	18.8831	12.9676	13.8278	53.4183	19.7863	27 nt	11.3842	13.0392	55.5059	20.0707	15.5225	19.5403	34.5202	30.417	7.24595	6.53811	76.4916	9.72436	27 nt	30.0708	14.5838	42.1826	13.1628	52.3791	16.5345	17.0896	13.9968	7.76256	12.6332	67.2755	12.3288	27 nt
						28 nt	28.7843	18.2728	34.3351	18.6078	22.5885	17.628	40.4546	19.3289	34.98	18.9177	28.2156	17.8868	28 nt	38.4797	12.1462	37.1625	12.2115	26.9548	13.1346	45.0813	14.8294	50.0046	11.1579	29.2438	9.59367	28 nt	50.5741	11.1478	21.7695	16.5086	90.0928	3.95395	3.33809	2.61514	11.0553	18.3417	40.201	30.402	28 nt
						29 nt	29.4262	9.55684	25.8948	35.1222	21.7052	10.372	31.9527	35.97	37.1471	8.74166	19.8369	34.2743	29 nt	48.7777	7.94426	30.3526	12.9255	33.6703	9.39524	39.2578	17.6766	63.885	6.49327	21.4473	8.17445	29 nt	51.6641	11.9657	22.8842	13.4861	94.5818	2.06545	1.74505	1.60774	8.74636	21.8659	44.0233	25.3644	29 nt
						30 nt	6.96955	19.8829	54.3757	18.7718	9.04286	18.4013	46.096	26.4598	4.89624	21.3645	62.6554	11.0839	30 nt	9.51642	17.3364	56.2341	16.913	16.5952	8.4067	45.5473	29.4507	2.4376	26.2661	66.9209	4.37537	30 nt	26.6351	9.19079	56.0098	8.16435	52.0305	16.286	19.1624	12.5212	1.23967	2.09563	92.8571	3.80756	30 nt
						31 nt	7.34556	10.1192	37.8382	44.697	7.60854	10.1282	40.7083	41.555	7.08259	10.1102	34.9681	47.8391	31 nt	10.9062	12.7914	37.9009	38.4016	13.3037	10.4462	45.0061	31.2441	8.50873	15.1366	30.7956	45.559	31 nt	20.2052	25.1294	33.3932	21.2722	29.5069	26.2712	24.7304	19.4915	10.9034	23.9875	42.0561	23.053	31 nt
						32 nt	3.19763	7.61958	33.6277	55.5551	3.65763	9.31709	32.7941	54.2312	2.73763	5.92208	34.4613	56.879	32 nt	4.19055	6.10377	49.665	40.0407	5.47524	6.6236	49.1746	38.7265	2.90585	5.58393	50.1553	41.3549	32 nt	3.32193	7.96106	5.9942	82.7228	3.69375	10.8462	9.90598	75.5541	2.95011	5.07592	2.08243	89.8915	32 nt
						33 nt	9.81398	3.68865	54.5755	31.9218	6.65765	3.42089	58.3652	31.5562	12.9703	3.95641	50.7858	32.2875	33 nt	11.8873	1.91191	80.5263	5.67451	2.03023	1.5211	90.4805	5.96813	21.7444	2.30272	70.572	5.38089	33 nt	4.70976	7.54776	16.5081	71.2344	8.39563	9.89074	23.2892	58.4244	1.02389	5.20478	9.72696	84.0444	33 nt
						34 nt	9.46042	15.0099	41.7143	33.8154	8.25568	14.5721	44.5877	32.5845	10.6652	15.4476	38.841	35.0463	34 nt	12.3388	7.60454	67.7745	12.2822	7.83209	4.84575	76.0389	11.2833	16.8456	10.3633	59.51	13.281	34 nt	14.775	14.8862	30.2668	40.0721	27.5328	20.2622	30.2741	21.9309	2.01729	9.51009	30.2594	58.2133	34 nt
10 dpi	pool 1	IL	S	5-1A	ALYU-199		%A	%C	%G	%U	%A	%C	%G	%U	%A	%C	%G	%U		%A	%C	%G	%U	%A	%C	%G	%U	%A	%C	%G	%U		%A	%C	%G	%U	%A	%C	%G	%U	%A	%C	%G	%U		%A	%C	%G	%U
						15-34 nt	21.1264	14.4668	26.8715	37.5353	19.5671	14.3802	27.8472	38.2054	22.6857	14.5534	25.8957	36.8652	15-34 nt	27.4816	12.9667	34.7644	24.7872	21.7624	12.0826	37.1987	28.9563	33.2008	13.8509	32.3301	20.6182	15-34 nt	21.5559	17.825	30.6202	29.9989	28.1183	19.6592	27.4496	24.7729	14.9935	15.9909	33.7909	35.2248	15-34 nt	20.8448	20.2319	20.0211	38.9022
						15 nt	9.79276	24.9732	45.4102	19.8239	9.96703	25.3627	48.5748	16.0955	9.61849	24.5836	42.2456	23.5523	15 nt	13.8263	29.0491	36.3211	20.8035	13.5874	28.0668	44.1441	14.2017	14.0653	30.0315	28.498	27.4052	15 nt	8.09357	24.9739	49.1797	17.7528	9.83161	32.5698	38.4269	19.1716	6.35554	17.378	59.9325	16.334	15 nt	19.2375	27.542	23.695	29.5255
						16 nt	16.5958	23.1788	32.1313	28.0941	15.8057	19.572	34.6876	29.9347	17.3859	26.7856	29.5749	26.2536	16 nt	38.9142	14.7891	30.8441	15.4525	22.2909	19.2809	42.5741	15.8541	55.5376	10.2973	19.1141	15.051	16 nt	13.7354	20.6541	47.0316	18.5789	10.5844	26.6579	39.304	23.4537	16.8865	14.6502	54.7592	13.7041	16 nt	16.6869	26.2491	25.1851	31.8789
						17 nt	16.4708	31.0713	23.4827	28.9752	16.6925	26.8895	24.9186	31.4994	16.2491	35.253	22.0469	26.451	17 nt	25.2005	20.4319	29.4044	24.9631	17.421	20.8263	37.9079	23.8448	32.9801	20.0376	20.901	26.0814	17 nt	15.3849	29.7976	33.4916	21.3259	12.2968	35.1424	32.5999	19.9609	18.473	24.4527	34.3833	22.6909	17 nt	15.4611	25.6086	30.6219	28.3084
						18 nt	23.4559	18.1538	21.9702	36.4201	23.2071	20.4922	23.5878	32.7129	23.7046	15.8155	20.3526	40.1273	18 nt	39.7387	10.5309	19.7905	29.9399	34.2155	14.9853	27.2251	23.574	45.2619	6.07656	12.3558	36.3057	18 nt	10.4188	26.739	33.0556	29.7867	10.5294	32.9324	33.7342	22.8039	10.3082	20.5455	32.3769	36.7694	18 nt	20.9247	21.4884	30.5232	27.0637
						19 nt	39.0865	16.5605	21.1777	23.1754	35.2348	18.6028	22.0021	24.1603	42.9381	14.5182	20.3532	22.1905	19 nt	55.9644	14.645	16.236	13.1545	27.4166	23.9488	27.9141	20.7205	84.5123	5.34117	4.55792	5.58859	19 nt	18.2085	22.0607	32.3318	27.3991	12.6903	18.9764	40.4856	27.8478	23.7266	25.1451	24.1779	26.9504	19 nt	19.9106	17.733	31.4967	30.8597
						20 nt	17.5487	15.3203	16.9746	50.1564	15.9106	15.7083	17.1973	51.1838	19.1868	14.9322	16.752	49.129	20 nt	37.1716	12.9498	30.7594	19.1192	44.5221	13.517	19.153	22.8079	29.8211	12.3825	42.3658	15.4306	20 nt	13.6899	14.865	49.324	22.1211	10.2664	6.56846	72.7374	10.4278	17.1134	23.1615	25.9107	33.8144	20 nt	17.2778	15.6679	18.3828	48.6715
						21 nt	12.1008	8.32907	4.75218	74.818	9.01324	7.23154	3.33472	80.4205	15.1883	9.4266	6.16965	69.2155	21 nt	35.69	10.0321	23.4804	30.7975	35.47	9.03291	27.5443	27.9527	35.9099	11.0313	19.4165	33.6422	21 nt	20.6535	20.5128	20.3878	38.446	20.4239	19.4662	29.7174	30.3925	20.8831	21.5593	11.0581	46.4996	21 nt	20.2104	10.0008	2.22947	67.5593
						22 nt	17.6703	10.9487	7.92597	63.455	17.7858	8.55852	9.38836	64.2673	17.5549	13.3388	6.46358	62.6427	22 nt	44.8793	3.26965	36.0409	15.8102	44.8698	1.79711	38.4987	14.8343	44.8887	4.7422	33.583	16.7861	22 nt	13.915	20.1961	18.6117	47.2772	15.0633	24.5029	27.7767	32.6572	12.7668	15.8893	9.44664	61.8972	22 nt	15.8932	10.1921	1.91412	72.0006
						23 nt	29.453	11.8694	9.41234	49.2652	29.4424	10.0142	9.79008	50.7533	29.4637	13.7246	9.0346	47.7771	23 nt	25.9309	31.8757	17.191	25.0024	32.1472	10.0019	23.9612	33.8897	19.7146	53.7495	10.4209	16.1151	23 nt	20.4432	22.0206	25.7521	31.7841	17.6411	27.6639	30.3721	24.323	23.2453	16.3774	21.1321	39.2453	23 nt	26.2003	10.4483	8.91893	54.4324
						24 nt	65.7782	3.32774	8.57351	22.3206	65.5918	3.34524	8.594	22.4689	65.9645	3.31023	8.55301	22.1722	24 nt	37.1705	25.3661	9.77109	27.6924	36.2878	14.9973	11.1076	37.6073	38.0532	35.7348	8.43455	17.7775	24 nt	51.1884	11.9716	17.0219	19.8181	45.8753	19.0272	17.4438	17.6537	56.5015	4.91607	16.6001	21.9824	24 nt	47.0192	7.69647	11.5006	33.7838
						25 nt	47.1622	6.10337	13.8868	32.8476	42.8822	6.74538	15.3149	35.0575	51.4422	5.46135	12.4588	30.6377	25 nt	31.7083	3.96242	11.8042	52.5251	4.74776	4.90866	10.2084	80.1352	58.6688	3.01617	13.4	24.9151	25 nt	20.6652	19.1627	39.4483	20.7238	22.0092	23.0513	31.6382	23.3014	19.3211	15.2742	47.2585	18.1462	25 nt	37.68	12.6564	21.2453	28.4183
						26 nt	8.78722	9.06606	36.008	46.1387	8.56638	9.64871	36.2814	45.5035	9.00806	8.48341	35.7346	46.7739	26 nt	4.90724	2.3386	35.7869	56.9672	4.68898	3.12684	13.25	78.9342	5.1255	1.55035	58.3238	35.0003	26 nt	17.6975	27.9134	32.3089	22.0803	20.7068	25.6457	29.4064	24.2411	14.6881	30.1811	35.2113	19.9195	26 nt	17.5806	23.5236	23.4615	35.4342
						27 nt	16.4803	19.9117	40.8752	22.7328	16.2125	22.3579	39.4571	21.9725	16.7481	17.4655	42.2933	23.4931	27 nt	11.5547	16.6891	49.7629	21.9932	14.0087	24.0868	30.6065	31.298	9.10067	9.29151	68.9194	12.6885	27 nt	30.1222	13.8775	39.4959	16.5045	50.3659	14.837	17.8975	16.8995	9.87842	12.9179	61.0942	16.1094	27 nt	16.1458	24.0625	28.4375	31.3542
						28 nt	28.7122	18.795	33.3291	19.1637	21.5757	18.9634	39.2856	20.1753	35.8487	18.6266	27.3726	18.1521	28 nt	40.4534	12.2777	35.6005	11.6685	23.2646	14.5004	47.2335	15.0015	57.6421	10.0549	23.9674	8.33551	28 nt	51.2828	12.9524	17.7181	18.0468	90.6115	3.37599	3.02231	2.99016	11.954	22.5287	32.4138	33.1034	28 nt	11.7693	25.5412	29.0661	33.6234
						29 nt	31.2069	10.5	22.7366	35.5565	23.0176	12.1716	27.7518	37.059	39.3963	8.82845	17.7213	34.054	29 nt	50.8907	7.74415	27.6469	13.7182	30.6241	10.4638	39.3459	19.5662	71.1573	5.02452	15.948	7.87014	29 nt	52.6224	9.23361	24.1159	14.0281	95.3597	1.68561	1.33525	1.61943	9.88506	16.7816	46.8966	26.4368	29 nt	19.1	24.2	16.2	40.5
						30 nt	8.59511	21.4942	48.9537	20.957	11.214	19.9191	39.9125	28.9543	5.97616	23.0693	57.9948	12.9597	30 nt	12.2388	17.6885	52.5722	17.5004	21.3421	6.99402	41.5811	30.0827	3.13557	28.3831	63.5633	4.91806	30 nt	28.9796	8.2236	54.13	8.66685	56.27	13.8196	17.3065	12.604	1.68919	2.62763	90.9535	4.72973	30 nt	17.7632	25.1069	24.4199	32.71
						31 nt	7.5002	10.6467	35.2302	46.623	7.94986	10.8645	36.9599	44.2258	7.05053	10.4289	33.5005	49.0201	31 nt	11.037	12.3955	36.3755	40.192	13.377	9.85602	45.7199	31.0471	8.69705	14.935	27.031	49.3369	31 nt	21.8022	22.7195	27.2658	28.2125	26.6707	25.7594	25.6987	21.8712	16.9336	19.6796	28.833	34.5538	31 nt	15.717	24.5726	22.6733	37.037
						32 nt	3.23546	7.32356	23.7723	65.6687	3.74429	9.01947	23.0161	64.2201	2.72663	5.62766	24.5285	67.1172	32 nt	4.24031	4.6966	48.996	42.0671	5.8533	5.05991	47.3365	41.7503	2.62732	4.3333	50.6556	42.3838	32 nt	2.55877	6.94169	4.61983	85.8797	2.62744	9.72378	7.99461	79.6542	2.4901	4.15959	1.24505	92.1053	32 nt	17.4242	29.0404	18.9394	34.596
						33 nt	11.7935	4.04301	53.338	30.8255	8.05801	3.97458	57.055	30.9124	15.5289	4.11143	49.621	30.7386	33 nt	13.7289	1.57859	80.0588	4.63372	1.42345	1.40938	92.1066	5.06062	26.0343	1.74781	68.011	4.20681	33 nt	3.81183	7.05982	15.9178	73.2106	6.36973	10.2011	24.2337	59.1954	1.25392	3.9185	7.60188	87.2257	33 nt	23.4032	22.0792	16.9067	37.6109
						34 nt	11.1031	17.7201	37.4886	33.6883	9.47124	18.1634	39.8346	32.5308	12.7349	17.2768	35.1426	34.8457	34 nt	14.3866	7.02434	66.8451	11.744	7.69033	4.79196	76.5555	10.9623	21.0828	9.25671	57.1347	12.5258	34 nt	15.8441	14.6249	31.1968	38.3342	26.1726	21.576	27.8612	24.3902	5.51559	7.67386	34.5324	52.2782	34 nt	21.4912	21.2281	14.6053	42.6754
10 dpi	pool 1	IL	R	6-1A	ALYU-200		%A	%C	%G	%U	%A	%C	%G	%U	%A	%C	%G	%U		%A	%C	%G	%U	%A	%C	%G	%U	%A	%C	%G	%U		%A	%C	%G	%U	%A	%C	%G	%U	%A	%C	%G	%U		%A	%C	%G	%U
						15-34 nt	20.6774	14.2301	27.4158	37.6768	19.2387	14.0018	28.4519	38.3076	22.1161	14.4583	26.3797	37.0459	15-34 nt	26.6718	14.0149	35.6301	23.6833	21.1849	13.6099	37.3791	27.8262	32.1588	14.4198	33.881	19.5404	15-34 nt	21.4801	18.2871	30.15	30.0829	28.2681	21.2075	26.3383	24.1861	14.6921	15.3667	33.9616	35.9796	15-34 nt	20.0402	18.5108	22.8716	38.5774
						15 nt	9.45218	24.6499	46.7062	19.1918	9.58965	24.9988	50.1114	15.3002	9.3147	24.301	43.301	23.0833	15 nt	13.2417	31.059	36.1794	19.5198	12.8088	29.6926	43.2202	14.2784	13.6746	32.4254	29.1386	24.7613	15 nt	8.68976	27.4851	46.9533	16.8719	10.4197	38.5513	33.2928	17.7362	6.95982	16.4189	60.6137	16.0076	15 nt	17.0977	27.4003	27.7205	27.7815
						16 nt	15.9523	22.8935	32.3821	28.7721	15.3547	18.7925	34.8804	30.9724	16.5499	26.9945	29.8838	26.5718	16 nt	36.5876	17.0791	29.9334	16.3999	22.422	21.7192	39.3667	16.492	50.7533	12.439	20.5	16.3077	16 nt	13.0681	22.8053	46.2954	17.8312	10.9728	32.011	34.311	22.7052	15.1634	13.5996	58.2798	12.9573	16 nt	17.2547	23.872	29.765	29.1084
						17 nt	15.7264	31.5575	22.8998	29.8162	16.0377	27.0026	24.3516	32.6081	15.4152	36.1124	21.4481	27.0244	17 nt	23.2904	20.7309	30.4434	25.5353	15.9311	21.7166	37.7514	24.601	30.6497	19.7452	23.1355	26.4696	17 nt	16.6962	30.6237	31.5261	21.154	12.3608	38.7832	30.5021	18.3539	21.0315	22.4642	32.5501	23.9542	17 nt	17.1042	22.1521	36.0138	24.7299
						18 nt	23.1224	18.1641	21.9996	36.7138	23.1652	20.706	23.7326	32.3961	23.0796	15.6222	20.2665	41.0316	18 nt	38.3654	12.2387	21.3719	28.024	33.1192	16.9848	28.2779	21.6181	43.6117	7.49258	14.4659	34.4299	18 nt	10.8553	26.0131	34.5763	28.5553	10.9975	35.1505	33.6457	20.2063	10.713	16.8757	35.507	36.9043	18 nt	20.3488	18.1163	37.3627	24.1722
						19 nt	37.2356	17.3553	22.2279	23.1813	33.662	19.3381	22.9946	24.0053	40.8092	15.3725	21.4611	22.3573	19 nt	52.8036	16.2372	17.5664	13.3927	24.5062	25.6493	29.3734	20.471	81.1011	6.82507	5.75941	6.31446	19 nt	17.532	23.3695	32.712	26.3865	12.8197	21.1747	40.2579	25.7477	22.2444	25.5644	25.166	27.0252	19 nt	21.8872	16.9088	28.4006	32.8034
						20 nt	17.258	15.1604	17.1618	50.4199	15.5892	15.4484	17.4428	51.5196	18.9267	14.8724	16.8808	49.3202	20 nt	35.5974	14.1965	30.7485	19.4575	42.6268	15.2369	19.2828	22.8534	28.5681	13.156	42.2142	16.0616	20 nt	14.6087	16.2349	46.4262	22.7302	10.1627	7.94989	70.1789	11.7085	19.0547	24.5199	22.6736	33.7518	20 nt	18.4724	13.1461	17.4889	50.8926
						21 nt	11.3484	7.97662	4.96419	75.7108	8.65682	6.84917	3.57966	80.9143	14.04	9.10407	6.34871	70.5072	21 nt	34.2609	11.0621	25.1163	29.5607	33.9848	10.1277	29.317	26.5705	34.5369	11.9964	20.9156	32.551	21 nt	19.9724	20.534	20.7989	38.6948	19.8062	21.7854	30.8354	27.573	20.1386	19.2825	10.7623	49.8166	21 nt	19.4161	8.8136	2.58699	69.1833
						22 nt	17.3749	10.4686	8.47577	63.6807	17.4151	8.12606	9.96542	64.4934	17.3347	12.8112	6.98611	62.868	22 nt	44.5928	3.4028	37.1434	14.861	44.4564	2.07579	39.4432	14.0246	44.7292	4.72981	34.8436	15.6974	22 nt	15.1658	19.8915	17.6309	47.3119	17.3338	25.3577	26.7343	30.5742	12.9977	14.4252	8.52742	64.0496	22 nt	16.2098	9.06859	1.75928	72.9623
						23 nt	29.0949	11.2829	9.53835	50.0838	28.9634	9.64881	9.91825	51.4695	29.2264	12.917	9.15846	48.6981	23 nt	26.2475	32.4457	19.4961	21.8106	31.9519	12.9014	26.4205	28.7262	20.5432	51.99	12.5718	14.895	23 nt	23.7743	21.246	25.4298	29.55	19.6632	27.31	29.7906	23.2362	27.8854	15.182	21.0689	35.8637	23 nt	29.1026	8.72064	8.80802	53.3688
						24 nt	66.2648	3.1233	8.28262	22.3292	66.0957	3.13667	8.29737	22.4702	66.434	3.10994	8.26786	22.1882	24 nt	37.468	28.5223	11.117	22.8927	36.684	19.6248	12.6617	31.0295	38.252	37.4198	9.57232	14.7559	24 nt	50.9628	12.023	16.6122	20.402	44.2737	19.3109	17.5178	18.8977	57.6519	4.73517	15.7066	21.9063	24 nt	53.3497	4.46563	9.43026	32.7544
						25 nt	48.6917	6.3889	14.1802	30.7392	43.9463	7.0661	15.7052	33.2824	53.4372	5.7117	12.6552	28.1959	25 nt	34.1071	5.62628	13.5148	46.7518	6.05461	7.72336	12.819	73.403	62.1595	3.52919	14.2107	20.1006	25 nt	20.2466	20.804	37.3537	21.5957	22.0047	25.9534	32.4671	19.5748	18.4885	15.6545	42.2402	23.6167	25 nt	43.4701	5.74791	18.322	32.4599
						26 nt	9.48647	9.99545	38.3811	42.1369	9.20224	10.0686	38.3113	42.4179	9.7707	9.92234	38.4509	41.856	26 nt	6.1749	3.34136	39.9495	50.5342	6.06308	4.6303	17.4088	71.8978	6.28673	2.05242	62.4903	29.1705	26 nt	19.5354	30.035	29.2947	21.1349	23.2922	27.0782	25.8025	23.8272	15.7787	32.9918	32.7869	18.4426	26 nt	20.1661	14.1439	30.5974	35.0926
						27 nt	16.1687	19.9009	42.2693	21.6611	16.1693	21.7411	40.7357	21.354	16.1681	18.0607	43.8029	21.9682	27 nt	10.5808	18.5871	49.8345	20.9976	13.0388	26.2249	30.4798	30.2564	8.12284	10.9493	69.1892	11.7387	27 nt	28.7449	15.6314	38.3244	17.2993	46.7275	17.8099	17.3065	18.1561	10.7623	13.4529	59.3423	16.4425	27 nt	14.5947	33.4748	16.0906	35.8399
						28 nt	26.8615	19.6687	34.5046	18.9651	20.5721	19.5103	39.6723	20.2453	33.1509	19.8272	29.337	17.685	28 nt	36.9634	14.3318	36.0023	12.7025	22.2931	16.6316	44.8402	16.2351	51.6338	12.032	27.1644	9.16978	28 nt	50.337	12.7047	19.2877	17.6706	89.0073	4.3678	3.57547	3.04947	11.6667	21.0417	35	32.2917	28 nt	8.41017	34.6264	19.0461	37.9173
						29 nt	28.4674	10.1121	23.027	38.3935	21.3698	11.6154	27.9742	39.0406	35.565	8.60868	18.0798	37.7465	29 nt	47.1702	8.66767	29.312	14.8502	27.946	11.3003	40.1398	20.6139	66.3944	6.03501	18.4841	9.08644	29 nt	49.6882	9.62067	28.4262	12.2649	94.4088	1.74674	1.99282	1.85163	4.9676	17.4946	54.8596	22.6782	29 nt	17.8095	15.4165	31.2241	35.5499
						30 nt	8.58988	19.9545	49.6479	21.8078	10.9328	17.699	41.953	29.4152	6.24698	22.21	57.3428	14.2003	30 nt	12.0121	17.9287	52.4207	17.6386	20.6796	8.04101	41.3786	29.9007	3.34446	27.8163	63.4628	5.37647	30 nt	29.5124	7.94624	51.8445	10.6969	56.7002	13.5678	16.3317	13.4003	2.32463	2.32463	87.3573	7.99347	30 nt	20.5769	28.0594	27.4126	23.951
						31 nt	6.92918	8.98294	34.9657	49.1222	7.27533	9.45379	37.1185	46.1524	6.58304	8.51209	32.8129	52.092	31 nt	11.6819	11.5805	37.3717	39.3659	13.972	9.72253	44.953	31.3524	9.39176	13.4386	29.7903	47.3793	31 nt	19.6453	20.7089	29.8974	29.7484	29.0509	23.3351	25.5899	22.0241	10.2397	18.0828	34.2048	37.4728	31 nt	9.49099	22.3754	29.4539	38.6797
						32 nt	2.83896	6.46843	25.9537	64.7389	3.27261	8.05954	25.0989	63.5689	2.40532	4.87732	26.8086	65.9088	32 nt	4.08179	4.76939	49.1024	42.0464	5.33262	5.72313	43.6507	45.2936	2.83096	3.81565	54.5542	38.7992	32 nt	2.01439	6.33356	3.74353	87.9085	2.50745	9.15308	6.33	82.0095	1.52132	3.51403	1.15706	93.8076	32 nt	15.3074	20.2254	24.0164	40.4508
						33 nt	11.9249	3.71743	52.848	31.5097	8.13817	3.66637	56.6122	31.5833	15.7117	3.7685	49.0837	31.4361	33 nt	14.0247	1.70417	78.8064	5.4648	1.7116	1.69646	90.4726	6.11936	26.3377	1.71189	67.1401	4.81025	33 nt	3.78759	6.51505	14.6171	75.0802	6.31241	9.84308	22.8602	60.9843	1.26278	3.18701	6.37402	89.1762	33 nt	6.71494	20.6386	41.6392	31.0072
						34 nt	10.7596	16.7799	37.8993	34.5612	9.3663	17.1089	40.5817	32.9431	12.1529	16.4508	35.2169	36.1794	34 nt	14.1842	6.78583	67.1708	11.8592	8.11432	4.77442	76.325	10.7862	20.2541	8.79724	58.0166	12.9321	34 nt	14.7652	15.2158	31.249	38.77	26.5414	23.9098	27.4436	22.1053	2.98913	6.52174	35.0543	55.4348	34 nt	14.0196	22.8431	20.2941	42.8431
10 dpi	pool 1	IS76	S	9-1A	ALYU-201		%A	%C	%G	%U	%A	%C	%G	%U	%A	%C	%G	%U		%A	%C	%G	%U	%A	%C	%G	%U	%A	%C	%G	%U		%A	%C	%G	%U	%A	%C	%G	%U	%A	%C	%G	%U		%A	%C	%G	%U
						15-34 nt	20.6933	14.7289	27.1418	37.436	19.0622	14.5713	28.2592	38.1072	22.3243	14.8864	26.0245	36.7648	15-34 nt	26.7481	13.3629	35.5668	24.3221	20.5813	12.7212	38.0238	28.6737	32.915	14.0046	33.1099	19.9706	15-34 nt	21.0592	18.0225	30.5338	30.3845	27.8663	19.5887	27.99	24.5549	14.252	16.4562	33.0777	36.2141	15-34 nt	19.0898	22.5419	20.0837	38.2846
						15 nt	9.82419	25.4159	45.0236	19.7363	10.006	25.7272	48.0303	16.2365	9.64239	25.1046	42.017	23.236	15 nt	13.3221	30.1218	36.5738	19.9823	13.3126	29.606	44.7251	12.3563	13.3317	30.6375	28.4225	27.6082	15 nt	7.60433	24.6842	50.1341	17.5774	9.26708	32.6513	39.6774	18.4042	5.94159	16.717	60.5908	16.7506	15 nt	18.4173	26.2375	25.7663	29.5789
						16 nt	17.0719	23.2652	32.4038	27.2591	16.1832	19.5895	34.9169	29.3104	17.9607	26.9408	29.8907	25.2077	16 nt	41.5427	14.3787	29.3622	14.7164	22.8648	19.9566	41.637	15.5416	60.2206	8.80084	17.0873	13.8912	16 nt	14.3786	19.9898	47.9513	17.6803	10.845	27.505	40.1597	21.4904	17.9122	12.4746	55.7429	13.8703	16 nt	17.5009	26.3613	23.463	32.6748
						17 nt	15.7954	32.1245	23.4643	28.6158	15.918	27.9682	25.0812	31.0326	15.6728	36.2808	21.8474	26.199	17 nt	24.8317	19.7242	29.9577	25.4865	16.1138	20.3943	38.7458	24.7461	33.5495	19.054	21.1695	26.2269	17 nt	14.3117	31.4993	32.4088	21.7802	11.0834	38.1694	31.3325	19.4147	17.5399	24.8292	33.4852	24.1458	17 nt	14.834	25.4851	29.3977	30.2832
						18 nt	23.4236	18.4629	21.7933	36.3202	23.2246	21.0638	23.4682	32.2435	23.6226	15.862	20.1184	40.397	18 nt	40.503	10.0825	19.7861	29.6284	35.3479	14.7231	26.5737	23.3553	45.6581	5.44194	12.9984	35.9016	18 nt	9.2599	26.3843	34.9127	29.4431	9.3015	33.1521	36.3078	21.2386	9.21829	19.6165	33.5177	37.6475	18 nt	17.9786	21.556	35.0734	25.392
						19 nt	40.0313	16.5144	21.1408	22.3135	36.1524	18.5891	22.0718	23.1868	43.9102	14.4398	20.2098	21.4402	19 nt	55.8893	15.5862	16.1782	12.3464	26.1369	25.8572	28.1127	19.8932	85.6417	5.31514	4.24365	4.79953	19 nt	17.4157	20.693	33.6322	28.2591	12.7173	19.0633	41.4647	26.7547	22.114	22.3227	25.7997	29.7636	19 nt	16.417	21.7094	31.5413	30.3322
						20 nt	16.8063	15.1387	16.985	51.07	15.3276	15.5893	17.2069	51.8761	18.285	14.688	16.763	50.2639	20 nt	36.6477	12.7163	32.0528	18.5833	45.2147	13.2814	18.9795	22.5244	28.0806	12.1511	45.126	14.6423	20 nt	12.6041	15.0692	49.8871	22.4396	9.51611	5.78598	75.3479	9.35003	15.6921	24.3523	24.4264	35.5292	20 nt	17.3416	17.0759	22.6268	42.9557
						21 nt	11.6524	8.49492	4.30992	75.5427	8.62835	7.31449	3.04396	81.0132	14.6765	9.67535	5.57587	70.0723	21 nt	34.4356	9.51976	25.33	30.7146	34.5414	8.3501	30.0927	27.0158	34.3299	10.6894	20.5674	34.4133	21 nt	21.112	19.7604	20.6614	38.4662	21.6677	19.3273	30.4402	28.5648	20.5562	20.1935	10.8827	48.3676	21 nt	19.7326	10.3707	2.71162	67.1851
						22 nt	16.6586	11.1326	7.94926	64.2595	16.8629	8.74739	9.493	64.8968	16.4544	13.5179	6.40553	63.6222	22 nt	38.6686	3.39173	40.6691	17.2705	38.5385	1.90516	43.3194	16.2369	38.7986	4.87831	38.0189	18.3041	22 nt	14.277	20.8388	17.2024	47.6819	14.9588	25.5144	26.8519	32.6749	13.5952	16.1631	7.55287	62.6888	22 nt	15.4211	11.0097	2.10753	71.4617
						23 nt	28.6321	11.7386	9.06302	50.5663	28.6161	9.94802	9.46369	51.9722	28.6481	13.5292	8.66236	49.1603	23 nt	23.6063	32.9002	17.8103	25.6833	28.7486	11.9308	24.7332	34.5873	18.4639	53.8696	10.8873	16.7792	23 nt	21.5496	20.8503	24.7541	32.8459	19.3665	25.3412	29.539	25.7533	23.7327	16.3594	19.9693	39.9386	23 nt	22.2335	13.2628	9.75046	54.7533
						24 nt	64.8365	3.39775	8.56056	23.2052	64.6528	3.40334	8.5857	23.3582	65.0203	3.39217	8.53541	23.0522	24 nt	36.0981	26.8013	10.5584	26.5422	34.8634	17.0239	11.7345	36.3782	37.3329	36.5788	9.38224	16.7061	24 nt	49.9557	12.4431	17.334	20.2672	43.8712	19.4271	17.7815	18.9201	56.0402	5.45906	16.8865	21.6142	24 nt	40.3803	9.40181	11.0856	39.1323
						25 nt	47.1752	6.42715	14.6607	31.7369	42.6363	7.15279	16.1146	34.0964	51.7141	5.70151	13.2069	29.3775	25 nt	32.2194	4.42103	13.7829	49.5766	4.96046	5.86575	11.9738	77.2	59.4784	2.97631	15.5921	21.9532	25 nt	18.8176	19.4267	39.9557	21.8	20.2612	23.0708	33.3597	23.3083	17.374	15.7825	46.5517	20.2918	25 nt	25.3765	20.9924	18.5597	35.0714
						26 nt	8.1532	9.05943	39.9158	42.8716	8.05192	9.43504	39.8376	42.6755	8.25448	8.68381	39.994	43.0677	26 nt	4.87709	2.43102	39.746	52.9459	4.99815	3.39916	15.3571	76.2456	4.75604	1.46288	64.1348	29.6463	26 nt	16.7312	28.373	32.6562	22.2396	20.9624	23.3444	30.6813	25.0119	12.5	33.4016	34.6311	19.4672	26 nt	19.3595	22.4542	22.7222	35.4641
						27 nt	14.7391	20.3646	42.7942	22.102	14.3845	22.5744	41.5614	21.4796	15.0937	18.1548	44.027	22.7244	27 nt	10.3114	18.2347	50.3724	21.0815	12.3387	26.5799	30.3349	30.7466	8.28414	9.88957	70.4099	11.4164	27 nt	29.1974	16.6142	36.537	17.6514	51.5041	14.9091	16.0992	17.4876	6.89076	18.3193	56.9748	17.8151	27 nt	16.3721	28.12	23.282	32.2259
						28 nt	28.7172	19.7454	33.3723	18.1651	21.0105	19.9823	39.204	19.8032	36.4239	19.5086	27.5406	16.527	28 nt	39.5808	13.6338	35.8041	10.9812	21.4823	16.0597	47.7422	14.7158	57.6793	11.208	23.866	7.24667	28 nt	54.5385	12.1981	16.8085	16.4548	92.0441	3.24237	2.57313	2.14043	17.033	21.1538	31.044	30.7692	28 nt	14.3731	29.0657	19.0688	37.4924
						29 nt	30.9293	11.2932	22.7278	35.0497	22.4998	13.0865	28.068	36.3456	39.3588	9.49986	17.3876	33.7537	29 nt	49.5477	8.51149	28.2539	13.6869	28.5278	11.5532	40.1587	19.7603	70.5675	5.4698	16.3492	7.61355	29 nt	51.731	12.7951	22.3153	13.1586	95.4809	1.64659	1.43807	1.43448	7.98122	23.9437	43.1925	24.8826	29 nt	20.6726	23.7548	19.53	36.0427
						30 nt	7.75757	23.7632	47.0862	21.3931	9.96166	21.0814	40.1526	28.8044	5.55348	26.4449	54.0198	13.9818	30 nt	11.0442	19.629	51.1086	18.2182	19.1735	7.20994	42.5011	31.1154	2.91493	32.048	59.7162	5.32086	30 nt	28.2559	8.78266	51.0182	11.9432	54.4987	14.0424	16.581	14.8779	2.01309	3.5229	85.4555	9.00856	30 nt	19.8899	26.8082	24.2925	29.0094
						31 nt	6.45506	10.2203	34.435	48.8896	6.74769	10.3815	36.5379	46.3329	6.16244	10.0591	32.3321	51.4464	31 nt	9.88489	11.472	38.0462	40.597	11.2963	8.82137	46.643	33.2394	8.47352	14.1225	29.4494	47.9546	31 nt	18.0123	22.1858	29.9082	29.8938	26.145	26.7812	26.0814	20.9924	9.87952	17.5904	33.7349	38.7952	31 nt	15.8365	32.3528	17.8509	33.9598
						32 nt	3.0672	7.19759	25.3771	64.3582	3.42406	8.74313	24.9147	62.9181	2.71033	5.65205	25.8394	65.7982	32 nt	3.80934	5.14368	47.9286	43.1183	4.60358	5.94253	46.7504	42.7035	3.0151	4.34483	49.1069	43.5332	32 nt	1.93661	6.71772	4.38147	86.9642	2.46336	10.0366	7.2272	80.2728	1.40987	3.39879	1.53575	93.6556	32 nt	15.4577	33.5273	18.5132	32.5018
						33 nt	11.3186	3.76475	52.2296	32.6871	7.71367	3.69466	55.8395	32.7522	14.9234	3.83484	48.6197	32.622	33 nt	13.6597	1.51928	80.1007	4.72031	1.51914	1.39921	91.9504	5.13122	25.8002	1.63934	68.2511	4.30939	33 nt	4.12558	7.18375	16.2602	72.4304	6.20438	10.1277	24.7719	58.896	2.04678	4.23977	7.74854	85.9649	33 nt	19.6489	24.9676	19.1916	36.1919
						34 nt	10.8203	17.0567	39.5445	32.5785	9.24268	17.3547	41.592	31.8106	12.3979	16.7587	37.4969	33.3464	34 nt	14.4833	7.03942	67.9146	10.5627	7.04387	4.56453	78.4107	9.98093	21.9228	9.5143	57.4185	11.1444	34 nt	15.3692	13.9599	31.9574	38.7135	25.1681	18.6359	32.0845	24.1114	5.57029	9.28382	31.8302	53.3156	34 nt	14.5517	26.3256	25.1399	33.9828
10 dpi	pool 1	IS76	R	10-1A	ALYU-202		%A	%C	%G	%U	%A	%C	%G	%U	%A	%C	%G	%U		%A	%C	%G	%U	%A	%C	%G	%U	%A	%C	%G	%U		%A	%C	%G	%U	%A	%C	%G	%U	%A	%C	%G	%U		%A	%C	%G	%U
						15-34 nt	20.1653	14.7866	27.9435	37.1046	18.7499	14.7454	28.7519	37.7528	21.5807	14.8279	27.1352	36.4563	15-34 nt	26.3823	13.4676	36.675	23.4751	20.4403	13.1227	38.7611	27.6759	32.3244	13.8125	34.5888	19.2743	15-34 nt	20.3558	18.5047	30.8415	30.2981	26.6758	19.932	28.4915	24.9008	14.0358	17.0774	33.1914	35.6954	15-34 nt	19.6072	18.9099	23.9132	37.5697
						15 nt	9.27471	25.8632	45.2065	19.6556	9.36883	26.2207	48.1996	16.2109	9.18059	25.5057	42.2134	23.1003	15 nt	12.7073	31.4642	36.3493	19.4791	12.4509	30.248	44.0367	13.2644	12.9638	32.6804	28.6619	25.6938	15 nt	8.39513	26.3396	49.1149	16.1503	9.91558	34.5413	37.8544	17.6888	6.87468	18.138	60.3754	14.6119	15 nt	16.6668	23.5457	33.2637	26.5238
						16 nt	16.0044	23.1262	33.2919	27.5776	15.2714	19.49	35.8289	29.4098	16.7373	26.7624	30.7549	25.7454	16 nt	38.9316	15.1441	30.8146	15.1098	23.267	19.9425	41.8523	14.9383	54.5961	10.3457	19.777	15.2812	16 nt	13.4857	21.0076	46.8982	18.6085	10.8847	28.6251	37.3779	23.1123	16.0867	13.3902	56.4185	14.1046	16 nt	16.529	23.2603	33.5067	26.704
						17 nt	15.7131	32.0013	24.0054	28.2802	15.9264	27.9878	25.5546	30.5311	15.4999	36.0147	22.4563	26.0292	17 nt	24.1927	19.7149	31.8152	24.2772	15.2419	20.8628	40.4441	23.4512	33.1436	18.5669	23.1863	25.1032	17 nt	14.8279	30.7544	32.2771	22.1406	11.6857	36.0256	33.6227	18.6661	17.9701	25.4833	30.9315	25.6151	17 nt	14.9419	20.8746	40.9029	23.2806
						18 nt	22.7336	18.865	22.6345	35.7669	22.6596	21.2709	24.2549	31.8146	22.8076	16.4591	21.0141	39.7193	18 nt	39.6497	11.0403	20.5039	28.8061	34.0231	15.7117	27.8948	22.3704	45.2762	6.36885	13.113	35.2419	18 nt	10.6446	25.8295	34.6052	28.9208	10.6001	32.5668	35.5979	21.2351	10.689	19.0921	33.6124	36.6066	18 nt	19.9748	18.8526	38.1381	23.0346
						19 nt	36.3542	18.2441	22.8821	22.5195	32.5623	20.3985	23.5589	23.4804	40.1462	16.0897	22.2054	21.5587	19 nt	53.1559	16.728	17.086	13.03	23.6053	26.8911	29.0516	20.4519	82.7065	6.56483	5.12048	5.60815	19 nt	16.2689	22.8528	32.6376	28.2407	11.8463	19.9358	40.9099	27.3079	20.6915	25.7699	24.3652	29.1734	19 nt	19.1035	15.6106	30.9837	34.3022
						20 nt	16.2597	15.9917	18.4695	49.2791	15.0103	16.4882	18.6402	49.8613	17.5092	15.4952	18.2988	48.6969	20 nt	34.7778	12.8866	34.1754	18.1601	43.511	13.9446	20.597	21.9474	26.0446	11.8287	47.7538	14.3728	20 nt	13.9842	14.8177	49.2095	21.9885	8.74906	6.69045	74.0548	10.5057	19.2194	22.945	24.3643	33.4713	20 nt	19.0741	12.914	18.0559	49.956
						21 nt	11.0676	8.42722	5.12498	75.3802	8.29834	7.2357	3.75891	80.7071	13.8368	9.61875	6.49105	70.0534	21 nt	33.4088	10.2586	26.0482	30.2844	32.6372	9.16297	31.5361	26.6638	34.1804	11.3542	20.5603	33.905	21 nt	19.3263	20.7399	21.5811	38.3527	19.5215	20.807	32.02	27.6515	19.131	20.6727	11.1423	49.054	21 nt	19.3162	9.24309	3.68062	67.76
						22 nt	16.6195	11.0736	8.65545	63.6514	16.7633	8.56164	10.2539	64.4211	16.4757	13.5856	7.05697	62.8817	22 nt	41.8564	3.30694	39.6122	15.2245	41.6741	1.9832	42.032	14.3107	42.0387	4.63067	37.1925	16.1382	22 nt	13.0091	18.7869	19.5745	48.6295	14.9544	23.924	28.9036	32.218	11.0638	13.6498	10.2455	65.0409	22 nt	15.5568	8.88426	2.11186	73.4471
						23 nt	27.9174	11.5971	9.78786	50.6977	27.7712	9.96353	10.2285	52.0367	28.0635	13.2307	9.34717	49.3587	23 nt	24.647	33.1173	19.5507	22.685	30.309	12.7373	26.6238	30.3299	18.985	53.4974	12.4776	15.04	23 nt	19.8317	21.4622	26.8583	31.8477	17.2792	25.8033	31.903	25.0144	22.3843	17.1211	21.8136	38.681	23 nt	26.7919	7.99002	8.22683	56.9913
						24 nt	65.2224	3.2144	8.62275	22.9405	65.0185	3.24179	8.64	23.0997	65.4263	3.18702	8.60549	22.7812	24 nt	36.8239	27.906	11.3929	23.8771	36.1173	18.3634	13.1373	32.3821	37.5306	37.4486	9.64863	15.3722	24 nt	49.7321	11.6467	17.7259	20.8954	43.9621	17.7283	19.0083	19.3014	55.5021	5.5651	16.4434	22.4894	24 nt	49.8873	4.42947	10.1429	35.5403
						25 nt	47.188	6.84994	15.137	30.8251	42.5121	7.54678	16.7174	33.2238	51.8638	6.15309	13.5566	28.4265	25 nt	33.8579	4.99547	14.4427	46.7039	5.89223	6.70335	13.8897	73.5147	61.8235	3.28759	14.9957	19.8931	25 nt	17.3402	20.9813	39.4056	22.2729	19.885	24.3341	32.5363	23.2446	14.7954	17.6285	46.2749	21.3012	25 nt	42.5146	7.91283	18.903	30.6695
						26 nt	9.28972	10.7304	39.4425	40.5374	9.08062	11.0159	38.9845	40.9189	9.49883	10.4449	39.9005	40.1558	26 nt	5.92406	3.22795	41.407	49.441	5.90504	4.4348	17.9883	71.6719	5.94309	2.0211	64.8257	27.2101	26 nt	16.2835	30.8173	31.3667	21.5325	18.6874	26.1831	31.2953	23.8342	13.8796	35.4515	31.4381	19.2308	26 nt	17.8617	20.0833	27.2217	34.8333
						27 nt	15.612	20.5518	42.1798	21.6563	15.5404	22.2993	40.7253	21.435	15.6836	18.8044	43.6343	21.8777	27 nt	10.4151	18.3571	51.2908	19.937	12.9762	26.3945	31.347	29.2823	7.85391	10.3198	71.2346	10.5917	27 nt	25.4892	17.6202	40.2059	16.6846	42.8006	19.7454	19.2928	18.1612	8.17791	15.495	61.1191	15.208	27 nt	14.5775	23.584	28.1599	33.6786
						28 nt	25.4737	20.1282	35.24	19.1581	19.5338	19.9965	39.8787	20.591	31.4137	20.2599	30.6012	17.7252	28 nt	36.7719	13.3199	38.0061	11.9021	21.2002	15.143	48.4801	15.1766	52.3436	11.4968	27.5321	8.62753	28 nt	50.1268	14.8077	19.9251	15.1404	88.8855	4.37459	3.81947	2.92041	11.368	25.2408	36.0308	27.3603	28 nt	17.1812	22.3137	29.7867	30.7184
						29 nt	27.1511	10.9104	24.1386	37.7999	20.2487	12.4265	29.075	38.2498	34.0535	9.39426	19.2022	37.3501	29 nt	45.6413	8.62969	30.9949	14.7341	25.2842	10.8467	43.4702	20.399	65.9985	6.4127	18.5197	9.06914	29 nt	51.2972	14.9002	21.1736	12.6289	93.6761	2.28617	1.92978	2.10798	8.91841	27.5142	40.4175	23.1499	29 nt	13.7068	28.1806	24.704	33.4086
						30 nt	7.79082	18.4436	53.3313	20.4342	10.4418	18.2735	42.4012	28.8836	5.13987	18.6137	64.2615	11.9849	30 nt	10.5463	14.4594	57.9271	17.0672	18.5246	7.12661	44.756	29.5928	2.56795	21.7922	71.0982	4.54165	30 nt	27.1687	7.5934	54.5901	10.6478	52.8196	13.039	18.6017	15.5397	1.51775	2.14777	90.5785	5.75601	30 nt	17.5301	25.749	29.6215	27.0993
						31 nt	6.99234	9.93843	34.7887	48.2806	7.38776	10.6439	36.7842	45.1841	6.59692	9.23295	32.7931	51.377	31 nt	10.8136	10.5713	39.0983	39.5168	11.9944	9.37848	46.4471	32.18	9.6328	11.764	31.7494	46.8537	31 nt	18.8411	19.6872	31.8196	29.6521	25.6978	20.514	31.8121	21.9761	11.9843	18.8605	31.8271	37.3281	31 nt	13.6692	25.8652	29.5765	30.889
						32 nt	3.14017	7.11954	25.9088	63.8315	3.61051	8.87493	25.0378	62.4767	2.66984	5.36415	26.7797	65.1863	32 nt	4.25309	4.78098	48.6323	42.3336	5.36128	5.60497	44.4133	44.6204	3.14489	3.95699	52.8513	40.0468	32 nt	2.31419	6.02045	4.34772	87.3176	2.45447	8.96279	7.25257	81.3302	2.17391	3.07811	1.44286	93.3051	32 nt	9.67456	31.0662	24.4758	34.7835
						33 nt	12.5611	4.32743	51.4524	31.6591	8.50464	4.1767	55.405	31.9137	16.6175	4.47817	47.4998	31.4046	33 nt	14.9989	1.75115	77.5194	5.73058	1.77218	1.62849	90.1041	6.49521	28.2256	1.87382	64.9346	4.96595	33 nt	3.8476	7.03761	13.4968	75.618	6.07446	11.1039	20.6728	62.1489	1.62075	2.97137	6.32091	89.087	33 nt	13.86	25.257	21.2653	39.6177
						34 nt	10.9403	18.3292	38.5702	32.1603	9.48824	18.7957	41.1097	30.6063	12.3924	17.8627	36.0307	33.7142	34 nt	14.2734	7.69212	66.8323	11.2022	7.05871	5.34601	77.1211	10.4742	21.4881	10.0382	56.5435	11.9302	34 nt	14.9015	16.391	30.0155	38.692	23.1364	21.4487	31.3643	24.0506	6.66667	11.3333	28.6667	53.3333	34 nt	13.7258	22.5814	25.5364	38.1564
10 dpi	pool 1	IL+IS76	S	17-1A	ALYU-205		%A	%C	%G	%U	%A	%C	%G	%U	%A	%C	%G	%U		%A	%C	%G	%U	%A	%C	%G	%U	%A	%C	%G	%U		%A	%C	%G	%U	%A	%C	%G	%U	%A	%C	%G	%U		%A	%C	%G	%U
						15-34 nt	21.0123	14.7021	26.7422	37.5433	19.4611	14.4825	27.7352	38.3211	22.5635	14.9218	25.7492	36.7655	15-34 nt	26.2865	14.0412	34.8291	24.8432	20.5661	13.5521	36.8891	28.9927	32.007	14.5302	32.7691	20.6936	15-34 nt	21.025	18.4249	30.7335	29.8167	27.3605	20.1318	28.0751	24.4327	14.6894	16.718	33.3919	35.2007	15-34 nt	21.068	22.2937	18.8547	37.7836
						15 nt	9.55746	25.853	45.3899	19.1996	9.68387	25.8935	48.6835	15.7391	9.43104	25.8125	42.0964	22.6601	15 nt	12.1776	32.0254	36.4197	19.3772	12.0494	30.7088	44.4691	12.7726	12.3058	33.3421	28.3703	25.9818	15 nt	8.70989	27.4116	46.5027	17.3758	9.7707	35.841	35.9652	18.4231	7.64908	18.9822	57.0403	16.3284	15 nt	19.4399	25.9543	25.7223	28.8835
						16 nt	17.5974	22.2549	31.8521	28.2956	16.7626	18.6512	34.4507	30.1355	18.4323	25.8586	29.2534	26.4557	16 nt	39.8852	14.2549	29.8829	15.977	23.3945	18.2012	41.6923	16.712	56.3758	10.3086	18.0735	15.242	16 nt	13.7639	22.724	44.0646	19.4475	11.3827	29.2737	35.6285	23.7151	16.1451	16.1743	52.5007	15.1799	16 nt	17.9074	27.2709	23.1108	31.711
						17 nt	16.125	31.9418	22.852	29.0812	16.4625	27.4401	24.5588	31.5386	15.7876	36.4435	21.1452	26.6238	17 nt	23.5164	19.1832	30.574	26.7264	15.7966	19.1557	39.223	25.8246	31.2362	19.2106	21.925	27.6281	17 nt	15.8598	30.7933	32.0703	21.2766	12.3837	38.7693	29.9146	18.9323	19.3358	22.8174	34.226	23.6208	17 nt	15.9694	26.6632	29.9486	27.4188
						18 nt	24.4975	18.8019	20.104	36.5966	24.2793	21.3986	21.741	32.5811	24.7158	16.2051	18.467	40.6121	18 nt	40.5566	10.2231	18.8222	30.3982	35.4324	14.7561	26.1752	23.6364	45.6808	5.69006	11.4692	37.16	18 nt	9.82748	26.4547	35.624	28.0937	9.74828	34.1012	36.0722	20.0784	9.90668	18.8083	35.1759	36.1091	18 nt	17.5385	19.8366	37.051	25.5738
						19 nt	42.0675	16.1525	19.6205	22.1595	37.8294	18.08	20.5705	23.5201	46.3056	14.2249	18.6706	20.7989	19 nt	54.4776	16.624	15.9224	12.976	24.228	27.5042	27.3993	20.8686	84.7273	5.74379	4.44557	5.08339	19 nt	16.842	21.1062	35.3973	26.6544	11.0402	17.9872	44.8617	26.1109	22.6439	24.2252	25.933	27.198	19 nt	18.1186	23.9663	30.546	27.3692
						20 nt	17.7947	14.8046	17.6214	49.7793	16.5754	15.0801	17.5416	50.8029	19.014	14.5291	17.7012	48.7557	20 nt	38.0306	11.7195	32.825	17.4249	47.5199	12.6756	17.9152	21.8893	28.5412	10.7633	47.7349	12.9605	20 nt	12.6368	14.308	51.8088	21.2465	7.35217	4.83177	79.2338	8.58222	17.9214	23.7841	24.3837	33.9107	20 nt	17.9533	15.4251	21.8713	44.7503
						21 nt	12.2055	8.4156	4.42608	74.9528	9.34358	7.40814	3.17409	80.0742	15.0674	9.42306	5.67808	69.8315	21 nt	35.1527	10.38	25.2334	29.2339	34.5761	9.14459	30.2048	26.0745	35.7292	11.6154	20.2621	32.3933	21 nt	21.1312	21.2838	20.9662	36.6188	20.0759	20.7485	31.5971	27.5785	22.1865	21.819	10.3353	45.6592	21 nt	19.6873	9.86738	2.67896	67.7663
						22 nt	17.0041	10.7633	7.6774	64.5552	17.0848	8.65054	9.19309	65.0716	16.9234	12.876	6.16171	64.0389	22 nt	39.73	3.46091	36.2118	20.5973	39.5415	2.05085	38.6599	19.7478	39.9185	4.87096	33.7638	21.4467	22 nt	14.8482	20.7552	18.4003	45.9962	15.5551	24.5912	26.6997	33.154	14.1414	16.9192	10.101	58.8384	22 nt	15.1386	9.95126	1.99487	72.9153
						23 nt	29.1523	12.0087	9.12081	49.7183	29.1374	10.1304	9.40287	51.3293	29.1671	13.8869	8.83875	48.1073	23 nt	23.4015	33.8056	16.64	26.1529	28.4846	13.5984	22.7715	35.1455	18.3184	54.0128	10.5084	17.1604	23 nt	20.9286	22.2466	26.0174	30.8073	18.3183	25.662	30.9309	25.0887	23.539	18.8312	21.1039	36.526	23 nt	25.4143	10.2692	9.50975	54.8068
						24 nt	65.4351	3.37676	8.56311	22.625	65.2652	3.38548	8.58464	22.7647	65.605	3.36803	8.54158	22.4854	24 nt	33.716	29.0063	10.6683	26.6093	31.8736	19.8011	11.9149	36.4103	35.5584	38.2115	9.42175	16.8083	24 nt	49.6975	13.0555	17.2828	19.9642	43.5084	20.024	18.2523	18.2154	55.8866	6.08708	16.3134	21.713	24 nt	44.5807	7.3449	11.7208	36.3536
						25 nt	45.7282	6.34112	14.4177	33.513	41.9132	6.76215	15.793	35.5317	49.5432	5.92009	13.0424	31.4943	25 nt	29.2757	4.89713	13.6243	52.2029	4.40877	6.27607	11.4463	77.8689	54.1427	3.51818	15.8022	26.5369	25 nt	18.1823	19.504	40.9006	21.4131	21.5275	22.2409	34.0327	22.1989	14.8372	16.7672	47.7684	20.6273	25 nt	30.6231	22.753	16.6697	29.9542
						26 nt	8.93425	9.5254	37.457	44.0834	8.83839	9.47859	37.4124	44.2706	9.03012	9.5722	37.5016	43.8961	26 nt	5.58001	2.70381	37.6625	54.0537	5.86588	3.60915	14.9461	75.5789	5.29414	1.79846	60.3789	32.5285	26 nt	18.0369	27.8707	32.04	22.0525	21.6229	24.5274	29.7833	24.0664	14.4509	31.2139	34.2967	20.0385	26 nt	22.63	22.0276	18.2189	37.1235
						27 nt	14.4365	22.5465	40.6155	22.4014	14.0172	25.0413	39.2694	21.6721	14.8559	20.0517	41.9617	23.1307	27 nt	10.1188	21.1983	47.0707	21.6121	12.3703	29.9193	27.1779	30.5326	7.8674	12.4773	66.9635	12.6917	27 nt	29.5469	16.3284	36.658	17.4666	49.3271	17.0592	16.319	17.2948	9.76676	15.5977	56.9971	17.6385	27 nt	20.4129	25.6742	19.849	34.0639
						28 nt	28.9064	20.4343	32.4213	18.2379	21.3057	20.5219	38.2487	19.9236	36.5071	20.3467	26.5939	16.5523	28 nt	38.5417	15.4444	34.6236	11.3903	21.4064	18.928	44.888	14.7776	55.677	11.9607	24.3593	8.00298	28 nt	50.9561	14.4999	17.4597	17.0842	91.4754	3.27167	2.63789	2.61505	10.4369	25.7282	32.2816	31.5534	28 nt	9.46844	29.4574	23.4911	37.5831
						29 nt	30.2113	10.9497	21.8922	36.9468	22.2625	12.4064	26.5984	38.7326	38.16	9.49306	17.186	35.161	29 nt	48.9631	9.97092	26.5553	14.5107	29.1357	13.182	36.8071	20.8752	68.7904	6.75983	16.3035	8.14629	29 nt	51.7627	10.1558	25.4815	12.6	95.461	1.64793	1.42387	1.46724	8.06452	18.6636	49.5392	23.7327	29 nt	21.9937	22.9233	22.6661	32.4169
						30 nt	7.8075	23.1131	49.0985	19.9809	10.3547	21.1552	40.3949	28.0952	5.26031	25.071	57.8021	11.8666	30 nt	10.7942	19.6294	51.5619	18.0144	18.9819	8.49821	41.1858	31.3342	2.60659	30.7606	61.9381	4.69472	30 nt	26.5909	9.28078	55.2097	8.91869	51.4605	16.4388	18.7383	13.3623	1.72117	2.12278	91.681	4.47504	30 nt	17.199	30.3645	18.3661	34.0704
						31 nt	7.24218	10.635	35.8382	46.2847	7.49692	10.5915	38.2248	43.6867	6.98744	10.6785	33.4515	48.8826	31 nt	10.0416	12.741	36.3166	40.9007	11.6684	10.5538	45.4168	32.361	8.41482	14.9283	27.2164	49.4405	31 nt	17.7665	22.5411	31.2566	28.4358	22.9456	24.3363	29.646	23.0721	12.5874	20.7459	32.8671	33.7995	31 nt	17.2439	28.824	17.6768	36.2554
						32 nt	3.15765	7.07236	24.5141	65.2559	3.58963	8.56891	23.5311	64.3103	2.72567	5.57581	25.4972	66.2014	32 nt	4.08369	4.97702	47.9825	42.9568	5.47187	5.97401	46.3078	42.2463	2.69551	3.98003	49.6572	43.6672	32 nt	2.66821	7.04447	4.7636	85.5237	2.82618	9.85975	8.24479	79.0693	2.51023	4.2292	1.2824	91.9782	32 nt	21.6485	27.4826	17.7259	33.143
						33 nt	11.4251	3.47142	51.9082	33.1953	7.5345	3.3932	55.6502	33.4221	15.3157	3.54963	48.1663	32.9684	33 nt	13.7707	1.69758	79.9676	4.56412	1.44847	1.61442	92.0877	4.84942	26.0929	1.78074	67.8475	4.27882	33 nt	4.20167	7.0719	14.5905	74.136	6.19694	10.2292	23.3447	60.2292	2.20641	3.91459	5.8363	88.0427	33 nt	29.8188	28.2971	12.029	29.8551
						34 nt	10.9607	15.5808	39.4541	34.0045	9.48573	15.6125	41.6809	33.2209	12.4357	15.5491	37.2272	34.788	34 nt	13.9172	6.88076	68.0174	11.1846	7.66756	4.89008	77.0938	10.3485	20.1669	8.87145	58.941	12.0207	34 nt	16.5417	14.0613	28.1752	41.2217	25.2313	21.1943	28.1749	25.3995	7.85219	6.92841	28.1755	57.0439	34 nt	18.5732	31.5211	16.2476	33.6581
10 dpi	pool 1	IL+IS76	R	18-1A	ALYU-206		%A	%C	%G	%U	%A	%C	%G	%U	%A	%C	%G	%U		%A	%C	%G	%U	%A	%C	%G	%U	%A	%C	%G	%U		%A	%C	%G	%U	%A	%C	%G	%U	%A	%C	%G	%U		%A	%C	%G	%U
						15-34 nt	20.8377	14.2538	28.0979	36.8106	19.2602	14.0298	29.2538	37.4562	22.4153	14.4778	26.942	36.1649	15-34 nt	26.3623	13.953	36.2416	23.4431	20.4285	13.7677	38.3613	27.4425	32.2961	14.1382	34.122	19.4437	15-34 nt	21.0437	18.2412	30.7949	29.9203	27.9491	20.0833	27.783	24.1845	14.1382	16.3992	33.8067	35.656	15-34 nt	19.6628	19.6771	24.0478	36.6123
						15 nt	9.42414	25.7946	46.5563	18.225	9.48611	25.7328	49.5735	15.2076	9.36217	25.8563	43.539	21.2425	15 nt	12.3905	30.9765	37.1097	19.5233	12.2608	30.0222	44.8274	12.8897	12.5201	31.9309	29.3921	26.1569	15 nt	8.02065	26.7816	49.5371	15.6607	9.80189	35.0775	38.4566	16.664	6.23942	18.4856	60.6176	14.6574	15 nt	17.4133	24.3456	31.9947	26.2463
						16 nt	16.8627	21.1986	36.5413	25.3975	15.776	17.739	39.4401	27.045	17.9494	24.6582	33.6425	23.7499	16 nt	38.922	15.7742	30.4294	14.8744	21.4452	21.3712	42.0958	15.0878	56.3989	10.1772	18.7631	14.6609	16 nt	13.4297	22.7633	46.3186	17.4884	12.1179	29.4878	36.2033	22.191	14.7416	16.0387	56.434	12.7857	16 nt	18.1185	23.1083	33.6041	25.1692
						17 nt	16.8949	30.0157	23.8426	29.2467	16.7916	26.5704	25.1795	31.4585	16.9982	33.4611	22.5057	27.035	17 nt	24.3256	20.021	30.6176	25.0358	15.4781	21.0443	39.6798	23.7978	33.1732	18.9976	21.5554	26.2738	17 nt	15.0412	30.5381	33.1029	21.3178	12.424	37.1223	32.8469	17.6069	17.6583	23.9539	33.3589	25.0288	17 nt	16.2894	19.8893	40.6764	23.1449
						18 nt	25.3841	18.15	21.4112	35.0548	24.9452	20.5722	22.9192	31.5634	25.823	15.7278	19.9032	38.5461	18 nt	40.6446	10.7362	19.2227	29.3965	34.2356	15.7124	27.2908	22.7612	47.0536	5.75996	11.1546	36.0319	18 nt	10.6919	27.2624	36.4555	25.5902	10.4545	33.8279	37.2985	18.419	10.9293	20.6969	35.6125	32.7614	18 nt	20.8256	18.8529	36.0135	24.3081
						19 nt	41.0794	15.6865	20.5192	22.7149	37.0597	17.6487	21.341	23.9506	45.0991	13.7244	19.6974	21.4791	19 nt	54.1646	16.1201	16.7668	12.9484	23.6364	26.5663	28.9765	20.8207	84.6929	5.67395	4.55709	5.0761	19 nt	17.6324	23.0884	34.1206	25.1586	11.9518	19.7021	43.5598	24.7862	23.3129	26.4748	24.6815	25.5309	19 nt	19.4917	15.3201	32.2914	32.8968
						20 nt	16.9478	14.1408	17.5644	51.3469	15.789	14.4211	17.5133	52.2765	18.1067	13.8606	17.6155	50.4173	20 nt	35.5127	12.5108	34.3936	17.583	45.2375	13.6386	18.7989	22.3249	25.7878	11.3829	49.9883	12.841	20 nt	12.2689	15.3518	51.8054	20.5739	6.99122	5.56544	78.5731	8.87027	17.5465	25.1383	25.0377	32.2775	20 nt	18.6722	13.5918	16.4633	51.2727
						21 nt	11.6838	8.41586	4.53593	75.3644	8.87701	7.11819	3.27692	80.7279	14.4906	9.71353	5.79495	70.001	21 nt	35.6923	10.1889	25.0905	29.0283	34.7746	8.96576	30.6471	25.6125	36.6099	11.4121	19.5339	32.4441	21 nt	20.3088	20.9264	20.8553	37.9096	19.7689	21.3094	30.8437	28.078	20.8486	20.5433	10.8669	47.7411	21 nt	19.2352	9.40064	3.43119	67.9329
						22 nt	16.5419	11.2351	7.76935	64.4536	16.5489	8.69612	9.22932	65.5257	16.535	13.7741	6.30938	63.3815	22 nt	40.0001	3.42506	38.9827	17.5921	39.6222	2.055	41.5698	16.753	40.378	4.79513	36.3955	18.4313	22 nt	15.3759	20.2597	18.2564	46.108	16.1731	25.8566	26.597	31.3734	14.5787	14.6629	9.91573	60.8427	22 nt	15.971	9.58643	2.2086	72.2339
						23 nt	29.0371	11.1923	9.41415	50.3564	28.8958	9.63733	9.64007	51.8268	29.1783	12.7474	9.18824	48.8861	23 nt	24.9311	32.9113	18.533	23.6246	30.2649	13.4157	24.9812	31.3382	19.5974	52.407	12.0847	15.9109	23 nt	22.0638	21.9235	25.3668	30.646	19.4486	26.1473	29.2931	25.111	24.679	17.6996	21.4405	36.1809	23 nt	26.2986	9.36528	9.98699	54.3492
						24 nt	65.2589	3.30631	9.06258	22.3722	65.095	3.31809	9.06649	22.5204	65.4229	3.29452	9.05867	22.2239	24 nt	35.5816	30.3111	11.1816	22.9258	34.7088	21.0575	12.4421	31.7916	36.4545	39.5646	9.92105	14.0599	24 nt	51.3996	10.9462	17.5558	20.0984	46.8796	16.1035	18.3328	18.6841	55.9197	5.78898	16.7787	21.5126	24 nt	51.1278	4.33241	11.1429	33.3968
						25 nt	48.0181	6.40644	14.7739	30.8016	44.0254	6.87614	16.2142	32.8842	52.0108	5.93675	13.3335	28.719	25 nt	31.5391	5.61828	14.8679	47.9747	5.23679	7.56187	13.4966	73.7047	57.8414	3.67468	16.2392	22.2448	25 nt	19.4341	20.0247	40.7424	19.7988	20.7021	25.8626	33.9934	19.4419	18.1661	14.1869	47.4913	20.1557	25 nt	41.3109	8.16999	18.6404	31.8787
						26 nt	9.12436	9.93575	39.895	41.0449	8.91498	9.79706	40.136	41.152	9.33373	10.0744	39.654	40.9378	26 nt	5.85006	3.23139	40.7609	50.1577	5.93232	4.52041	17.8911	71.6562	5.76781	1.94237	63.6307	28.6591	26 nt	16.0937	31.7167	30.3145	21.8751	20.811	26.7761	28.8874	23.5255	11.3764	36.6573	31.7416	20.2247	26 nt	16.0529	12.6091	35.1814	36.1566
						27 nt	13.8731	22.6105	42.9464	20.57	13.5695	24.8592	41.6931	19.8782	14.1766	20.3619	44.1997	21.2618	27 nt	9.93237	21.1891	49.215	19.6635	12.356	29.8928	29.8284	27.9228	7.50876	12.4853	68.6017	11.4043	27 nt	29.0032	14.8309	40.0371	16.1288	48.8688	16.3147	17.446	17.3705	9.13758	13.347	62.6283	14.8871	27 nt	15.1131	29.6876	28.1962	27.0031
						28 nt	28.2455	20.8782	33.0964	17.7799	20.8246	20.7652	39.2323	19.1778	35.6665	20.9911	26.9605	16.3819	28 nt	37.3095	14.8586	36.41	11.4218	20.5389	18.1577	46.6018	14.7016	54.0801	11.5595	26.2183	8.14202	28 nt	50.7313	11.8162	18.8014	18.6511	89.5832	4.30609	3.38302	2.72765	11.8794	19.3262	34.2199	34.5745	28 nt	12.9111	25.5111	24.0222	37.5556
						29 nt	28.9589	10.708	23.5424	36.7907	21.2197	12.1201	28.6936	37.9666	36.6981	9.296	18.3912	35.6147	29 nt	47.2019	9.43238	29.4507	13.9151	27.1056	12.4741	41.0153	19.405	67.2981	6.39068	17.8861	8.42512	29 nt	51.0598	11.4567	22.4323	15.0512	94.7312	1.95129	1.73745	1.58004	7.38832	20.9622	43.1271	28.5223	29 nt	11.758	22.9795	31.3813	33.8813
						30 nt	8.15106	21.3364	50.7391	19.7734	10.5563	19.057	43.4918	26.8949	5.74587	23.6159	57.9864	12.6518	30 nt	11.3494	18.5031	53.023	17.1246	19.7545	8.21173	42.8449	29.1889	2.9444	28.7944	63.201	5.06024	30 nt	28.4714	8.16179	53.7943	9.57252	55.4892	14.102	17.9835	12.4254	1.45365	2.22161	89.605	6.71969	30 nt	12.8558	34.5148	25.0881	27.5413
						31 nt	6.85482	9.03237	37.6442	46.4686	7.21069	9.29123	40.344	43.1541	6.49896	8.77351	34.9445	49.783	31 nt	10.2997	10.8989	39.7328	39.0685	11.8645	9.48161	47.4331	31.2207	8.73488	12.3163	32.0326	46.9163	31 nt	19.7589	19.7169	30.8202	29.7041	28.847	22.6655	28.4086	20.0789	10.6707	16.7683	33.2317	39.3293	31 nt	15.3137	25.6863	27.8039	31.1961
						32 nt	2.83307	6.48997	27.4611	63.2159	3.2137	7.91289	26.1259	62.7475	2.45243	5.06705	28.7963	63.6842	32 nt	4.12984	4.57471	50.2194	41.076	5.60998	5.41192	45.8166	43.1615	2.64971	3.7375	54.6222	38.9906	32 nt	2.3581	5.94728	4.06104	87.6336	2.96955	8.45644	6.79831	81.7757	1.74664	3.43813	1.32377	93.4915	32 nt	11.8323	32.3602	18.6232	37.1843
						33 nt	11.0973	3.34587	53.393	32.1638	7.36142	3.18751	57.4897	31.9613	14.8333	3.50423	49.2963	32.3662	33 nt	13.443	1.61718	80.0281	4.91179	1.5299	1.55698	91.6104	5.30275	25.356	1.67738	68.4457	4.52084	33 nt	3.76214	6.69836	13.2154	76.3241	6.13889	10.5	19	64.3611	1.38539	2.89673	7.43073	88.2872	33 nt	15.3117	27.8117	32.9607	23.916
						34 nt	10.4833	15.1963	41.2501	33.0703	9.04285	15.2758	44.4768	31.2046	11.9237	15.1167	38.0235	34.9361	34 nt	14.0262	6.16063	68.7974	11.0158	6.97778	4.23571	79.3788	9.40774	21.0746	8.08555	58.216	12.6239	34 nt	13.968	14.6137	28.3041	43.1143	24.8303	20.5317	26.0181	28.6199	3.10559	8.69565	30.5901	57.6087	34 nt	17.3535	26.4194	21.2454	34.9817
10 dpi	pool 2	PC (mock)	S	1-2A	ALYU-209		%A	%C	%G	%U	%A	%C	%G	%U	%A	%C	%G	%U		%A	%C	%G	%U	%A	%C	%G	%U	%A	%C	%G	%U		%A	%C	%G	%U	%A	%C	%G	%U	%A	%C	%G	%U		%A	%C	%G	%U
						15-34 nt	21.2884	13.7304	27.6467	37.3344	19.8615	13.3926	28.7259	38.02	22.7154	14.0682	26.5675	36.6489	15-34 nt	28.2226	12.7474	35.7979	23.232	22.7434	11.8524	38.2582	27.146	33.7018	13.6425	33.3376	19.3181	15-34 nt	21.8981	17.0393	29.7115	31.3511	29.1203	18.6563	26.7419	25.4815	14.6758	15.4223	32.6811	37.2208	15-34 nt
						15 nt	9.56486	23.5182	46.875	20.0419	9.72219	23.6723	50.6742	15.9313	9.40752	23.3642	43.0758	24.1525	15 nt	13.6933	27.3963	37.1104	21.8001	13.2026	26.08	46.3697	14.3476	14.184	28.7126	27.851	29.2525	15 nt	8.07853	24.1492	49.5549	18.2174	9.72534	31.25	38.2287	20.796	6.43172	17.0485	60.8811	15.6388	15 nt
						16 nt	17.5145	22.9527	31.5038	28.029	16.788	17.8366	34.7557	30.6197	18.2411	28.0688	28.2518	25.4383	16 nt	40.8725	14.7762	29.2297	15.1216	22.7101	20.338	41.284	15.668	59.035	9.21443	17.1754	14.5752	16 nt	14.2619	19.1975	46.7313	19.8094	10.9417	26.6368	37.3991	25.0224	17.582	11.7582	56.0634	14.5964	16 nt
						17 nt	16.6398	29.4782	23.132	30.75	16.661	25.7159	24.4408	33.1824	16.6187	33.2405	21.8231	28.3177	17 nt	25.4733	20.0211	29.0173	25.4882	16.7414	21.3081	37.1995	24.7509	34.2052	18.7341	20.8351	26.2256	17 nt	14.9869	29.1035	33.0746	22.8351	11.359	34.7582	32.5272	21.3556	18.6147	23.4488	33.6219	24.3146	17 nt
						18 nt	24.5681	17.3316	21.2876	36.8128	24.1416	19.4909	22.8755	33.492	24.9945	15.1723	19.6996	40.1336	18 nt	41.2718	10.2981	19.2345	29.1957	35.7916	14.5462	27.3515	22.3108	46.7519	6.05	11.1175	36.0806	18 nt	10.3912	25.8907	32.0257	31.6924	9.12204	32.2852	34.7603	23.8325	11.6604	19.4963	29.291	39.5522	18 nt
						19 nt	40.7724	15.5157	20.2504	23.4615	36.6792	17.4338	21.3324	24.5546	44.8657	13.5976	19.1684	22.3684	19 nt	55.8611	14.2965	16.2927	13.5497	26.6191	23.3764	28.3318	21.6726	85.1032	5.21649	4.25364	5.42671	19 nt	18.3923	20.1178	32.2144	29.2755	13.4253	18.4388	39.3506	28.7853	23.3594	21.7969	25.0781	29.7656	19 nt
						20 nt	17.4646	14.0577	16.3793	52.0985	15.8266	14.3372	16.9926	52.8436	19.1025	13.7782	15.766	51.3533	20 nt	37.9941	13.7061	29.0874	19.2124	44.1025	14.0735	20.3754	21.4486	31.8856	13.3387	37.7995	16.9762	20 nt	15.4442	15.0378	45.8126	23.7054	12.2472	7.25336	68.3673	12.1321	18.6411	22.8223	23.2578	35.2787	20 nt
						21 nt	12.0536	7.57333	4.8226	75.5504	8.95814	6.6517	3.20882	81.1813	15.1491	8.49496	6.43639	69.9195	21 nt	36.5703	9.31832	25.6601	28.4512	36.7151	8.43341	29.8258	25.0257	36.4255	10.2032	21.4945	31.8767	21 nt	20.8263	19.8233	20.453	38.8974	22.4448	18.3768	31.4106	27.7677	19.2078	21.2697	9.49539	50.0271	21 nt
						22 nt	18.5571	9.66338	8.30362	63.4759	18.6897	7.68436	9.87175	63.7542	18.4245	11.6424	6.73549	63.1976	22 nt	48.7688	2.61367	35.0634	13.5541	48.7511	1.45424	37.1977	12.5969	48.7865	3.77309	32.9291	14.5113	22 nt	14.3757	18.8111	17.0378	49.7754	16.4729	23.2253	27.3312	32.9706	12.2784	14.3969	6.74449	66.5802	22 nt
						23 nt	30.4358	10.8536	9.75922	48.9514	30.3726	9.16045	10.0796	50.3873	30.499	12.5467	9.43879	47.5155	23 nt	30.881	30.1549	20.2066	18.7576	38.4295	9.48283	27.2944	24.7932	23.3324	50.8269	13.1188	12.7219	23 nt	22.4926	18.3065	23.0984	36.1025	20.8755	23.097	27.932	28.0954	24.1096	13.516	18.2648	44.1096	23 nt
						24 nt	65.8814	3.09985	8.64907	22.3697	65.7169	3.0905	8.66346	22.5292	66.046	3.10921	8.63468	22.2101	24 nt	39.5163	28.6663	11.2706	20.5468	39.696	18.3631	12.8736	29.0673	39.3365	38.9694	9.66762	12.0264	24 nt	51.7573	10.47	16.422	21.3507	46.8876	16.0506	17.1978	19.864	56.627	4.88942	15.6462	22.8374	24 nt
						25 nt	50.0801	5.86144	14.5471	29.5114	45.2815	6.47202	16.1847	32.0618	54.8787	5.25087	12.9095	26.961	25 nt	35.0593	4.7113	14.2134	46.016	6.69278	6.41897	14.1585	72.7298	63.4258	3.00363	14.2683	19.3022	25 nt	21.693	18.7027	39.6927	19.9116	26.747	20.4337	31.1325	21.6867	16.6389	16.9717	48.2529	18.1364	25 nt
						26 nt	9.69914	9.30955	41.2134	39.7779	9.45143	9.13824	41.1348	40.2755	9.94686	9.48085	41.2921	39.2802	26 nt	5.98256	2.84524	42.5481	48.6241	5.96809	3.94851	19.6012	70.4822	5.99703	1.74197	65.495	26.766	26 nt	20.6917	27.5897	31.2509	20.4677	23.6456	22.5316	31.1392	22.6835	17.7378	32.6478	31.3625	18.2519	26 nt
						27 nt	14.9476	18.0823	46.1752	20.7948	15.0858	20.4703	44.2263	20.2176	14.8095	15.6942	48.1242	21.3721	27 nt	11.6949	14.6386	53.7527	19.9138	15.999	21.4842	33.3617	29.155	7.39082	7.79304	74.1436	10.6726	27 nt	28.4179	19.385	35.0636	17.1335	48.4692	17.4553	16.1431	17.9324	8.36653	21.3147	53.9841	16.3347	27 nt
						28 nt	25.6403	19.6231	34.3496	20.387	21.0337	18.8705	38.7093	21.3864	30.2469	20.3756	29.9899	19.3876	28 nt	37.1078	12.611	37.062	13.2193	26.5293	12.822	44.8298	15.8189	47.6862	12.4	29.2941	10.6197	28 nt	50.6942	12.1992	18.7505	18.356	87.6222	4.91787	3.73485	3.72507	13.7662	19.4805	33.7662	32.987	28 nt
						29 nt	28.3882	9.90686	24.8315	36.8734	21.6519	11.1627	29.7276	37.4578	35.1245	8.65097	19.9354	36.2891	29 nt	48.1059	7.4826	29.6986	14.7129	30.6679	8.78651	40.994	19.5516	65.544	6.17868	18.4031	9.87422	29 nt	51.0932	8.24458	25.9216	14.7406	93.6984	1.90031	2.24109	2.16023	8.48806	14.5889	49.6021	27.321	29 nt
						30 nt	8.97719	20.1362	48.288	22.5986	10.7154	17.0155	42.3361	29.9329	7.23895	23.2568	54.24	15.2642	30 nt	10.7023	18.0092	53.5226	17.7659	17.5867	6.52626	46.4015	29.4855	3.81782	29.4922	60.6438	6.04621	30 nt	29.867	6.83525	52.451	10.8468	58.7284	11.4583	16.6667	13.1466	1.00553	2.21217	88.2353	8.54701	30 nt
						31 nt	7.93778	9.44551	36.3489	46.2678	8.16272	9.70846	38.3781	43.7508	7.71285	9.18255	34.3198	48.7848	31 nt	11.884	10.7439	38.4638	38.9083	13.6309	8.31328	46.3426	31.7132	10.1372	13.1746	30.5849	46.1034	31 nt	22.0234	19.0805	27.7787	31.1174	31.5468	22.4559	26.3908	19.6065	12.5	15.7051	29.1667	42.6282	31 nt
						32 nt	3.26649	7.48341	27.0548	62.1953	3.82212	9.20315	25.8529	61.1219	2.71085	5.76368	28.2568	63.2687	32 nt	3.7682	4.37474	49.8034	42.0537	4.84326	5.10972	44.8981	45.1489	2.69314	3.63976	54.7087	38.9584	32 nt	1.73187	5.51529	4.00648	88.7464	1.9786	8.03553	6.60206	83.3838	1.48515	2.99505	1.41089	94.1089	32 nt
						33 nt	12.1028	3.79367	51.5944	32.5091	8.56132	3.85802	55.043	32.5377	15.6443	3.72931	48.1459	32.4805	33 nt	14.3907	1.68608	77.6723	6.2509	1.88818	1.67085	89.4471	6.99388	26.8932	1.70131	65.8976	5.50792	33 nt	4.54541	6.85919	11.2549	77.3405	7.64652	10.0733	18.7271	63.5531	1.44429	3.64512	3.78267	91.1279	33 nt
						34 nt	11.2767	16.9222	37.5689	34.2322	9.90814	16.8799	40.0303	33.1816	12.6453	16.9645	35.1074	35.2828	34 nt	14.8539	6.59845	67.049	11.4986	8.30282	4.51098	77.0267	10.1595	21.405	8.68591	57.0713	12.8377	34 nt	16.1966	15.4671	31.6351	36.7011	28.8218	22.4927	27.556	21.1295	3.57143	8.44156	35.7143	52.2727	34 nt
10 dpi	pool 2	PC (mock)	R	2-2A	ALYU-210		%A	%C	%G	%U	%A	%C	%G	%U	%A	%C	%G	%U		%A	%C	%G	%U	%A	%C	%G	%U	%A	%C	%G	%U		%A	%C	%G	%U	%A	%C	%G	%U	%A	%C	%G	%U		%A	%C	%G	%U
						15-34 nt	21.3508	13.9187	25.9209	38.8096	19.6416	13.7881	26.9371	39.6332	23.06	14.0493	24.9047	37.986	15-34 nt	27.5991	13.4288	32.7395	26.2326	21.4338	12.7509	34.6673	31.1481	33.7644	14.1068	30.8117	21.3171	15-34 nt	21.4174	17.7697	29.6677	31.1453	27.8511	20.0529	26.8206	25.2755	14.9836	15.4866	32.5147	37.015	15-34 nt
						15 nt	9.8364	25.2664	44.1287	20.7685	10.1281	25.866	47.3054	16.7006	9.54474	24.6668	40.952	24.8364	15 nt	14.3944	32.9608	31.3806	21.2642	14.5304	33.2144	38.4455	13.8096	14.2584	32.7071	24.3157	28.7188	15 nt	7.97858	25.7216	46.9771	19.3227	8.79905	32.6397	38.9863	19.5749	7.15812	18.8034	54.9679	19.0705	15 nt
						16 nt	18.7984	22.0767	30.2557	28.8691	17.9588	18.3221	32.6928	31.0263	19.638	25.8314	27.8186	26.7119	16 nt	44.0508	14.9883	25.3359	15.6249	26.3821	20.9575	36.164	16.4965	61.7196	9.01922	14.5078	14.7534	16 nt	16.35	19.9627	42.3001	21.3872	10.5578	26.1887	38.7308	24.5227	22.1422	13.7368	45.8694	18.2517	16 nt
						17 nt	17.1474	30.0646	23.358	29.4299	17.3425	26.521	24.6342	31.5023	16.9524	33.6083	22.0819	27.3575	17 nt	25.3191	18.9623	28.8024	26.9161	17.0399	19.0726	38.4671	25.4205	33.5983	18.8521	19.1378	28.4118	17 nt	14.2415	29.8457	33.0525	22.8603	11.0881	36.1959	32.0573	20.6587	17.3949	23.4955	34.0478	25.0618	17 nt
						18 nt	25.1847	17.228	20.3346	37.2527	24.8069	19.5178	21.9178	33.7575	25.5626	14.9381	18.7514	40.748	18 nt	42.1283	9.43899	16.8938	31.5389	37.1601	14.2041	24.0621	24.5737	47.0966	4.67391	9.72546	38.504	18 nt	10.0429	26.5536	32.4914	30.9121	9.45677	33.4217	34.6141	22.5075	10.6291	19.6855	30.3688	39.3167	18 nt
						19 nt	42.5563	15.5443	18.5818	23.3177	38.4012	17.5828	19.6012	24.4149	46.7114	13.5058	17.5623	22.2205	19 nt	57.3945	15.8169	13.9885	12.8001	27.7488	26.6958	24.6698	20.8856	87.0402	4.93807	3.30721	4.71456	19 nt	17.7802	19.8302	32.3371	30.0526	12.4909	19.1005	39.3846	29.024	23.0695	20.5598	25.2896	31.0811	19 nt
						20 nt	17.8221	14.5899	15.3857	52.2023	16.2941	14.7579	15.8887	53.0594	19.3502	14.422	14.8827	51.3451	20 nt	40.2468	14.1512	25.069	20.533	45.8831	12.6723	17.6948	23.7498	34.6105	15.6301	32.4433	17.3161	20 nt	14.6603	15.3584	44.2005	25.7808	13.201	8.12986	64.2697	14.3994	16.1197	22.5869	24.1313	37.1622	20 nt
						21 nt	12.8058	8.29369	4.41668	74.4838	9.86034	7.3557	3.3247	79.4593	15.7513	9.23169	5.50866	69.5083	21 nt	36.3074	9.36625	21.5089	32.8175	37.2183	8.76636	25.0533	28.962	35.3964	9.96614	17.9645	36.673	21 nt	21.7169	19.6979	19.3316	39.2536	22.0456	18.4189	29.6659	29.8696	21.3882	20.9769	8.99743	48.6375	21 nt
						22 nt	17.1364	10.2208	6.94025	65.7026	17.0733	8.54017	8.20115	66.1853	17.1995	11.9014	5.67934	65.2198	22 nt	43.5498	3.4507	33.9173	19.0822	43.55	1.92416	36.3364	18.1894	43.5496	4.97724	31.4981	19.975	22 nt	14.9093	20.3359	16.6535	48.1013	16.7389	24.1529	24.9172	34.1911	13.0797	16.519	8.38979	62.0115	22 nt
						23 nt	28.3943	11.1047	8.83132	51.6697	28.2189	9.42998	9.1484	53.2028	28.5697	12.7794	8.51423	50.1367	23 nt	22.6364	31.5575	16.4878	29.3183	27.1329	10.4409	22.5994	39.8269	18.1399	52.6742	10.3762	18.8097	23 nt	22.404	19.7973	23.193	34.6057	17.9262	25.5185	29.2794	27.2759	26.8817	14.0762	17.1065	41.9355	23 nt
						24 nt	65.0715	3.1972	8.4186	23.3127	64.8977	3.19383	8.43545	23.473	65.2453	3.20057	8.40174	23.1524	24 nt	34.3523	25.9866	10.4333	29.2278	31.8405	15.4083	11.496	41.2551	36.8641	36.5648	9.37058	17.2005	24 nt	51.3203	12.6194	15.3608	20.6995	45.3402	19.7878	16.364	18.508	57.3005	5.45101	14.3576	22.891	24 nt
						25 nt	46.7548	5.83869	14.3071	33.0994	42.5639	6.42077	15.7612	35.2541	50.9457	5.25661	12.853	30.9447	25 nt	30.5728	3.62907	13.2567	52.5414	4.49013	4.55269	10.1746	80.7826	56.6555	2.70545	16.3387	24.3003	25 nt	20.6518	17.1818	38.5717	23.5947	23.0893	20.6136	30.8934	25.4037	18.2143	13.75	46.25	21.7857	25 nt
						26 nt	7.91076	7.79579	40.2327	44.0608	7.88681	8.17411	40.1977	43.7414	7.93471	7.41746	40.2677	44.3801	26 nt	4.31713	2.0237	37.1781	56.4811	4.39265	2.78907	11.0876	81.7307	4.24161	1.25833	63.2686	31.2314	26 nt	15.878	29.5756	32.0407	22.5058	19.8026	23.8742	30.8452	25.4781	11.9534	35.277	33.2362	19.5335	26 nt
						27 nt	13.1698	17.3076	47.0052	22.5174	13.0335	20.1614	44.4394	22.3658	13.3062	14.4539	49.5709	22.6689	27 nt	9.88996	14.8472	51.5365	23.7264	13.2814	23.0299	26.7594	36.9293	6.49857	6.66445	76.3136	10.5234	27 nt	30.5708	14.0006	38.5114	16.9172	52.1833	16.1262	13.2728	18.4176	8.95833	11.875	63.75	15.4167	27 nt
						28 nt	32.0359	18.0857	29.8925	19.9859	22.7618	18.8844	35.7065	22.6473	41.31	17.2869	24.0785	17.3246	28 nt	42.2161	12.4527	32.2653	13.0658	22.7231	15.7608	42.5195	18.9965	61.7091	9.14472	22.0111	7.13501	28 nt	51.759	8.32686	21.2847	18.6295	93.4485	2.41761	1.94435	2.18953	10.0694	14.2361	40.625	35.0694	28 nt
						29 nt	31.7181	9.48415	20.1837	38.614	22.9407	11.1944	25.065	40.8	40.4956	7.77394	15.3025	36.4279	29 nt	51.3472	8.33974	25.1298	15.1833	30.4427	11.7446	34.775	23.0377	72.2517	4.93491	15.4846	7.32883	29 nt	53.278	8.78052	21.8078	16.1336	96.4583	1.2744	0.944689	1.32257	10.0977	16.2866	42.671	30.9446	29 nt
						30 nt	8.03562	24.1134	43.5206	24.3304	9.70871	19.5396	38.4947	32.257	6.36253	28.6872	48.5465	16.4038	30 nt	10.1392	22.7365	46.2468	20.8774	16.3244	8.74009	39.4976	35.438	3.95407	36.7329	52.9961	6.31689	30 nt	22.4725	10.1857	56.3884	10.9534	43.1858	17.7876	21.9027	17.1239	1.75921	2.58384	90.8741	4.78285	30 nt
						31 nt	7.51565	10.6041	33.7467	48.1335	7.74633	10.9625	35.7565	45.5346	7.28496	10.2457	31.737	50.7324	31 nt	11.0196	11.9941	33.9156	43.0707	11.3644	10.3224	41.5825	36.7307	10.6748	13.6658	26.2487	49.4106	31 nt	16.9451	25.4315	26.6886	30.9349	20.1445	29.2135	22.7929	27.8491	13.7457	21.6495	30.5842	34.0206	31 nt
						32 nt	3.38773	6.67755	22.5518	67.3829	3.91874	8.09071	22.3292	65.6613	2.85672	5.2644	22.7744	69.1045	32 nt	4.95469	6.34211	45.0131	43.6901	6.70941	7.09628	47.3969	38.7974	3.19997	5.58795	42.6294	48.5827	32 nt	3.78919	7.85826	5.61218	82.7404	4.07382	12.5	9.78412	73.6421	3.50456	3.21651	1.44023	91.8387	32 nt
						33 nt	10.8367	4.06259	50.8478	34.2529	7.52809	3.9515	53.7621	34.7583	14.1453	4.17367	47.9335	33.7475	33 nt	13.0544	1.90994	80.5881	4.4476	1.59704	1.69666	91.7751	4.9312	24.5117	2.12323	69.4011	3.964	33 nt	5.77108	9.511	17.6966	67.0213	8.71898	13.0785	26.6264	51.5761	2.82318	5.94354	8.76672	82.4666	33 nt
						34 nt	10.8973	16.8178	35.4793	36.8055	9.76089	17.2953	36.081	36.8628	12.0338	16.3403	34.8776	36.7483	34 nt	14.0915	7.62197	65.8415	12.4451	8.86478	5.92856	72.7885	12.4182	19.3182	9.31538	58.8945	12.4719	34 nt	15.8275	14.8199	28.8536	40.4989	28.2716	20.6173	29.1358	21.9753	3.38346	9.02256	28.5714	59.0226	34 nt
10 dpi	pool 2	IL	S	5-2A	ALYU-211		%A	%C	%G	%U	%A	%C	%G	%U	%A	%C	%G	%U		%A	%C	%G	%U	%A	%C	%G	%U	%A	%C	%G	%U		%A	%C	%G	%U	%A	%C	%G	%U	%A	%C	%G	%U		%A	%C	%G	%U
						15-34 nt	20.5671	14.7892	27.2152	37.4285	18.9875	14.5711	28.392	38.0494	22.1466	15.0074	26.0385	36.8076	15-34 nt	27.0085	13.6069	35.8073	23.5773	20.7841	13.1135	38.8944	27.208	33.2329	14.1003	32.7202	19.9466	15-34 nt	20.9725	17.3295	30.2217	31.4762	27.5593	19.2446	27.4374	25.7588	14.3858	15.4145	33.0061	37.1936	15-34 nt	19.4317	21.3496	18.6569	40.5619
						15 nt	8.92961	24.9055	47.6803	18.4846	9.05067	25.0411	51.2183	14.6899	8.80854	24.7698	44.1422	22.2794	15 nt	12.4077	30.7332	38.0804	18.7787	11.806	29.2363	47.1144	11.8433	13.0093	32.2301	29.0464	25.7141	15 nt	6.95634	23.8922	53.0014	16.15	8.70468	32.7828	40.8538	17.6587	5.20799	15.0016	65.149	14.6413	15 nt	19.4587	28.6134	23.0502	28.8777
						16 nt	16.8966	22.4922	30.5192	30.092	16.0621	18.9021	32.8464	32.1894	17.7311	26.0823	28.192	27.9945	16 nt	42.1232	13.8881	29.0142	14.9745	25.0018	19.0966	40.4857	15.4158	59.2445	8.67964	17.5426	14.5332	16 nt	13.8407	18.2927	48.6843	19.1824	9.58184	25.9236	39.9307	24.5639	18.0995	10.6618	57.4378	13.8009	16 nt	15.6836	26.8936	23.1843	34.2384
						17 nt	15.1374	32.3737	23.0045	29.4844	15.3582	28.0872	24.4149	32.1397	14.9167	36.6601	21.594	26.8292	17 nt	24.0093	18.999	32.9986	23.9931	14.8668	19.8138	41.6263	23.6931	33.1518	18.1842	24.3709	24.2931	17 nt	12.1664	30.7175	35.8092	21.3069	8.86351	41.6204	32.6264	16.8896	15.4693	19.8146	38.9919	25.7242	17 nt	14.8209	25.0367	30.5727	29.5697
						18 nt	23.0635	19.3983	21.7618	35.7765	22.8268	22.0685	23.2652	31.8395	23.3001	16.728	20.2585	39.7135	18 nt	39.9917	10.9223	21.3025	27.7835	35.6939	15.4456	27.6404	21.2201	44.2895	6.39902	14.9645	34.347	18 nt	8.42495	26.9516	33.8997	30.7238	8	35.4627	36.7662	19.7711	8.8499	18.4405	31.0331	41.6764	18 nt	17.6487	22.6347	31.9847	27.7319
						19 nt	38.5339	17.6531	21.8	22.013	34.6022	19.8828	22.3323	23.1827	42.4657	15.4233	21.2677	20.8433	19 nt	53.6153	17.599	16.1445	12.6412	23.8571	28.4604	27.6389	20.0436	83.3736	6.73754	4.65004	5.23882	19 nt	16.2083	19.3706	33.7052	30.7159	11.1429	15.6383	40.6489	32.57	21.2737	23.103	26.7615	28.8618	19 nt	16.2623	18.5149	33.0313	32.1915
						20 nt	16.6535	15.6909	16.2744	51.3811	15.1638	16.0984	16.6349	52.1029	18.1433	15.2834	15.9139	50.6594	20 nt	40.1639	12.7808	28.305	18.7503	46.3063	12.684	19.7691	21.2407	34.0216	12.8776	36.841	16.2599	20 nt	15.4348	15.0123	44.1892	25.3638	11.7175	6.99834	66.5947	14.6895	19.152	23.0263	21.7836	36.038	20 nt	15.9748	17.0423	19.438	47.5449
						21 nt	10.7201	8.00293	4.44566	76.8313	7.72381	6.63755	2.85141	82.7872	13.7165	9.3683	6.03991	70.8753	21 nt	36.5376	9.02109	26.2712	28.1701	36.0375	7.79135	32.1404	24.0307	37.0377	10.2508	20.4021	32.3094	21 nt	20.3576	18.6623	21.2235	39.7566	20.7719	18.9217	31.989	28.3174	19.9433	18.4029	10.458	51.1958	21 nt	20.0681	9.62502	1.94259	68.3643
						22 nt	16.9746	11.0805	8.94941	62.9954	17.3235	8.20641	10.6619	63.8081	16.6257	13.9546	7.23689	62.1828	22 nt	41.2221	2.72546	40.6293	15.4232	40.8952	1.55447	43.0518	14.4986	41.5489	3.89644	38.2068	16.3478	22 nt	13.6885	19.9045	17.4676	48.9393	15.0121	24.8091	27.4353	32.7435	12.3649	15	7.5	65.1351	22 nt	15.1883	9.70567	1.81554	73.2905
						23 nt	28.855	11.592	9.65132	49.9017	28.7728	10.0206	10.0779	51.1287	28.9371	13.1634	9.22469	48.6748	23 nt	27.1114	32.0109	19.4943	21.3835	32.9894	13.2397	26.2075	27.5634	21.2333	50.7821	12.781	15.2035	23 nt	20.6848	21.1222	26.305	31.8881	17.3303	25.9729	31.9231	24.7738	24.0392	16.2715	20.6868	39.0025	23 nt	23.2875	11.2034	9.67846	55.8307
						24 nt	64.8597	3.39942	8.76265	22.9782	64.6523	3.43622	8.76795	23.1435	65.0671	3.36262	8.75734	22.8129	24 nt	37.436	29.2713	10.6642	22.6284	36.2811	21.3664	11.803	30.5495	38.5909	37.1763	9.52551	14.7073	24 nt	51.4291	11.5794	17.1064	19.8852	44.8852	18.1869	18.6144	18.3135	57.9729	4.97185	15.5984	21.4568	24 nt	45.7647	7.47533	10.5188	36.2412
						25 nt	44.6689	6.449	14.7353	34.1469	40.7541	7.06331	15.9264	36.2562	48.5837	5.83468	13.5441	32.0375	25 nt	29.3579	4.75005	13.7172	52.1749	4.83892	6.09223	11.8711	77.1977	53.8769	3.40786	15.5632	27.152	25 nt	21.024	17.7467	41.6593	19.57	23.0131	22.3566	33.5867	21.0435	19.0349	13.1367	49.7319	18.0965	25 nt	33.6874	18.3601	20.1447	27.8077
						26 nt	8.87552	9.56619	36.7315	44.8267	8.87262	9.96824	36.6404	44.5187	8.87842	9.16413	36.8227	45.1348	26 nt	5.82805	2.76546	38.8158	52.5907	6.26695	3.68168	17.0385	73.0129	5.38915	1.84923	60.5932	32.1685	26 nt	15.9665	30.4056	31.8445	21.7834	19.6448	23.523	31.062	25.7702	12.2881	37.2881	32.6271	17.7966	26 nt	18.3646	25.8838	16.9773	38.7743
						27 nt	15.8806	23.5285	39.2075	21.3834	15.8336	25.6573	38.2061	20.303	15.9276	21.3998	40.2089	22.4637	27 nt	9.971	22.874	47.6367	19.5182	12.1061	31.0961	30.2781	26.5197	7.83593	14.652	64.9953	12.5168	27 nt	28.7353	16.2201	37.8103	17.2343	50.4118	16.5578	15.6206	17.4098	7.05882	15.8824	60	17.0588	27 nt	17.3532	27.4349	21.3302	33.8817
						28 nt	27.0854	20.2067	34.4858	18.2222	19.7054	20.144	40.5694	19.5811	34.4654	20.2693	28.4021	16.8632	28 nt	37.4463	14.7267	36.7506	11.0764	19.9071	16.8998	49.6886	13.5045	54.9855	12.5535	23.8127	8.64827	28 nt	52.9438	11.5297	16.114	19.4125	89.7304	4.28216	3.18861	2.79883	16.1572	18.7773	29.0393	36.0262	28 nt	15.516	23.0515	18.6925	42.74
						29 nt	30.4367	11.0139	23.6749	34.8745	22.3279	12.5896	29.1499	35.9327	38.5455	9.43834	18.1999	33.8163	29 nt	47.1817	8.72503	29.4084	14.6849	25.1371	11.2618	43.3522	20.2489	69.2262	6.1883	15.4645	9.12101	29 nt	52.2456	11.3554	24.3886	12.0104	94.9674	1.75841	1.53902	1.73514	9.52381	20.9524	47.2381	22.2857	29 nt	12.53	27.8068	25.7238	33.9394
						30 nt	9.53354	21.4886	47.4922	21.4857	11.773	18.3126	41.9077	28.0066	7.29405	24.6645	53.0768	14.9647	30 nt	12.0083	18.7771	52.1233	17.0913	19.7864	6.66527	45.416	28.1324	4.23029	30.8889	58.8305	6.05025	30 nt	29.7528	7.50498	49.8156	12.9266	57.2949	11.9526	16.2352	14.5173	2.21072	3.05738	83.396	11.3358	30 nt	25.5035	20.5295	21.0989	32.8681
						31 nt	7.08236	9.62533	37.3847	45.9076	7.5528	9.9495	39.2895	43.2082	6.61193	9.30116	35.4799	48.607	31 nt	10.6861	10.8776	40.9688	37.4675	12.6089	8.61027	49.9378	28.8431	8.76334	13.145	31.9998	46.0919	31 nt	20.3096	22.5632	26.7629	30.3644	27.6978	22.8417	28.0576	21.4029	12.9213	22.2846	25.4682	39.3258	31 nt	15.1196	24.0068	16.1018	44.7718
						32 nt	3.31696	7.41438	25.5263	63.7423	3.74584	9.03296	24.5023	62.7189	2.88808	5.7958	26.5504	64.7658	32 nt	3.39928	3.64632	46.5341	46.4204	3.77074	4.03583	41.9535	50.24	3.02781	3.25681	51.1146	42.6007	32 nt	1.26894	4.32172	2.5513	91.858	1.52461	6.13936	4.28732	88.0487	1.01328	2.50408	0.815281	95.6674	32 nt	17.6767	24.4084	16.1657	41.7493
						33 nt	12.161	3.51185	52.0275	32.2997	8.11023	3.45668	55.7998	32.6333	16.2118	3.56701	48.2551	31.966	33 nt	14.5574	1.51905	78.308	5.6156	1.40359	1.47185	90.8294	6.29517	27.7111	1.56625	65.7866	4.93602	33 nt	3.05601	6.41895	10.7428	79.7822	4.97765	9.47839	17.079	68.465	1.13438	3.35951	4.40663	91.0995	33 nt	13.6209	28.5575	16.6423	41.1793
						34 nt	11.6763	16.3915	40.1894	31.7428	9.53867	16.8661	42.7766	30.8186	13.8139	15.9168	37.6023	32.6671	34 nt	15.1157	5.52604	68.9783	10.38	6.12105	3.7668	80.0445	10.0676	24.1104	7.28527	57.912	10.6924	34 nt	14.9563	13.019	31.3543	40.6703	25.9127	19.685	30.7087	23.6936	4	6.35294	32	57.6471	34 nt	15.1036	30.2072	15.0435	39.6457
10 dpi	pool 2	IL	R	6-2A	ALYU-212		%A	%C	%G	%U	%A	%C	%G	%U	%A	%C	%G	%U		%A	%C	%G	%U	%A	%C	%G	%U	%A	%C	%G	%U		%A	%C	%G	%U	%A	%C	%G	%U	%A	%C	%G	%U		%A	%C	%G	%U
						15-34 nt	20.7557	14.1772	27.7469	37.3201	19.3719	14.0139	28.8277	37.7865	22.1395	14.3405	26.6662	36.8538	15-34 nt	27.5715	13.2425	36.8651	22.3209	21.7505	12.8382	39.4679	25.9434	33.3926	13.6468	34.2622	18.6984	15-34 nt	20.7663	17.1932	30.26	31.7804	27.6328	19.1511	27.4255	25.7906	13.8999	15.2354	33.0946	37.7701	15-34 nt	22.1351	16.3423	22.1758	39.3469
						15 nt	9.17579	24.3694	47.2556	19.1993	9.35953	24.5993	50.7341	15.3071	8.99205	24.1395	43.777	23.0915	15 nt	13.08	28.9538	37.8016	20.1647	12.2487	27.1563	46.6925	13.9025	13.9113	30.7512	28.9106	26.4268	15 nt	8.34024	24.5604	50.1848	16.9146	10.7281	33.4959	38.4648	17.3112	5.95238	15.625	61.9048	16.5179	15 nt	16.3958	26.1605	28.2536	29.1901
						16 nt	16.5628	21.8508	32.5355	29.051	15.7384	18.2935	34.9014	31.0666	17.3872	25.408	30.1695	27.0353	16 nt	40.2038	15.103	29.2376	15.4556	24.4294	20.3273	39.6589	15.5843	55.9782	9.87861	18.8162	15.3269	16 nt	13.0803	20.3094	47.8364	18.7739	11.2995	27.3338	37.279	24.0877	14.8611	13.285	58.3938	13.4601	16 nt	16.3054	22.6829	32.1151	28.8967
						17 nt	15.9638	30.5823	22.9769	30.477	16.219	26.1091	24.4066	33.2653	15.7086	35.0555	21.5473	27.6886	17 nt	24.5656	19.3382	31.3792	24.7169	15.7158	20.5667	39.4789	24.2386	33.4155	18.1098	23.2794	25.1953	17 nt	14.7231	32.0551	32.6264	20.5953	11.8153	39.0011	31.1371	18.0466	17.631	25.1092	34.1157	23.1441	17 nt	18.7047	21.6648	37.761	21.8696
						18 nt	23.0154	18.2201	22.5323	36.2323	23.0016	20.7573	24.2392	32.0019	23.0292	15.6828	20.8254	40.4626	18 nt	39.6273	11.2934	22.0267	27.0525	34.5773	15.519	28.519	21.3848	44.6774	7.06793	15.5345	32.7202	18 nt	10.026	26.3223	33.7795	29.8722	10.2645	33.3483	36.3156	20.0717	9.78753	19.2964	31.2435	39.6726	18 nt	22.6503	18.4514	33.6171	25.2812
						19 nt	35.6686	17.9505	23.3822	22.9987	32.2777	20.1791	23.755	23.7882	39.0594	15.7219	23.0095	22.2092	19 nt	52.3479	16.8228	17.0381	13.7912	24.0778	26.4498	28.3228	21.1496	80.6181	7.19577	5.75336	6.4328	19 nt	17.7521	20.7752	31.6423	29.8304	12.1903	17.7713	39.7962	30.2421	23.314	23.7791	23.4884	29.4186	19 nt	20.8475	14.0377	27.3363	37.7786
						20 nt	16.9508	15.417	16.8676	50.7646	15.1899	16.015	17.3964	51.3986	18.7117	14.8189	16.3388	50.1306	20 nt	37.3105	13.4388	29.9076	19.3431	43.3928	14.08	20.6093	21.918	31.2282	12.7977	39.2059	16.7683	20 nt	15.1373	16.137	44.9857	23.74	11.7634	8.16336	66.3878	13.6855	18.5112	24.1107	23.5837	33.7945	20 nt	21.0737	10.327	15.5457	53.0536
						21 nt	10.6945	7.62856	5.14402	76.5329	8.01695	6.58216	3.65441	81.7465	13.372	8.67496	6.63363	71.3194	21 nt	35.9539	9.76491	26.3353	27.9459	35.6542	8.71266	31.2398	24.3933	36.2535	10.8172	21.4308	31.4986	21 nt	20.9409	19.7927	20.9039	38.3624	20.7126	20.4414	32.1785	26.6675	21.1693	19.1441	9.62935	50.0573	21 nt	20.252	8.30652	2.27964	69.1618
						22 nt	17.9815	10.4911	9.29785	62.2296	18.1568	7.69779	11.0352	63.1102	17.8062	13.2843	7.56053	61.3489	22 nt	45.818	2.56355	39.6517	11.9668	45.804	1.57279	41.6275	10.9957	45.832	3.55432	37.6759	12.9379	22 nt	14.1192	19.0904	16.8811	49.9093	16.3852	25.0039	26.3615	32.2494	11.8532	13.1769	7.40072	67.5692	22 nt	17.1053	8.17656	1.73309	72.985
						23 nt	29.6635	10.7851	9.67576	49.8756	29.4835	9.35308	10.1142	51.0493	29.8436	12.2171	9.23736	48.702	23 nt	29.5664	31.1847	21.3424	17.9065	36.5813	12.38	28.2914	22.7472	22.5514	49.9894	14.3934	13.0658	23 nt	21.9265	20.3348	25.1903	32.5485	17.8643	24.8503	31.7365	25.5489	25.9887	15.8192	18.6441	39.548	23 nt	30.2112	7.12693	8.54927	54.1126
						24 nt	66.6522	3.02412	8.09386	22.2298	66.4485	3.05068	8.1009	22.3999	66.8559	2.99756	8.08682	22.0597	24 nt	41.0646	28.5027	11.2927	19.14	40.9531	20.1164	12.7983	26.1322	41.1761	36.8889	9.78714	12.1478	24 nt	53.8263	9.32214	16.5041	20.3474	48.9277	14.5474	17.9135	18.6114	58.7249	4.09683	15.0948	22.0835	24 nt	54.4879	3.95233	9.06162	32.4981
						25 nt	48.8659	6.64356	14.9122	29.5784	44.0647	7.40346	16.3532	32.1787	53.667	5.88365	13.4712	26.9781	25 nt	35.4036	5.79503	15.2533	43.5481	6.98935	8.15663	15.6568	69.1972	63.8179	3.43344	14.8497	17.8989	25 nt	20.9446	17.3617	40.455	21.2387	22.4384	21.2223	34.1137	22.2256	19.4508	13.5011	46.7963	20.2517	25 nt	43.9421	4.58455	19.8486	31.6247
						26 nt	10.7077	10.6412	39.3312	39.3199	10.2518	11.2094	38.5102	40.0285	11.1637	10.0729	40.1521	38.6113	26 nt	7.25625	3.50513	44.1282	45.1104	7.21988	4.76735	22.4391	65.5737	7.29262	2.24292	65.8173	24.6471	26 nt	15.9957	29.7735	33.4057	20.8251	20.4819	22.5659	32.6604	24.2918	11.5094	36.9811	34.1509	17.3585	26 nt	22.0031	19.0619	27.3953	31.5397
						27 nt	17.1299	21.232	40.9049	20.7333	17.0721	22.9456	39.6127	20.3697	17.1876	19.5184	42.1971	21.0969	27 nt	10.5995	19.5794	51.5212	18.3	13.1175	26.9395	34.0666	25.8763	8.08146	12.2192	68.9757	10.7237	27 nt	25.3983	15.4841	41.6312	17.4864	43.8861	17.0116	21.3383	17.764	6.91057	13.9566	61.9241	17.2087	27 nt	20.2653	16.6531	22.6939	40.3878
						28 nt	24.6834	19.2888	36.8742	19.1536	19.4773	18.9596	41.6724	19.8907	29.8896	19.618	32.076	18.4164	28 nt	35.3465	13.4865	39.4076	11.7594	22.0759	14.4359	49.8191	13.669	48.6171	12.537	28.9961	9.84976	28 nt	47.5363	10.4774	22.7415	19.2448	85.8388	6.02355	4.61849	3.51916	9.23379	14.9312	40.8644	34.9705	28 nt	18.9466	24.4012	24.3001	32.3521
						29 nt	26.9197	10.3133	24.5395	38.2275	20.9461	11.5571	29.5037	37.993	32.8934	9.06942	19.5752	38.462	29 nt	45.5246	8.20809	32.0217	14.2456	26.2327	9.77785	45.3799	18.6096	64.8166	6.63834	18.6635	9.88162	29 nt	50.0755	9.92967	26.5992	13.3956	92.656	2.50234	2.3108	2.53087	7.49507	17.357	50.8876	24.2604	29 nt	17.7019	20.8075	26.6304	34.8602
						30 nt	9.95052	18.0322	49.5466	22.4707	12.2073	16.0358	43.1313	28.6256	7.69376	20.0286	55.9619	16.3157	30 nt	12.7198	15.7382	55.0072	16.5348	21.1551	6.40109	46.1104	26.3334	4.28444	25.0754	63.9039	6.73631	30 nt	29.9569	6.86992	48.7296	14.4435	57.3188	11.1448	16.4749	15.0616	2.59508	2.59508	80.9843	13.8255	30 nt	19.4847	19.3639	29.7504	31.401
						31 nt	7.02951	8.64037	35.5562	48.7739	7.38144	9.31925	37.4279	45.8714	6.67758	7.9615	33.6846	51.6763	31 nt	11.212	10.071	41.7002	37.0168	12.4869	8.95727	48.6875	29.8683	9.93706	11.1848	34.7129	44.1653	31 nt	17.9746	18.797	27.5983	35.6301	28.0788	22.4706	26.1842	23.2664	7.87037	15.1235	29.0123	47.9938	31 nt	13.3041	18.7622	20.9552	46.9786
						32 nt	3.01573	6.44565	25.3739	65.1647	3.48469	8.15543	24.5709	63.789	2.54678	4.73588	26.177	66.5404	32 nt	3.47961	3.58508	47.9847	44.9506	3.86372	4.21057	41.8028	50.1229	3.09551	2.95959	54.1666	39.7783	32 nt	1.3953	4.68844	2.9175	90.9988	1.69182	6.80573	5.06585	86.4366	1.09878	2.57115	0.769146	95.5609	32 nt	20.1241	36.7021	7.35816	35.8156
						33 nt	13.3194	4.00595	51.529	31.1456	9.12421	4.00938	55.691	31.1754	17.5147	4.00252	47.3669	31.1159	33 nt	15.6867	1.733	76.2052	6.37507	1.69716	1.86706	89.2451	7.19073	29.6762	1.59894	63.1654	5.55941	33 nt	3.39455	6.11507	10.7065	79.7839	5.78534	8.50785	17.356	68.3508	1.00376	3.72229	4.05688	91.2171	33 nt	15.1724	10.9483	35.0431	38.8362
						34 nt	11.1635	17.9829	38.6093	32.2443	9.53727	18.0462	41.7427	30.6738	12.7897	17.9195	35.4759	33.8149	34 nt	14.6641	6.18224	68.0592	11.0945	6.73674	4.36978	78.9125	9.98096	22.5914	7.99471	57.2058	12.208	34 nt	12.7828	15.6683	29.8819	41.667	22.5292	20.8103	30.8165	25.8441	3.03644	10.5263	28.9474	57.4899	34 nt	13.7228	14.6739	33.288	38.3152
10 dpi	pool 2	IS76	S	9-2A	ALYU-213		%A	%C	%G	%U	%A	%C	%G	%U	%A	%C	%G	%U		%A	%C	%G	%U	%A	%C	%G	%U	%A	%C	%G	%U		%A	%C	%G	%U	%A	%C	%G	%U	%A	%C	%G	%U		%A	%C	%G	%U
						15-34 nt	20.4838	14.0172	29.0815	36.4175	18.9461	13.9501	30.1453	36.9586	22.0215	14.0844	28.0177	35.8764	15-34 nt	26.8185	12.4906	37.6798	23.0111	20.9097	11.814	40.4004	26.8759	32.7273	13.1672	34.9591	19.1463	15-34 nt	20.4016	17.7713	31.1139	30.7132	27.8074	19.011	27.851	25.3305	12.9958	16.5317	34.3767	36.0958	15-34 nt	18.8997	21.7081	20.9702	38.422
						15 nt	9.38447	24.8224	47.2399	18.5532	9.3932	24.8746	50.112	15.6202	9.37574	24.7702	44.3678	21.4863	15 nt	12.2898	26.4748	41.1261	20.1093	11.7682	25.2776	49.8875	13.0667	12.8114	27.672	32.3648	27.1519	15 nt	7.31372	23.7094	53.445	15.5319	9.36273	32.7252	39.6681	18.244	5.26472	14.6936	67.2219	12.8198	15 nt	18.5191	25.9221	28.2348	27.324
						16 nt	16.0995	21.9352	35.4759	26.4894	15.1097	19.4931	37.8278	27.5694	17.0893	24.3772	33.124	25.4095	16 nt	37.2449	13.4588	35.4103	13.886	19.1269	17.3989	49.5348	13.9394	55.3629	9.51863	21.2858	13.8327	16 nt	10.7585	20.1301	52.1654	16.946	11.3252	28.6811	37.3277	22.666	10.1917	11.5792	67.003	11.226	16 nt	16.8873	25.8871	25.4653	31.7604
						17 nt	16.3668	29.4372	24.3429	29.8531	16.13	26.1145	25.7377	32.0178	16.6036	32.7599	22.948	27.6884	17 nt	26.1623	19.6884	29.8916	24.2578	17.0269	20.5375	38.7729	23.6627	35.2977	18.8392	21.0103	24.8528	17 nt	16.2963	30.4805	32.2756	20.9477	12.04	35.1523	32.9473	19.8604	20.5526	25.8086	31.6038	22.035	17 nt	15.0798	28.1295	29.4697	27.321
						18 nt	23.594	18.3071	23.0433	35.0557	23.1168	20.392	24.5159	31.9753	24.0712	16.2222	21.5706	38.136	18 nt	38.7796	10.5934	21.6835	28.9435	32.4546	15.036	30.1987	22.3107	45.1045	6.15077	13.1683	35.5764	18 nt	10.1465	25.8062	34.917	29.1302	9.81173	31.6394	35.4661	23.0828	10.4813	19.973	34.368	35.1777	18 nt	17.3346	20.4832	36.5507	25.6316
						19 nt	40.2872	16.2003	21.3687	22.1438	36.1593	18.236	22.3246	23.2801	44.4152	14.1646	20.4127	21.0075	19 nt	54.5195	15.0917	17.8548	12.534	23.7702	24.9825	31.0239	20.2234	85.2688	5.2009	4.68567	4.84464	19 nt	17.2817	21.9983	33.6123	27.1077	12.5397	20.187	41.4593	25.814	22.0238	23.8095	25.7653	28.4014	19 nt	16.5134	20.9336	32.3253	30.2277
						20 nt	16.1609	14.9353	18.4381	50.4657	14.6184	15.316	18.7105	51.3551	17.7035	14.5545	18.1657	49.5763	20 nt	34.4965	13.4052	35.2681	16.8301	42.7606	14.7537	22.4628	20.0229	26.2324	12.0567	48.0735	13.6374	20 nt	11.9146	16.8144	51.1376	20.1334	9.01448	5.76281	76.5256	8.6971	14.8148	27.866	25.7496	31.5697	20 nt	15.8458	16.8406	25.4732	41.8404
						21 nt	10.9937	7.76522	5.06845	76.1727	8.2901	6.72383	3.47198	81.5141	13.6972	8.80661	6.66492	70.8312	21 nt	35.1176	9.26263	27.4645	28.1552	34.3462	8.1995	33.2728	24.1815	35.889	10.3258	21.6563	32.1289	21 nt	19.1775	18.9641	21.9549	39.9035	20.8271	18.6954	30.9103	29.5673	17.528	19.2328	12.9995	50.2397	21 nt	19.7297	9.98513	2.88838	67.3968
						22 nt	17.5624	10.4917	8.55984	63.386	17.8653	8.26027	10.2471	63.6273	17.2594	12.7232	6.87257	63.1448	22 nt	44.4498	2.96819	37.4483	15.1337	44.3307	1.69692	39.9468	14.0257	44.5689	4.23947	34.9498	16.2418	22 nt	14.5663	20.7962	18.3727	46.2648	16.453	25	27.1368	31.4103	12.6795	16.5924	9.60872	61.1194	22 nt	15.2059	10.2162	2.42466	72.1532
						23 nt	28.7195	11.5906	10.0104	49.6795	28.6933	9.87917	10.4914	50.9362	28.7457	13.302	9.52952	48.4228	23 nt	27.298	30.8715	20.4635	21.367	33.5786	10.7517	27.8643	27.8053	21.0173	50.9913	13.0628	14.9286	23 nt	20.8795	23.2377	26.3504	29.5324	18.4076	27.016	30.2144	24.362	23.3514	19.4595	22.4865	34.7027	23 nt	21.4928	12.655	10.2139	55.6383
						24 nt	64.5238	3.34302	9.00358	23.1296	64.3385	3.35622	9.0044	23.3008	64.709	3.32982	9.00275	22.9584	24 nt	38.6495	26.5256	11.5873	23.2376	38.3023	17.2589	13.0628	31.376	38.9967	35.7923	10.1117	15.0993	24 nt	49.8592	12.3145	17.9229	19.9034	44.6107	18.8001	18.695	17.8942	55.1077	5.82889	17.1508	21.9127	24 nt	41.3482	10.0728	11.6378	36.9412
						25 nt	46.5426	6.56855	15.6916	31.1972	42.3779	7.11688	17.2267	33.2785	50.7073	6.02023	14.1564	29.116	25 nt	31.4522	4.60113	15.7946	48.1521	6.30988	6.07737	13.9868	73.626	56.5946	3.12489	17.6024	22.6781	25 nt	21.3672	19.8401	38.0195	20.7733	24.628	21.2417	32.6834	21.4469	18.1063	18.4385	43.3555	20.0997	25 nt	29.7246	23.5375	17.79	28.9479
						26 nt	8.54881	9.24689	43.3433	38.861	8.36291	9.55082	42.9728	39.1135	8.73472	8.94297	43.7139	38.6084	26 nt	5.21162	2.7486	44.1705	47.8692	5.4531	3.93541	19.4079	71.2036	4.97014	1.5618	68.9331	24.5349	26 nt	17.7482	28.0045	31.0363	23.211	22.806	23.2679	30.6005	23.3256	12.6904	32.7411	31.4721	23.0964	26 nt	16.8451	22.4544	29.3974	31.3031
						27 nt	14.1976	19.417	47.1003	19.2851	14.0314	22.0463	44.7891	19.1332	14.3639	16.7878	49.4114	19.4369	27 nt	11.4465	15.6185	55.0709	17.8641	15.5782	23.0734	34.4331	26.9153	7.31494	8.16349	75.7087	8.81286	27 nt	29.8689	14.9259	40.0032	15.202	52.6233	15.0296	16.7653	15.5819	7.11462	14.8221	63.2411	14.8221	27 nt	17.8846	23.6946	24.4639	33.9569
						28 nt	27.4223	19.5484	34.5882	18.4411	21.1039	19.1937	39.9884	19.7141	33.7406	19.9032	29.188	17.1682	28 nt	39.8293	12.8596	36.4569	10.8543	25.8205	13.6306	47.1401	13.4089	53.8382	12.0886	25.7736	8.29962	28 nt	48.7397	13.5414	18.6754	19.0435	89.4149	4.17954	3.47992	2.92568	8.06452	22.9032	33.871	35.1613	28 nt	12.5936	28.4082	19.9966	39.0016
						29 nt	28.6496	11.1621	26.156	34.0323	20.99	12.4296	31.5455	35.0349	36.3092	9.89457	20.7665	33.0297	29 nt	46.45	8.1478	30.7246	14.6775	26.6261	10.0163	43.5328	19.8248	66.274	6.27926	17.9165	9.53028	29 nt	50.0188	11.6079	22.5846	15.7887	93.9507	2.05639	1.9807	2.01224	6.08696	21.1594	43.1884	29.5652	29 nt	13.4716	22.9342	29.6773	33.9169
						30 nt	8.12472	20.6003	50.8706	20.4044	10.4935	19.4019	41.8399	28.2646	5.7559	21.7987	59.9012	12.5442	30 nt	10.5392	15.7941	56.1999	17.4668	18.0745	6.14815	45.9086	29.8688	3.00385	25.44	66.4913	5.06488	30 nt	28.0346	7.87208	51.2693	12.8241	54.2857	12.7505	17.8252	15.1386	1.78344	2.99363	84.7134	10.5096	30 nt	18.3445	21.4904	22.9719	37.1932
						31 nt	6.74902	9.48929	35.3828	48.3789	7.11512	9.70065	37.8432	45.341	6.38292	9.27792	32.9223	51.4169	31 nt	10.6282	11.4677	40.0435	37.8606	11.5927	8.68313	49.356	30.3682	9.66375	14.2522	30.7311	45.3529	31 nt	16.1852	22.1125	30.1863	31.516	22.9955	24.0545	29.1225	23.8275	9.375	20.1705	31.25	39.2045	31 nt	17.1936	27.0325	19.6101	36.1638
						32 nt	3.10127	6.62234	28.7167	61.5597	3.73584	8.2288	28.1191	59.9163	2.46669	5.01588	29.3143	63.2031	32 nt	3.56934	3.64529	47.9669	44.8185	4.24222	4.14241	44.5184	47.097	2.89645	3.14817	51.4155	42.5399	32 nt	1.51019	4.72982	3.08397	90.676	1.97445	7.02671	5.30391	85.6949	1.04593	2.43292	0.864029	95.6571	32 nt	18.1771	28.1043	18.9236	34.7949
						33 nt	12.2878	3.67913	53.2979	30.7352	8.29898	3.58446	58.1017	30.0148	16.2767	3.7738	48.494	31.4555	33 nt	14.6354	1.44075	77.7903	6.1335	1.3824	1.43007	90.517	6.67048	27.8885	1.45144	65.0635	5.59653	33 nt	3.20086	6.30552	11.4438	79.0498	5.20231	9.53757	18.6898	66.5703	1.1994	3.07346	4.1979	91.5292	33 nt	20.1754	25.4386	14.9123	39.4737
						34 nt	10.3598	15.1821	43.9315	30.5266	8.69713	15.1025	48.0353	28.1651	12.0224	15.2618	39.8277	32.8881	34 nt	13.6012	5.14807	71.1796	10.0712	5.64979	3.24896	83.1811	7.92015	21.5525	7.04718	59.1781	12.2222	34 nt	13.1647	12.2358	33.8212	40.7783	23.8754	17.4164	30.2191	28.489	2.45399	7.05521	37.4233	53.0675	34 nt	15.6279	29.9419	16.9767	37.4535
10 dpi	pool 2	IS76	R	10-2A	ALYU-214		%A	%C	%G	%U	%A	%C	%G	%U	%A	%C	%G	%U		%A	%C	%G	%U	%A	%C	%G	%U	%A	%C	%G	%U		%A	%C	%G	%U	%A	%C	%G	%U	%A	%C	%G	%U		%A	%C	%G	%U
						15-34 nt	21.4847	13.2077	27.0878	38.2198	19.8067	13.1077	28.2958	38.7898	23.1627	13.3077	25.8797	37.6498	15-34 nt	28.1581	12.4263	35.7944	23.6212	22.1226	11.8132	38.4309	27.6332	34.1936	13.0395	33.1578	19.6092	15-34 nt	21.6582	17.1534	30.5757	30.6127	29.1066	18.5221	27.0288	25.3426	14.2098	15.7847	34.1227	35.8828	15-34 nt	21.0314	18.2808	22.5386	38.1492
						15 nt	10.5094	25.5957	44.3525	19.5423	10.6544	25.7034	46.9323	16.7099	10.3644	25.4881	41.7728	22.3747	15 nt	13.7173	27.2101	37.526	21.5466	13.5323	26.5713	46.0996	13.7968	13.9024	27.8489	28.9524	29.2963	15 nt	8.30354	24.5955	51.6079	15.4931	10.6925	33.6852	37.3559	18.2663	5.91459	15.5058	65.8598	12.7198	15 nt	16.5518	25.7563	31.7714	25.9205
						16 nt	18.1028	20.8176	34.4733	26.6064	16.7856	18.725	36.453	28.0364	19.4199	22.9102	32.4935	25.1764	16 nt	39.0785	14.9988	31.8264	14.0963	20.3972	21.3696	43.8458	14.3874	57.7598	8.62802	19.8071	13.8052	16 nt	11.2887	20.8936	50.3957	17.422	11.0863	29.3189	35.6948	23.9001	11.4911	12.4682	65.0967	10.9439	16 nt	17.7692	23.8046	32.0133	26.4129
						17 nt	18.0032	27.0575	23.0529	31.8864	17.7779	24.3138	23.9824	33.9259	18.2286	29.8012	22.1234	29.8469	17 nt	27.047	19.8791	27.809	25.265	17.7904	21.6084	36.9038	23.6973	36.3035	18.1498	18.7141	26.8326	17 nt	16.9633	30.7328	31.0962	21.2077	12.879	36.5481	31.0456	19.5273	21.0477	24.9174	31.1468	22.8882	17 nt	15.9445	22.167	38.6232	23.2654
						18 nt	25.8538	17.4983	21.8367	34.8112	25.5057	19.5487	23.2936	31.652	26.202	15.4479	20.3798	37.9704	18 nt	41.1306	10.0679	19.8765	28.925	35.3037	14.4978	27.8666	22.3319	46.9575	5.63795	11.8864	35.5181	18 nt	10.9852	26.7517	34.753	27.5101	10.2095	32.9217	35.1819	21.6869	11.7609	20.5817	34.3241	33.3333	18 nt	20.8563	17.7583	36.5902	24.7952
						19 nt	40.5011	14.9623	20.2996	24.237	36.8569	16.7509	21.0626	25.3297	44.1452	13.1737	19.5366	23.1444	19 nt	56.0951	13.8774	16.7234	13.304	27.3267	22.6471	28.7026	21.3236	84.8635	5.10779	4.74424	5.28452	19 nt	17.3663	21.7018	34.2184	26.7136	12.9695	19.7672	42.1007	25.1627	21.7631	23.6364	26.3361	28.2645	19 nt	18.8969	16.6666	30.2253	34.2112
						20 nt	16.5145	13.0159	16.6595	53.81	15.0668	13.2229	16.7227	54.9876	17.9623	12.8089	16.5964	52.6324	20 nt	34.3767	12.5608	34.4401	18.6224	43.6375	13.9299	19.2026	23.23	25.1159	11.1916	49.6776	14.0149	20 nt	12.2027	14.6162	52.2623	20.9188	7.92053	5.29292	78.161	8.6255	16.4848	23.9394	26.3636	33.2121	20 nt	18.6513	13.1766	17.2092	50.9629
						21 nt	11.2161	7.85373	4.85089	76.0793	8.63589	6.93951	3.46077	80.9638	13.7963	8.76795	6.24102	71.1947	21 nt	36.7489	8.87058	24.3972	29.9833	36.5822	7.75953	29.7022	25.956	36.9156	9.98162	19.0922	34.0105	21 nt	21.5451	18.7574	19.567	40.1306	19.8417	20.1403	29.6506	30.3673	23.2484	17.3744	9.48337	49.8938	21 nt	19.5178	9.04355	3.34178	68.0969
						22 nt	17.1477	10.4101	7.60202	64.8402	17.1903	8.18634	9.09011	65.5332	17.105	12.6339	6.11394	64.1472	22 nt	45.5427	2.95944	36.7583	14.7395	45.5693	1.53564	39.1786	13.7165	45.5161	4.38323	34.338	15.7626	22 nt	14.5904	18.5788	17.6105	49.2203	15.5628	23.3538	26.4931	34.5904	13.6181	13.8038	8.72795	63.8502	22 nt	15.854	8.87451	2.08875	73.1827
						23 nt	28.8172	10.8337	8.74111	51.6081	28.6758	9.10562	9.14271	53.0759	28.9585	12.5617	8.33951	50.1402	23 nt	28.1138	31.0475	18.0934	22.7453	34.9184	9.67673	24.9699	30.435	21.3091	52.4183	11.2169	15.0557	23 nt	23.6456	20.7302	24.9941	30.6301	21.5806	23.7093	29.8997	24.8104	25.7107	17.7511	20.0884	36.4498	23 nt	27.1993	8.36932	7.91438	56.5169
						24 nt	65.953	3.04156	8.24624	22.7592	65.7768	3.03219	8.24708	22.9439	66.1292	3.05093	8.24539	22.5745	24 nt	40.9258	26.1907	10.7453	22.1382	41.3254	15.651	12.2838	30.7398	40.5261	36.7304	9.20679	13.5367	24 nt	53.1578	10.309	15.9103	20.623	48.7935	15.2225	17.2987	18.6854	57.522	5.39541	14.5219	22.5606	24 nt	50.9488	4.34985	9.89265	34.8087
						25 nt	50.826	5.80924	13.7221	29.6426	46.3673	6.36491	15.2615	32.0062	55.2847	5.25356	12.1827	27.279	25 nt	34.6021	4.64198	13.7991	46.9567	6.11277	6.32395	12.8938	74.6695	63.0915	2.96001	14.7045	19.244	25 nt	21.212	17.6001	39.7689	21.4191	24.4752	20.5149	33.2673	21.7426	17.9487	14.6853	46.2704	21.0956	25 nt	44.002	6.70768	16.9469	32.3434
						26 nt	9.32854	8.73576	39.4478	42.4879	8.86661	9.1328	39.3631	42.6375	9.79047	8.33873	39.5325	42.3383	26 nt	5.68952	2.70549	40.0407	51.5643	5.47615	3.75759	16.7858	73.9805	5.9029	1.6534	63.2956	29.1481	26 nt	20.1392	28.015	30.0824	21.7633	26.0849	22.9118	26.8315	24.1717	14.1935	33.1183	33.3333	19.3548	26 nt	18.1108	18.1345	24.0649	39.6899
						27 nt	14.8598	19.8686	44.1646	21.1071	14.5098	22.6508	42.3296	20.5098	15.2097	17.0863	45.9996	21.7044	27 nt	11.2725	16.7151	51.7936	20.2188	14.2941	24.2078	31.9876	29.5105	8.25079	9.22246	71.5997	10.9271	27 nt	31.9992	14.2304	37.7608	16.0096	54.4175	13.9398	15.6414	16.0013	9.58084	14.521	59.8802	16.018	27 nt	12.5578	28.2955	24.6327	34.514
						28 nt	30.0666	17.9424	33.1584	18.8327	22.3253	18.1115	39.3137	20.2495	37.808	17.7732	27.003	17.4158	28 nt	40.5703	11.9228	36.1039	11.403	23.7812	13.4366	48.1505	14.6317	57.3593	10.4091	24.0573	8.17433	28 nt	51.6562	13.4175	17.4791	17.4472	91.5351	3.28031	2.62425	2.56038	11.7773	23.5546	32.334	32.334	28 nt	18.524	19.1239	26.0124	36.3397
						29 nt	29.7354	8.66651	21.8577	39.7404	22.0717	9.92584	26.9915	41.0109	37.399	7.40718	16.7239	38.4699	29 nt	51.0675	7.42052	28.1816	13.3304	30.64	9.81153	40.6201	18.9284	71.495	5.0295	15.7431	7.73238	29 nt	50.7503	10.2414	25.5941	13.4143	95.9578	1.54513	1.30359	1.19348	5.54273	18.9376	49.8845	25.6351	29 nt	17.201	21.255	22.5555	38.9885
						30 nt	9.25284	20.9629	48.2334	21.5508	11.4834	17.7249	42.6409	28.1508	7.02224	24.2009	53.826	14.9509	30 nt	12.0927	18.1868	52.5182	17.2023	20.441	6.26817	44.6101	28.6807	3.74426	30.1055	60.4262	5.72399	30 nt	30.746	7.79323	49.4569	12.0038	59.2734	12.6282	14.4448	13.6537	2.2187	2.95827	84.4691	10.3539	30 nt	12.6016	22.8223	28.3972	36.1789
						31 nt	6.68662	8.01718	34.4277	50.8685	7.09312	8.56009	37.0462	47.3006	6.28013	7.47426	31.8093	54.4364	31 nt	11.1319	9.20003	39.7177	39.9504	12.7674	8.03873	48.6827	30.5111	9.49635	10.3613	30.7527	49.3896	31 nt	18.6227	19.4835	31.4911	30.4027	27.6262	21.5322	29.7156	21.1259	9.61924	17.4349	33.2665	39.6794	31 nt	16.7689	29.0982	25.4558	28.6771
						32 nt	2.7153	5.41867	24.7918	67.0742	3.06532	6.79688	24.0915	66.0463	2.36527	4.04046	25.4921	68.1022	32 nt	3.69945	3.41689	48.3174	44.5663	4.54394	4.40361	44.163	46.8894	2.85497	2.43017	52.4717	42.2432	32 nt	1.72864	4.96068	3.28084	90.0298	2.17173	6.99967	5.17875	85.6498	1.28555	2.9217	1.38294	94.4098	32 nt	21.0391	20.0688	23.7042	35.1879
						33 nt	12.6973	3.20589	51.3128	32.784	8.48708	3.06627	55.669	32.7776	16.9075	3.34551	46.9566	32.7904	33 nt	15.548	1.37604	77.6718	5.40413	1.50193	1.42093	91.1203	5.95682	29.5941	1.33114	64.2233	4.85144	33 nt	3.2359	6.11247	11.5482	79.1034	5.41546	9.46672	17.4039	67.7139	1.05634	2.75822	5.69249	90.493	33 nt	21.0537	25.7612	21.1138	32.0713
						34 nt	10.9066	14.4405	40.5245	34.1284	8.9382	14.2909	44.8222	31.9487	12.875	14.5901	36.2268	36.308	34 nt	14.7121	5.27871	69.5476	10.4616	6.51095	3.34849	80.8495	9.29103	22.9133	7.20893	58.2456	11.6321	34 nt	13.0251	13.5462	32.6371	40.7916	23.638	17.6626	31.283	27.4165	2.41228	9.42982	33.9912	54.1667	34 nt	16.5785	24.3827	28.2187	30.8201
10 dpi	pool 2	IL+IS76	S	17-2A	ALYU-217		%A	%C	%G	%U	%A	%C	%G	%U	%A	%C	%G	%U		%A	%C	%G	%U	%A	%C	%G	%U	%A	%C	%G	%U		%A	%C	%G	%U	%A	%C	%G	%U	%A	%C	%G	%U		%A	%C	%G	%U
						15-34 nt	21.9541	13.8115	26.3382	37.8961	20.2229	13.8007	27.3348	38.6416	23.6854	13.8224	25.3416	37.1506	15-34 nt	28.4101	12.7735	34.946	23.8704	22.2364	12.1392	37.3062	28.3183	34.5838	13.4079	32.5858	19.4226	15-34 nt	20.6947	18.4311	30.4467	30.4276	27.5588	19.8727	27.3401	25.2284	13.8307	16.9894	33.5532	35.6267	15-34 nt	20.6211	21.192	19.624	38.5629
						15 nt	10.7491	25.451	43.0296	20.7704	10.971	25.7431	45.5122	17.7736	10.5271	25.1588	40.547	23.7671	15 nt	14.1967	27.1791	36.134	22.4902	14.623	27.1919	43.2673	14.9178	13.7705	27.1664	29.0006	30.0625	15 nt	8.11696	24.8842	50.47	16.5288	10.4822	34.4937	35.8118	19.2123	5.75168	15.2747	65.1283	13.8454	15 nt	19.6779	25.8943	26.3946	28.0332
						16 nt	18.7113	21.9276	31.9767	27.3843	17.4758	19.4754	34.0883	28.9605	19.9469	24.3797	29.8652	25.8082	16 nt	39.1515	15.227	31.4907	14.1308	19.8359	21.5081	43.6332	15.0228	58.4671	8.94581	19.3482	13.2389	16 nt	11.3831	20.3358	51.8174	16.4637	11.7899	29.8853	35.146	23.1788	10.9763	10.7863	68.4887	9.74861	16 nt	18.0042	25.2948	23.0316	33.6694
						17 nt	17.8309	28.5099	22.8901	30.7691	17.6961	25.647	23.8754	32.7814	17.9657	31.3727	21.9047	28.7568	17 nt	26.4946	21.3892	26.7676	25.3487	17.4968	23.0435	35.0721	24.3876	35.4924	19.7348	18.463	26.3098	17 nt	14.8054	30.8476	32.2079	22.1391	12.8673	35.1207	31.2746	20.7374	16.7435	26.5745	33.1413	23.5407	17 nt	14.6521	26.4201	28.8527	30.0751
						18 nt	25.4251	17.7821	21.5038	35.2889	24.678	19.895	22.7821	32.645	26.1722	15.6693	20.2256	37.9329	18 nt	40.9396	10.4265	18.5471	30.0867	34.9472	15.2436	25.6693	24.1399	46.932	5.60949	11.425	36.0335	18 nt	10.4729	26.5094	35.3904	27.6272	11.0209	33.3837	33.4686	22.1268	9.92489	19.6352	37.3122	33.1277	18 nt	17.1698	21.7596	35.5857	25.4849
						19 nt	41.2659	15.3643	19.7022	23.6676	37.1243	17.1937	20.6855	24.9965	45.4074	13.5349	18.7189	22.3388	19 nt	56.4611	13.592	17.1889	12.7581	27.2396	22.3867	29.7781	20.5956	85.6825	4.79724	4.59957	4.92065	19 nt	16.7211	22.2631	34.4855	26.5302	12.3719	19.7432	43.079	24.8059	21.0704	24.783	25.892	28.2546	19 nt	17.6894	21.8942	32.2124	28.204
						20 nt	17.082	13.9075	17.5713	51.4392	15.7853	14.318	17.0984	52.7982	18.3786	13.497	18.0441	50.0803	20 nt	31.7522	12.9775	36.6756	18.5947	41.2466	14.9066	19.5609	24.2859	22.2578	11.0485	53.7903	12.9034	20 nt	10.0457	16.7313	53.6443	19.5787	5.99592	5.1608	81.5395	7.30382	14.0954	28.3019	25.7492	31.8535	20 nt	16.8608	16.778	23.6488	42.7124
[truncated: 388 more rows]
[truncated: 21 more columns]
