# Supplementary material for: Transcriptome and small RNAome profiling uncovers how a recombinant begomovirus evades RDRγ-mediated silencing of viral genes and outcompetes its parental virus in mixed infection
Source: PLoS Pathog. 2024 Jan 12;20(1):e1011941. doi: 10.1371/journal.ppat.1011941 (PMC10810479; doi:10.1371/journal.ppat.1011941)
Supplement: S4 Dataset — For each condition, Illumina 20–25 nt reads of the two biological replicates were combined and mapped onto the reference sequences of IL and IS76 using BWA and the resulting BAM files were analysed by MISIS-2 (Seguin et al. 2016 [60]) to generate tables of reads mapped to each reference sequence with zero mismatches and sorted by size and polarity. The reference sequences were extended at the 3’-end by 33 nts from the 5’-terminal sequence to allow for mapping sRNAs derived from the circular viral genome (at the junction of the first and last nucleotide of the linear reference). The counts of reads mapped to the extended sequence were then added to the 5’-sequence. In each table, the first column gives nucleotide positions of the corresponding viral genome sequence. In the next columns, the positions of 5′-terminal nucleotide of sense sRNAs and 3′-terminal nucleotide of antisense siRNAs along the reference sequence are indicated, and the read counts are given for each sRNA of 20-, 21-, 22-, 23-, 24- and 25-nt classes mapped with zero mismatches to the forward (rigthward) strand (columns 20 rightward, 21 rightward, 22 rightward, 23 rightward, 24 rightward, 25 rightward) and the reverse (leftward) strand (columns 20 leftward, 21 leftward, 22 leftward, 23 leftward, 24 leftward, 25 leftward), along with the total counts of 20–25 nt sRNAs mapped on the forward (rightward) and reverse (leftward) strands. In each table file on the right side, histograms of three major size-classes of siRNAs (21, 22, and 24 nt rightward and leftward reads) are inserted with the rightward reads colored in blue and the leftward reads colored in red. In the case of mixed infections (IL+IS76), the number of reads derived from each virus was counted at each SNP using MISIS-2 (Seguin et al. 2006 [60]) and a percentage of reads derived from each virus (or its selected region) was calculated. The average percentage at all SNPs of the viral genome (or its selected region) was applied on all parts of [file ppat.1011941.s009.xlsx]

## Sheet: Legend
S4 Dataset. Single-nucleotide resolution maps of viral 20-25 nt small (s)RNAs in susceptible (S) and Ty-1 resistant (R) tomato plants infected with TYLCV-IL, its recombinant derivative TYLCV-IS76 or their combination (IL+IS76) at 10 and 30 days post inoculation (dpi). For each condition, Illumina 20-25 nt reads of the two biological replicates were combined and mapped onto the reference sequences…

## Sheet: S-IL 10dpi
Position	20 rightward	20 leftward	21 rightward	21 leftward	22 rightward	22 leftward	23 rightward	23 leftward	24 rightward	24 leftward	25 rightward	25 leftward	rightward	leftward
1	0	0	0	0	0	0	0	0	0	0	0	0	0	0
2	0	0	0	-0.017995	0	-0.0346236	0	0	0	0	0	0	0	-0.0526186
3	0	0	0	0	0	0	0	0	0	0	0	0	0	0
4	0	0	0	0	0	0	0	0	0	0	0	0	0	0
5	0	0	0	0	0	0	0	0	0	0	0	0	0	0
6	0	0	0	0	0	-0.0346236	0	0	0	0	0	0	0	-0.0346236
7	0	-0.017995	0.017995	-0.0706136	0	-0.0166286	0	0	0	-0.03599	0	0	0.017995	-0.141227
8	0	0	0	-0.0166286	0	-0.0346236	0	-0.0346236	0	0	0	0	0	-0.0858757
9	0	0	0	-0.119133	0	-0.1164	0	0	0	0	0	0	0	-0.235533
10	0	-0.0332572	0	-0.257627	0	-0.155123	0	-0.0166286	0	-0.03599	0	0	0	-0.498626
11	0	-0.480631	0	-0.0706136	0	-0.153756	0	-0.103871	0	-0.0692472	0	0	0	-0.878119
12	0	0	0	-0.0346236	0	0	0	0	0.0166286	0	0	0	0.0166286	-0.0346236
13	0	0	0.0166286	0	0	-0.017995	0	-0.017995	0	-0.0332572	0	0	0.0166286	-0.0692472
14	0	0	0	0	0	0	0	0	0	0	0	0	0	0
15	0	0	0.0166286	0	0.017995	0	0	0	0	-0.017995	0	0	0.0346236	-0.017995
16	0	0	0	0	0	0	0	0	0	0	0	0	0	0
17	0	0	0	0	0.017995	0	0	0	0.0526186	0	0	0	0.0706136	0
18	0	0	0.017995	-0.017995	0	0	0	0	0	-0.017995	0	0	0.017995	-0.03599
19	0	0	0.0166286	0	0.155123	0	0	0	0	0	0	0	0.171751	0
20	0	0	0.102504	0	0	-0.0678808	0	-0.0166286	0	-0.03599	0	0	0.102504	-0.120499
21	0	0	0	-0.0692472	0	0	0	0	0.017995	0	0	0	0.017995	-0.0692472
22	0	0	0	0	0	0	0	0	0	-0.017995	0	0	0	-0.017995
23	0	0	0.0346236	0	0	0	0	0	0	0	0	0	0.0346236	0
24	0	0	0	0	0	0	0	0	0	0	0	0	0	0
25	0	0	0.0899749	0	0	0	0	0	0	0	0	0	0.0899749	0
26	0	0	0	0	0.0332572	0	0	0	0	0	0	0	0.0332572	0
27	0	0	0	0	0	0	0	0	0	0	0	0	0	0
28	0	0	0	0	0	0	0	0	0	0	0	0	0	0
29	0	0	0	0	0	0	0	0	0	0	0	0	0	0
30	0	0	0	0	0	0	0	0	0	0	0	-0.0332572	0	-0.0332572
31	0	0	0	0	0	0	0	-0.1164	0	-0.583135	0	0	0	-0.699535
32	0	0	0	0	0	0	0	0	0	-0.0332572	0	0	0	-0.0332572
33	0	0	0	0	0	0	0	0	0	-0.0166286	0	0	0	-0.0166286
34	0	0	0	0	0	0	0	0	0	0	0	0	0	0
35	0	0	0	-0.0498858	0	0	0	0	0.0166286	0	0	0	0.0166286	-0.0498858
36	0	0	0	0	0	-0.017995	0	0	0	-0.017995	0	0	0	-0.03599
37	0	0	0	-0.0332572	0	-0.38929	0	-0.0166286	0	-0.151024	0	0	0	-0.590199
38	0	-0.0166286	0	-0.141227	0	0	0	-0.0166286	0	-0.017995	0	-0.0166286	0	-0.209108
39	0	0	0	0	0	-0.265826	0	-0.0166286	0	-0.103871	0	0	0	-0.386325
40	0	-0.0166286	0	-0.0706136	0.017995	-0.0166286	0	-0.0526186	0	-0.017995	0	-0.017995	0.017995	-0.192479
41	0	-0.0332572	0	-0.0346236	0	-0.207741	0	0	0	-0.03599	0	-0.03599	0	-0.347602
42	0	-0.053985	0	-0.256261	0	0	0	0	0	-0.242365	0	0	0	-0.552611
43	0	-0.0332572	0	-0.0166286	0	-0.0692472	0	-0.0858757	0	-0.159222	0	0	0	-0.364231
44	0	-0.0166286	0	-0.0332572	0	-0.03599	0	0	0.103871	-0.017995	0	0	0.103871	-0.103871
45	0.03599	0	0.03599	-0.0692472	0.206375	0	0.0831429	0	0.0526186	0	0	0	0.414117	-0.0692472
46	0	0	0	0	0.03599	0	0	0	0	-0.101138	0	0	0.03599	-0.101138
47	0	0	0	0	0	-0.07198	0	-0.169019	0	-0.0166286	0	-0.0332572	0	-0.290884
48	0	-0.0526186	0	-0.502725	0	-1.0567	0.0166286	-0.0332572	0	-0.362864	0	0	0.0166286	-2.00817
49	0.0332572	-0.0899749	0.053985	-0.725961	0	-0.242365	0	-0.134395	0.017995	-0.03599	0	0	0.105237	-1.22869
50	0	-0.017995	0.0332572	-0.202276	0	-0.0332572	0.0166286	-0.03599	0	-0.106604	0	0	0.0498858	-0.396122
51	0	-0.0512522	0	-0.0692472	0	-0.135762	0	-0.0166286	0.0665144	0	0	0	0.0665144	-0.272889
52	0	0	0	0	0	0	0	0	0	0	0	0	0	0
53	0	0	0.03599	-0.03599	0.017995	-0.0346236	0	0	0.0346236	0	0	0	0.0886085	-0.0706136
54	0	0	0	0	0	0	0	0	0	0	0	0	0	0
55	0.0845093	0	0.0166286	0	0	0	0.0526186	0	0.0166286	0	0	0	0.170385	0
56	0	0	0.0831429	0	0.254894	0	0	0	0.105237	0	0	0	0.443275	0
57	0	-0.0845093	0.017995	-0.206375	0	0	0	-0.121866	0	-0.106604	0	0	0.017995	-0.519354
58	0	-0.017995	0	0	0	0	0	0	0.174484	0	0	0	0.174484	-0.017995
59	0.03599	0	0.211841	0	0.03599	0	0	0	0	0	0	0	0.283821	0
60	0	-0.017995	0	0	0	0	0	0	0.0166286	-0.0166286	0	0	0.0166286	-0.0346236
61	0	0	0	-0.017995	0	-0.03599	0	0	0.017995	-0.0166286	0	0	0.017995	-0.0706136
62	0.017995	0	0.0346236	-0.07198	0.0526186	0	0	-0.053985	0	-0.0332572	0	0	0.105237	-0.159222
63	0	0	0	0	0.0498858	0	0	-0.0526186	0	-0.105237	0	0	0.0498858	-0.157856
64	0	0	0	-0.07198	0	-0.322775	0	0	0.0346236	-0.40432	0	0	0.0346236	-0.799075
65	0.0332572	-0.053985	0.0166286	-0.343503	0.017995	-0.105237	0	-0.223004	0.017995	-0.314345	0	0	0.0858757	-1.04007
66	0	-0.017995	0	-0.225736	0	-1.24235	0	-0.0886085	0	-0.0526186	0	-0.0831429	0	-1.71045
67	0	0	0	-0.0706136	0.017995	-0.0166286	0.0845093	0	0	-0.203642	0	0	0.102504	-0.290884
68	0	-0.03599	0	-0.14396	0.0706136	0	0	0	0.191113	-0.133029	0	-0.0332572	0.261726	-0.346236
69	0.0346236	0	0.137128	0	0.03599	-0.0498858	0	0	0.0166286	-0.102504	0	0	0.22437	-0.15239
70	0	0	0.0498858	-0.0997715	0.257627	0	0.0512522	-0.0346236	0.0692472	0	0	0	0.428012	-0.134395
71	0	0	0	0	0.0526186	-0.606596	0	0	0	-0.0997715	0	-0.017995	0.0526186	-0.724362
72	0	0	0.0166286	-0.053985	0.0498858	0	0	-0.017995	0.017995	-0.03599	0	0	0.0845093	-0.10797
73	0	-0.383592	0.03599	-0.0526186	0	-0.8255	0	-0.512522	0.03599	-0.293617	0	-0.017995	0.07198	-2.08584
74	0	-0.0166286	0	-0.175851	0	-0.0166286	0.017995	-0.0872421	0	-0.102504	0	-0.03599	0.017995	-0.434844
75	0	-0.017995	0	-0.017995	0.0332572	-0.053985	0	-0.102504	0.03599	-0.017995	0	0	0.0692472	-0.210474
76	0	-0.0332572	0	0	0	-0.105237	0	0	0	-0.0332572	0	0	0	-0.171751
77	0	0	0.03599	-0.102504	0	0	0.0166286	0	0.03599	-0.03599	0	0	0.0886085	-0.138494
78	0	-0.0166286	0.017995	-0.0886085	0	-0.0166286	0	-0.0706136	0	-0.0526186	0	0	0.017995	-0.245098
79	0	0	0	0	0.138494	0	0	0	0.177217	0	0	0	0.315711	0
80	0.0665144	0	0.0886085	0	0.175851	0	0.0678808	0	0.07198	-0.0332572	0	0	0.470834	-0.0332572
81	0	-0.0166286	0	-0.017995	0.138494	0	0.0332572	-0.017995	0.03599	-0.017995	0	0	0.207741	-0.0706136
82	0	0	0.10797	0	0.017995	-0.0332572	0	-0.017995	0	-0.0498858	0	0	0.125965	-0.101138
83	0	0	0.103871	-0.0166286	0.101138	-0.0706136	0.0166286	-0.017995	0.053985	-0.03599	0	-0.017995	0.275622	-0.159222
84	0	-0.0166286	0.0692472	-0.102504	0.0678808	-0.0166286	0.0512522	-0.0166286	0	-0.07198	0	0	0.18838	-0.22437
85	0	-0.03599	0	0	0.121866	-0.119133	0	-0.103871	0.0166286	-0.0692472	0	-0.017995	0.138494	-0.346236
86	0	-0.0166286	0.0332572	-0.253528	0.017995	-0.407285	0	-0.330974	0.03599	-0.995654	0	-0.053985	0.0872421	-2.05805
87	0	0	0	-0.017995	0	-0.170385	0	0	0.053985	0	0	-0.0166286	0.053985	-0.205009
88	0.017995	-0.053985	0	-1.13551	0	-0.488829	0	-0.0346236	0	-0.563542	0	-0.0526186	0.017995	-2.32911
89	0	-0.0332572	0.0997715	0	0.03599	0	0	-0.0512522	0	-0.10797	0	-0.03599	0.135762	-0.228469
90	0	-0.0166286	0.119133	0	0.0166286	0	0	-0.017995	0	-0.123232	0	0	0.135762	-0.157856
91	0	-0.0332572	0	-0.121866	0	-0.0512522	0	-0.017995	0	-0.15239	0	0	0	-0.37676
92	0	-0.0332572	0	0	0	-0.156489	0	-0.124599	0	-0.633021	0	0	0	-0.947366
93	0	-0.0858757	0	-0.0526186	0	-0.573339	0	-0.299083	0	-0.10797	0	0	0	-1.11889
94	0	0	0.0166286	-0.017995	0	-0.0166286	0	0	0	-0.0526186	0	0	0.0166286	-0.0872421
95	0	0	0.03599	-0.22437	0.242365	-0.121866	0.017995	0	0.03599	-0.0332572	0	0	0.33234	-0.379493
96	0	-0.0706136	0.017995	-0.03599	0	-0.159222	0	-0.0899749	0	-0.03599	0	0	0.017995	-0.391791
97	0	-0.0346236	0	-0.153756	0.0872421	-0.206375	0	-0.0692472	0.174484	-0.239632	0.03599	0	0.297716	-0.703635
98	0.03599	0	0.0526186	0	0.03599	0	0	0	0	0	0	0	0.124599	0
99	0.0166286	0	0.120499	0	0.171751	-0.017995	0	-0.0166286	0	-0.017995	0	0	0.308879	-0.0526186
100	0	0	0.0886085	0	0.0332572	0	0	0	0.124599	0	0.0166286	0	0.263093	0
101	0	0	0	0	0.330974	-0.017995	0.0166286	0	0.0665144	0	0	0	0.414117	-0.017995
102	0	0	0	-0.0166286	0.315711	-0.0166286	0.0886085	0	0.0831429	0	0	0	0.487463	-0.0332572
103	0.017995	0	0	-0.0692472	0.193846	-0.017995	0	0	0.017995	-0.07198	0	0	0.229836	-0.159222
104	0	0	0.106604	0	0.326874	0	0.0166286	0	0.07198	0	0	0	0.522086	0
105	0	0	0.488829	-0.0332572	0.336439	0	0.155123	0	0.053985	0	0	0	1.03438	-0.0332572
106	0	0	0.0858757	-0.0166286	0.161955	0	0.03599	0	0	0	0	0	0.283821	-0.0166286
107	0.0332572	0	0.205009	0	0.227103	0	0	0	0	-0.120499	0	0	0.465369	-0.120499
108	0.0166286	0	0	0	0	-0.0526186	0	0	0	0	0	0	0.0166286	-0.0526186
109	0	0	0.206375	-0.0512522	0.017995	-0.123232	0	0	0	0	0	0	0.22437	-0.174484
110	0	0	0.0166286	-0.101138	0	0	0	0	0	0	0	0	0.0166286	-0.101138
111	0.017995	0	0	0	0	0	0	0	0	0	0	0	0.017995	0
112	0	0	0	0	0	0	0	0	0	0	0	0	0	0
113	0	0	0	0	0	0	0	0	0	0	0	0	0	0
114	0	0	0	0	0	0	0	0	0	0	0	0	0	0
115	0	0	0	0	0	0	0	0	0	0	0	0	0	0
116	0	0	0	0	0	0	0	0	0	0	0	0	0	0
117	0	0	0	0	0	0	0	0	0	0	0	0	0	0
118	0	0	0	0	0	0	0	0	0	0	0.017995	0	0.017995	0
119	0	0	0	0	0.178583	0	0	0	0	-0.03599	0	0	0.178583	-0.03599
120	0	0	0.0872421	0	0.257627	-0.017995	0.0845093	0	0	0	0	0	0.429379	-0.017995
121	0	0	0.189746	-0.0526186	0.119133	0	0	0	0	0	0	0	0.308879	-0.0526186
122	0.0166286	0	0	0	0	0	0	0	0	0	0	0	0.0166286	0
123	0.0166286	0	0	0	0	0	0	0	0.017995	0	0	0	0.0346236	0
124	0	0	0.03599	0	0.142594	0	0	-0.03599	0	-0.0166286	0	0	0.178583	-0.0526186
125	0	0	0	-0.017995	0	-0.278355	0	-0.017995	0	-0.214573	0	-0.0166286	0	-0.545547
126	0	0	0	-0.106604	0	0	0	-0.279721	0	-0.141227	0	0	0	-0.527552
127	0	0	0	0	0	-0.03599	0	-0.017995	0	0	0	0	0	-0.053985
128	0	-0.0332572	0.017995	-0.0166286	0	-0.017995	0	0	0	-0.017995	0	0	0.017995	-0.0858757
129	0	0	0	0	0	0	0	-0.03599	0	0	0	0	0	-0.03599
130	0	0	0	0	0.017995	0	0	-0.0166286	0.394755	0	0	0	0.41275	-0.0166286
131	0	0	0	0	0	0	0	0	0.10797	0	0	0	0.10797	0
132	0.0166286	0	0.0845093	0	0.134395	0	0	0	0	0	0	0	0.235533	0
133	0	0	0.0512522	0	0.0678808	0	0.017995	0	0	0	0	0	0.137128	0
134	0.017995	0	0.353068	0	0.235533	0	0	0	0	0	0	0	0.606596	0
135	0	0	0.209108	0	0	0	0	0	0	0	0	0	0.209108	0
136	0.017995	0	0	0	0	0	0	0	0	0	0	0	0.017995	0
137	0	0	0	0	0	0	0	0	0	0	0	0	0	0
138	0	0	0	0	0	-0.0498858	0	0	0	-0.017995	0	0	0	-0.0678808
139	0	0	0.0872421	0	0.017995	0	0.017995	0	0	0	0	0	0.123232	0
140	0	0	0	-0.03599	0	0	0	0	0	0	0	-0.0332572	0	-0.0692472
141	0	0	0.120499	0	0.103871	0	0.017995	0	0.053985	0	0	0	0.29635	0
142	0	0	0.03599	0	0.053985	0	0.0166286	0	0	0	0	0	0.106604	0
143	0.017995	0	0	0	0.0166286	-0.0166286	0	0	0	0	0	0	0.0346236	-0.0166286
144	0	0	0	0	0	-0.0166286	0	0	0	0	0	0	0	-0.0166286
145	0	0	0	0	0	0	0	0	0	-0.017995	0	0	0	-0.017995
146	0	0	0	0	0	0	0	0	0.0346236	0	0	0	0.0346236	0
147	0	0	0	0	0	-0.0166286	0	0	0	0	0	0	0	-0.0166286
148	0	0	0	0	0	0	0	0	0	0	0	0	0	0
149	0	-0.03599	0.106604	0	0	0	0	-0.017995	0	0	0	0	0.106604	-0.053985
150	0	-0.0166286	0.0332572	0	0	0	0	0	0	0	0	0	0.0332572	-0.0166286
151	0.017995	0	0.103871	-0.223004	0.384959	-0.0692472	0.07198	0	0	-0.0166286	0	0	0.578804	-0.308879
152	0	-0.017995	0	-0.017995	0	0	0	0	0.017995	-0.0692472	0	0	0.017995	-0.105237
153	0	0	0	0	0	0	0	0	0	0	0	0	0	0
154	0	0	0.017995	0	0.03599	-0.053985	0	-0.0997715	0.03599	-0.106604	0.0166286	0	0.106604	-0.26036
155	0	0	0.0678808	-0.0886085	0.0166286	-0.0166286	0	0	0	0	0	0	0.0845093	-0.105237
156	0	-0.175851	0.0332572	-0.121866	0	-0.213207	0.017995	-0.0498858	0	-0.121866	0	-0.0665144	0.0512522	-0.749189
157	0	-0.03599	0.0166286	-0.195212	0.017995	-0.0526186	0	0	0.0166286	-0.18838	0	0	0.0512522	-0.472201
158	0.0166286	-0.101138	0.174484	-0.346236	0.0346236	-2.30178	0	-0.315711	0.07198	-0.07198	0	-0.03599	0.297716	-3.17284
159	0.0166286	-0.300449	0.0858757	-0.138494	0.03599	-0.138494	0.017995	-0.017995	0.0706136	-0.103871	0	-0.0512522	0.227103	-0.750556
160	0	-0.0166286	0.0332572	-0.153756	0.03599	0	0.0512522	-0.0332572	0	-0.0899749	0	0	0.120499	-0.293617
161	0.0166286	0	0.227103	0	0.378127	-0.03599	0.0665144	-0.0346236	0.124599	-0.0166286	0	0	0.812971	-0.0872421
162	0	-0.017995	0.142594	-0.382226	0.209108	-0.265826	0.017995	-0.0166286	0	-0.328241	0	0	0.369696	-1.01092
163	0.03599	-0.227103	0.0346236	-0.137128	0.0706136	-0.142594	0.017995	-0.120499	0	0	0	0	0.159222	-0.627324
164	0.0166286	-0.0166286	0.398854	-0.053985	0.691105	-0.151024	0.333706	0	0.017995	-0.03599	0	0	1.45829	-0.257627
165	0.0166286	-0.0498858	0.106604	-0.0692472	0.697937	-0.0526186	0.0678808	-0.102504	0.300449	0	0	0	1.1895	-0.274256
166	0	-0.0166286	0.281088	-0.141227	0.279721	-0.0886085	0.017995	-0.243731	0	-0.175851	0	0	0.578804	-0.666046
167	0.0332572	0	0.227103	-0.0997715	0.322775	-0.121866	0	-0.0166286	0.29635	0	0	0	0.879485	-0.238266
168	0.0332572	-0.0665144	0.15239	-0.22437	0.382226	-0.0692472	0.017995	0	0	0	0	0	0.585868	-0.360132
169	0.157856	-0.0706136	0.0512522	-0.516621	0.017995	-0.017995	0	0	0.0166286	0	0	0	0.243731	-0.605229
170	0.017995	-0.311612	0.0332572	-0.0332572	0.03599	0	0	0	0	0	0	0	0.0872421	-0.344869
171	0	-0.0332572	0.0886085	0	0.017995	0	0	0	0	0	0	0	0.106604	-0.0332572
172	0.0692472	0	0.105237	0	0.017995	0	0	0	0	0	0	0	0.192479	0
173	0	0	0	0	0.0346236	0	0	0	0.017995	0	0	0	0.0526186	0
174	0	0	0	0	0.0678808	0	0	-0.017995	0	0	0	0	0.0678808	-0.017995
175	0	-0.0332572	0	-0.0886085	0.0166286	-0.105237	0	-0.0346236	0	-0.401587	0	-0.017995	0.0166286	-0.681309
176	0	0	0	0	0	0	0	0	0	0	0	0	0	0
177	0	0	0	0	0	0	0	-0.017995	0	0	0	0	0	-0.017995
178	0	0	0	0	0	-0.017995	0	0	0.017995	-0.0498858	0	0	0.017995	-0.0678808
179	0	0	0.120499	0	0.0498858	0	0	0	0.0166286	-0.017995	0	0	0.187014	-0.017995
180	0.017995	0	0.117767	0	0.0166286	0	0.03599	-0.017995	0	0	0.0512522	-0.017995	0.239632	-0.03599
181	0.0845093	0	0.400221	-0.0526186	0.980623	-0.138494	0	-0.235533	0.101138	-0.0332572	0	0	1.56649	-0.459903
182	0	0	0.257627	-0.017995	0.017995	-0.07198	0.0346236	-0.017995	0	-0.0166286	0	0	0.310246	-0.124599
183	0	0	0.017995	-0.0498858	0.499992	-0.03599	0	0	0.0526186	-0.0166286	0	0	0.570606	-0.102504
184	0	0	0.03599	-0.053985	0	0	0	0	0.0512522	0	0	0	0.0872421	-0.053985
185	0	-0.03599	0.0498858	-0.0498858	0.141227	0	0	0	0.0346236	0	0	-0.017995	0.225736	-0.103871
186	0	0	0.534616	-0.017995	0.105237	-0.07198	0.017995	-0.0166286	0	0	0	0	0.657848	-0.106604
187	0.0166286	-0.0332572	0	-0.749189	0.017995	-0.869689	0	0	0.0665144	-0.717299	0	0	0.101138	-2.36943
188	0	-0.03599	0.211841	-0.124599	0.263093	0	0.0166286	-0.0166286	0	-0.0166286	0	0	0.491562	-0.193846
189	0	0	0	-0.0526186	0.017995	-0.0332572	0	-0.0166286	0.133029	-0.0872421	0	0	0.151024	-0.189746
190	0.0166286	0	0.157856	-0.03599	0.017995	-0.0512522	0	0	0.03599	-0.03599	0	0	0.228469	-0.123232
191	0.0512522	0	0.0886085	0	0.03599	0	0	-0.017995	0	-0.0332572	0	0	0.175851	-0.0512522
192	0	0	0.0692472	0	0.307513	0	0	0	0.0166286	0	0	0	0.393389	0
193	0	0	1.51661	0	0.558076	-0.0512522	0	0	0.106604	0	0	0	2.18129	-0.0512522
194	0.0831429	-0.03599	0.0346236	-0.053985	0.03599	-0.0166286	0	0	0	0	0	0	0.153756	-0.106604
195	0.017995	0	0.0346236	-0.0665144	0.03599	-0.125965	0	-0.0498858	0	0	0	0	0.0886085	-0.242365
196	0	-0.124599	0.0166286	-0.458305	0	-0.192479	0	-0.258994	0	-0.229836	0	0	0.0166286	-1.26421
197	0	0	0	0	0.03599	-0.135762	0	0	0.03599	0	0	0	0.07198	-0.135762
198	0	0	0.053985	0	0	0	0	0	0	0	0	0	0.053985	0
199	0	0	0	0	0.0526186	0	0	0	0	0	0	0	0.0526186	0
200	0	0	0	0	0	0	0	0	0.017995	0	0	0	0.017995	0
201	0	0	0.017995	0	0	0	0	0	0.03599	0	0	0	0.053985	0
202	0	0	0.123232	0	0.053985	0	0	0	0.017995	0	0	0	0.195212	0
203	0	0	0.0692472	0	0.017995	0	0	0	0	-0.0665144	0	0	0.0872421	-0.0665144
204	0	0	0	0	0	-0.0166286	0	0	0.017995	-0.0166286	0	0	0.017995	-0.0332572
205	0	0	0	-0.0166286	0.0872421	0	0.0678808	0	0.0872421	0	0	0	0.242365	-0.0166286
206	0	-0.017995	0.017995	0	0.311612	0	0.03599	0	0	-0.0166286	0	-0.0166286	0.365597	-0.0512522
207	0	0	0.257627	-0.0665144	0.053985	0	0.0166286	-0.0166286	0	-0.651016	0.017995	0	0.346236	-0.734159
208	0	-0.0498858	0.0512522	-0.0166286	0.0498858	-0.0526186	0	-0.0692472	0	-0.22437	0	-0.0166286	0.101138	-0.429379
209	0	0	0.944401	-0.0498858	0.350335	-0.0498858	0.0166286	0	0	0	0	0	1.31136	-0.0997715
210	0	0	0.48473	-0.0346236	1.30727	0	0.053985	0	0	0	0	0	1.84598	-0.0346236
211	0.017995	0	0.105237	-0.0512522	0.209108	-0.0346236	0.0512522	-0.0346236	0.017995	0	0	0	0.401587	-0.120499
212	0.0166286	0	0.576071	-0.0332572	0.382226	-0.0845093	0	0	0	0	0	0	0.974926	-0.117767
213	0	0	0.171751	-0.138494	0.0166286	0	0	0	0	0	0	0	0.18838	-0.138494
214	0	-0.0692472	0	0	0	0	0	0	0	-0.017995	0	0	0	-0.0872421
215	0	-0.0498858	0	0	0	-0.103871	0	0	0	-0.0166286	0	0	0	-0.170385
216	0	0	0	-0.0858757	0	-0.103871	0	-0.017995	0	0	0	0	0	-0.207741
217	0	-0.0166286	0.053985	-0.138494	0.03599	-0.07198	0	0	0	0	0	0	0.0899749	-0.227103
218	0	0	0	0	0	-0.017995	0	0	0	0	0	0	0	-0.017995
219	0	0	0	-0.017995	0	-0.03599	0	0	0	0	0	0	0	-0.053985
220	0	0	0.0166286	0	0	0	0	0	0	0	0	0	0.0166286	0
221	0	0	0	0	0	-0.0166286	0	0	0	-0.0166286	0	0	0	-0.0332572
222	0	0	0	0	0	0	0	0	0	0	0	0	0	0
223	0	0	0	-0.017995	0.017995	0	0	0	0	0	0	0	0.017995	-0.017995
224	0	-0.0858757	0.671744	-0.207741	0	-0.729828	0	-0.397488	0.0166286	-0.0526186	0	0	0.688372	-1.47355
225	0.0346236	-0.0498858	0	-0.191113	0	0	0	0	0	0	0	0	0.0346236	-0.240999
226	0	0	0	-0.0166286	0	0	0.017995	0	0	0	0	0	0.017995	-0.0166286
227	0	-0.0872421	0	0	0	0	0	0	0	0	0	0	0	-0.0872421
228	0	-0.03599	0	-0.0498858	0	-0.0166286	0	0	0	0	0	0	0	-0.102504
229	0	0	0	0	0.0332572	0	0	-0.053985	0	0	0	0	0.0332572	-0.053985
230	0.017995	0	0.429379	-0.0706136	0.0332572	-0.10797	0	0	0.017995	0	0	0	0.498626	-0.178583
231	0	0	0.0166286	-0.0858757	0.0512522	-0.0346236	0	0	0	-0.0166286	0	0	0.0678808	-0.137128
232	0	0	0	0	0	-0.10797	0	0	0	-0.0166286	0	0	0	-0.124599
233	0	0	0.0332572	-0.0512522	0.0166286	0	0.0166286	0	0	-0.017995	0	0	0.0665144	-0.0692472
234	0	0	0	-0.017995	0.017995	-0.583135	0	-0.0886085	0	0	0	0	0.017995	-0.689739
235	0	-0.0872421	0	-0.52915	0.017995	-0.362864	0	-0.0166286	0.0166286	0	0	-0.0498858	0.0346236	-1.04577
236	0	-0.053985	0	-0.196578	0	-0.0332572	0	0	0	0	0	0	0	-0.283821
237	0	-0.0346236	0	-0.346236	0	-0.18838	0	0	0	0	0	0	0	-0.569239
238	0	-0.017995	0.053985	0	0	0	0	0	0	0	0	0	0.053985	-0.017995
239	0.0498858	-0.135762	0.0706136	-0.0166286	0	0	0.0332572	0	0	0	0	0	0.153756	-0.15239
240	0.0166286	0	0	0	0	0	0	0	0	0	0	0	0.0166286	0
241	0	0	0	0	0	0	0	0	0	0	0	0	0	0
242	0	0	0	0	0	0	0	0	0	0	0	0	0	0
243	0	0	0	0	0	0	0	0	0	0	0	0	0	0
244	0	0	0	0	0	0	0	0	0	0	0	0	0	0
245	0	0	0	0	0	-0.0346236	0	0	0	0	0	0	0	-0.0346236
246	0	0	0	-0.120499	0	0	0	0	0	0	0	0	0	-0.120499
247	0	-0.03599	0	-0.017995	0	0	0	-0.017995	0	0	0	0	0	-0.07198
248	0	-0.0166286	0	0	0	0	0	0	0	-0.07198	0	0	0	-0.0886085
249	0	0	0	-0.185647	0	-0.155123	0	-0.0166286	0.0332572	0	0	0	0.0332572	-0.357399
250	0	-0.141227	0	-0.0512522	0	-0.868322	0	0	0	0	0	-0.0332572	0	-1.09406
251	0	0	0	-0.0166286	0.03599	-0.106604	0	0	0	-0.017995	0	0	0.03599	-0.141227
252	0	0	0	-0.102504	0	-0.0872421	0	-0.135762	0	-0.03599	0	0	0	-0.361498
253	0	-0.03599	0	-0.0498858	0	-0.506824	0	-0.101138	0.0678808	-0.0332572	0	0	0.0678808	-0.727095
254	0	0	0.017995	-0.505458	0.0166286	-0.613428	0	-0.174484	0	-0.03599	0	-0.0166286	0.0346236	-1.34599
255	0	-0.0346236	0	-0.351701	0	-0.170385	0	-0.0498858	0.017995	-0.03599	0	0	0.017995	-0.642586
256	0.017995	-0.134395	0.187014	-0.103871	0.37676	-0.0692472	0.017995	-0.0872421	0.0845093	0	0	-0.0346236	0.684273	-0.429379
257	0	-0.0346236	0.117767	-0.0692472	0	-1.21046	0	-0.171751	0	-0.191113	0	-0.0346236	0.117767	-1.71182
258	0	-0.0692472	0	-3.69539	0	-0.294984	0	-0.0332572	0	-1.37105	0	-0.0665144	0	-5.53044
259	0	-0.0346236	0	-0.256261	0	-0.123232	0	-0.607962	0	-1.3157	0	-0.0166286	0	-2.3544
260	0	0	0	-0.053985	0.03599	-0.017995	0	-0.0526186	0.03599	-0.0166286	0.0166286	0	0.0886085	-0.141227
261	0	0	0.103871	-0.366964	0.174484	-0.137128	0.017995	-0.0858757	0	-1.169	0	0	0.29635	-1.75897
262	0	-0.278355	0	-0.314345	0.03599	-4.87349	0	-1.02345	0	-1.21319	0	-0.171751	0.03599	-7.87458
263	0.017995	-0.0512522	0.0692472	-0.785411	0	-0.692472	0	-0.0526186	0	-1.12322	0	-0.0692472	0.0872421	-2.77422
264	0.03599	-0.017995	0	-0.73006	0	-0.822767	0	-0.0678808	0.017995	-0.0872421	0	0	0.053985	-1.72595
265	0	-0.290884	0.03599	-0.293617	0.017995	-0.0526186	0.0332572	-0.0858757	0	-0.348969	0	0	0.0872421	-1.07196
266	0.017995	-0.07198	0	-0.0512522	0.0858757	-0.053985	0	-0.053985	0.03599	0	0	0	0.139861	-0.231202
267	0.017995	0	0.854658	-0.123232	1.0526	-0.0498858	0	0	0.0166286	-0.053985	0	-0.0332572	1.94188	-0.26036
268	0.0665144	-0.0692472	0.710467	-0.211841	0.308879	-0.0332572	0.0512522	-0.0346236	0.310246	-0.03599	0	0	1.44736	-0.384959
269	0.03599	0	0.645319	0	0.567873	-0.15239	0.264459	0	0.017995	-0.017995	0	0	1.53164	-0.170385
270	0	-0.07198	0.103871	-0.22437	0.240999	0	0	-0.170385	0.105237	-0.531883	0.017995	-0.017995	0.468101	-1.01661
271	0	-0.03599	0.434844	-0.0512522	0.187014	-0.0886085	0.0166286	-0.292251	0.07198	-0.106604	0	-0.155123	0.710467	-0.729828
272	0.0526186	0	0.605229	-0.142594	0.426646	-0.294984	0.174484	-0.0858757	0.0166286	-0.156489	0.017995	0	1.2936	-0.679942
273	0	-0.135762	0.07198	-0.844862	0.335073	-0.817302	0	-0.258994	0	-0.102504	0	-0.0498858	0.407053	-2.20931
274	0	-0.210474	0.483364	-1.27424	0.03599	-0.993153	0	-0.017995	0.0346236	-0.017995	0	0	0.553977	-2.51386
275	0.0706136	-0.03599	0	-0.86149	0.017995	-0.170385	0	0	0.119133	0	0	0	0.207741	-1.06787
276	0	-0.017995	0.017995	-0.0332572	0	0	0.0498858	-0.0498858	0	-0.0166286	0	0	0.0678808	-0.117767
277	0.0332572	-0.0166286	0	0	0.0166286	0	0	0	0	0	0	0	0.0498858	-0.0166286
278	0	0	0.03599	0	0	0	0	0	0	0	0	0	0.03599	0
279	0	-0.03599	0	-0.0512522	0	-0.017995	0	0	0	0	0	0	0	-0.105237
280	0	0	0	0	0.0332572	0	0	0	0	0	0	0	0.0332572	0
281	0.576071	0	0.984722	0	1.80749	0	0.0526186	0	0.103871	0	0	0	3.52477	0
282	0	0	0.415483	0	0.240999	0	0	0	0.03599	0	0	-0.017995	0.692472	-0.017995
283	0	0	0.138494	0	0.123232	-0.017995	0	0	0.137128	0	0.0166286	0	0.415483	-0.017995
284	0	0	1.09269	0	0.238266	-0.106604	0.017995	0	0.103871	-0.0498858	0	0	1.45282	-0.156489
285	0	0	0.0512522	-0.106604	0.0346236	0	0	0	0	0	0	-0.0498858	0.0858757	-0.156489
286	0	0	0.253528	0	0.135762	0	0	-0.102504	0	-0.138494	0	0	0.38929	-0.240999
287	0	0	0	0	0	-0.366964	0	-0.017995	0	0	0	0	0	-0.384959
288	0.017995	-0.0166286	0.740991	-0.0166286	0.648051	-0.0678808	0.102504	0	0	0	0	0	1.50954	-0.101138
289	0	0	0.03599	-0.0512522	0.0346236	0	0.0332572	0	0	0	0	0	0.103871	-0.0512522
290	0	0	7.20673	0	1.09133	0	0	0	0.0332572	0	0.0166286	0	8.34794	0
291	0.03599	0	0.491794	0	0.174484	0	0.017995	0	0	0	0	0	0.720263	0
292	0	0	0	0	0	0	0.0498858	0	0.0498858	0	0	0	0.0997715	0
293	0	-0.0166286	0.292251	-0.0332572	1.04007	-0.121866	0.0332572	0	0.0498858	0	0	0	1.41547	-0.171751
294	0	0	0.017995	-0.477898	0	-0.472201	0.017995	-0.03599	0.0332572	0	0	0	0.0692472	-0.986089
295	0	0	0.209108	-0.570606	0	-0.276989	0	0	0.105237	0	0	0	0.314345	-0.847594
296	0	0	0	-0.619125	0	0	0	-0.03599	0	-0.0332572	0	0	0	-0.688372
297	0	0	0	0	0.0665144	-0.0332572	0	-0.0166286	0	-0.03599	0	0	0.0665144	-0.0858757
298	0	0	0.03599	0	0	-0.03599	0	0	0	0	0	0	0.03599	-0.03599
299	0	0	0	-1.99291	0	-0.017995	0	-0.0678808	0	-0.0512522	0	0	0	-2.13003
300	0.0166286	-0.0692472	0	0	0	0	0	-0.0899749	0	0	0	0	0.0166286	-0.159222
301	0	-0.0831429	0.017995	-0.0346236	0.242365	-2.91568	0	0	0.03599	-0.105237	0	0	0.29635	-3.13868
302	0	-0.0692472	0.0332572	-0.123232	0.0346236	0	0	0	0	0	0	0	0.0678808	-0.192479
303	0.053985	0	0.695436	0	0.851694	0	0	0	0	0	0	0	1.60111	0
304	0	-0.0831429	0	-0.017995	0	-0.0526186	0	0	0	0	0	-0.017995	0	-0.171751
305	0	0	0	-0.0706136	0	-0.017995	0	0	0	-0.414117	0	0	0	-0.502725
306	0	-0.017995	0.0526186	-0.0166286	0.187014	-0.624591	0	-0.0872421	0.017995	0	0	0	0.257627	-0.746457
307	0	-0.0526186	0.751922	-0.602497	0.213207	-0.245098	0	-0.017995	0	-0.101138	0	0	0.965129	-1.01935
308	0	-0.0166286	0.0678808	-0.0872421	0.017995	-0.274256	0	0	0	0	0	0	0.0858757	-0.378127
309	0.03599	-0.191113	0.516621	-1.44029	0.0706136	-0.644184	0	-0.0332572	0	-0.171751	0	0	0.623224	-2.4806
310	0	-0.0512522	0	-0.342137	0	-0.174484	0	-0.03599	0	0	0	-0.203642	0	-0.807505
311	0	-0.0831429	0.117767	-0.171751	0	-0.205009	0	0	0	-0.210474	0	0	0.117767	-0.670377
312	0	-0.0498858	0	-0.278355	0	-0.135762	0	-0.135762	0	0	0	0	0	-0.599764
313	0	-0.0346236	0	-0.254894	0	-0.0997715	0	-0.0526186	0	-0.121866	0	0	0	-0.563774
314	0	0	0	-0.0858757	0	-0.397488	0	-0.0166286	0.0166286	-0.0166286	0	0	0.0166286	-0.516621
315	0	-0.187014	0.138494	-0.344869	0	-0.206375	0	-0.0512522	0	-0.017995	0	0	0.138494	-0.807505
316	0	0	0	-0.017995	0	-0.07198	0.017995	0	0	-0.017995	0	0	0.017995	-0.10797
317	0	0	0.0166286	-0.157856	0.0166286	-0.1164	0	-0.0346236	0	-0.0512522	0	0	0.0332572	-0.360132
318	0	0	0	-0.227103	0	-0.0166286	0	0	0	-0.0526186	0	0	0	-0.29635
319	0	0	0	-0.0665144	0	-0.0346236	0	-0.017995	0	-0.017995	0	-0.03599	0	-0.173118
320	0	-0.017995	0.121866	-0.017995	0.0665144	-0.862857	0	-0.0678808	0.0512522	-0.106604	0	0	0.239632	-1.07333
321	0	-0.0997715	0.0332572	-0.07198	0	0	0	-0.017995	0	0	0	0	0.0332572	-0.189746
322	0	-0.0886085	0	-0.101138	0.017995	-0.135762	0	0	0	0	0	0	0.017995	-0.325508
323	0	-0.18838	0	-0.984722	0	0	0	0	0	0	0	-0.017995	0	-1.1911
324	0.0332572	0	0	0	0	0	0	0	0.0346236	0	0	0	0.0678808	0
325	0	-0.07198	0.804772	-0.0346236	0.124599	-0.0166286	0	0	0	0	0	0	0.929371	-0.123232
326	0.017995	0	0	-0.0166286	0	-0.0346236	0	-0.0498858	0.017995	-0.03599	0	0	0.03599	-0.137128
327	0	0	0.534616	0	0.392022	-0.0166286	0.0665144	0	0	0	0	0	0.993153	-0.0166286
328	0.017995	-0.0665144	1.10112	-0.0498858	1.34782	-0.0899749	0.0166286	0	0.0166286	-0.0346236	0	0	2.50019	-0.240999
329	0	0	0.937569	0	0.157856	-0.0526186	0	0	0	-0.017995	0	0	1.09543	-0.0706136
330	0.10797	-0.03599	0.303414	-0.275622	0.325508	-0.017995	0.017995	0	0.0166286	0	0	0	0.771515	-0.329607
331	0	0	0.0706136	-0.605229	0.0858757	-0.1164	0	0	0	-0.209108	0	0	0.156489	-0.930737
332	0	-0.0526186	0.623224	-0.0512522	0.178583	-0.289518	0.0166286	-0.101138	0	0	0.0332572	0	0.851694	-0.494527
333	0	0	1.30203	-0.119133	0.652382	-0.379493	0	0	0	0	0	0	1.95441	-0.498626
334	0	0	0.0512522	-0.590199	0.0332572	-0.0332572	0	0	0	0	0	0	0.0845093	-0.623456
335	0.053985	-0.0692472	0	-0.0166286	0.0526186	0	0	0	0	0	0	-0.017995	0.106604	-0.103871
336	0	0	0.829599	0	0	-0.017995	0	-0.0166286	0.0512522	-0.0166286	0	0	0.880852	-0.0512522
337	0.0498858	0	0.171751	-0.0678808	0.117767	-0.0346236	0	-0.0166286	0.017995	0	0.03599	0	0.393389	-0.119133
338	0	0	0.394755	-0.0346236	0.397488	-0.0166286	0.0498858	0	0	-0.0526186	0	0	0.842129	-0.103871
339	0	0	0.0332572	0	0	-0.0332572	0	0	0	-0.053985	0	0	0.0332572	-0.0872421
340	0.0512522	-0.0166286	0.174484	-0.120499	0	0	0	-0.102504	0.0166286	0	0	0	0.242365	-0.239632
341	0	0	0.0166286	0	0.206375	-0.0332572	0	0	0.03599	0	0	0	0.258994	-0.0332572
342	0	0	0	-0.0332572	0.0872421	-0.0332572	0	0	0	-0.121866	0	0	0.0872421	-0.18838
343	0.0332572	0	0	0	0	-0.0706136	0	-0.102504	0	0	0	0	0.0332572	-0.173118
344	0	0	0.308879	-1.02914	0.0498858	-1.3198	0.017995	-0.0678808	0	0	0	0	0.37676	-2.41682
345	0	0	0.0166286	-0.750787	0.0166286	-0.155123	0	0	0	0	0	0	0.0332572	-0.90591
346	0	-0.0166286	0.170385	-0.105237	0.0858757	0	0	0	0.017995	0	0	-0.0166286	0.274256	-0.138494
347	0	-0.053985	0	0	0	0	0.0166286	-0.0498858	0.0346236	0	0	0	0.0512522	-0.103871
348	0	0	0	0	0.0692472	-0.0166286	0	0	0.0872421	-0.03599	0	0	0.156489	-0.0526186
349	0	-0.03599	0.03599	-0.0512522	0.37676	0	0	-0.017995	0.0332572	-0.0166286	0	0	0.446007	-0.121866
350	0	0	1.26331	-0.0678808	0.209108	-1.17037	0	-0.0678808	0.017995	0	0	0	1.49041	-1.30613
351	0	0	0.101138	-1.35192	0.017995	-1.17993	0	0	0	0	0	0	0.119133	-2.53185
352	0	-0.03599	0	-0.804541	0	0	0	0	0	0	0	0	0	-0.840531
353	0	0	0.0166286	0	0	0	0	0	0	0	0	0	0.0166286	0
354	0	0	0	0	0	0	0	0	0	0	0	0	0	0
355	0	0	0	0	0	0	0	0	0	0	0	0	0	0
356	0	0	0	0	0	0	0	0	0	0	0	0	0	0
357	0.0512522	0	0.393389	0	0.372429	0	0	0	0	0	0	0	0.81707	0
358	0	0	0.0678808	0	0.017995	0	0	0	0	0	0	0	0.0858757	0
359	0	0	0	0	0	0	0	0	0	0	0	-0.017995	0	-0.017995
360	0	0	0	0	0	0	0	0	0	0	0	0	0	0
361	0	0	0	0	0	0	0	0	0	0	0	0	0	0
362	0.017995	0	0	0	0.0346236	0	0	0	0	0	0	0	0.0526186	0
363	0	0	0.053985	0	0	0	0	0	0	0	0	0	0.053985	0
364	0	0	0	0	0	0	0	0	0	0	0	0	0	0
365	0	0	0	0	0	0	0	0	0	0	0	0	0	0
366	0	0	0	-0.017995	0	-0.117767	0	-0.0166286	0	-0.017995	0	0	0	-0.170385
367	0	0	0	0	0	-0.017995	0	0	0	-0.0332572	0	-0.0665144	0	-0.117767
368	0	0	0.155123	0	0.0692472	0	0	0	0.017995	0	0	0	0.242365	0
369	0.0166286	-0.0332572	0.570606	-0.017995	0.724362	0	0.03599	-0.0512522	0	-0.0166286	0	0	1.34759	-0.119133
370	0	0	0	0	0.017995	0	0	0	0.03599	0	0.0498858	0	0.103871	0
371	0	0	0	-0.0166286	0	-0.310246	0	-0.0332572	0	0	0	0	0	-0.360132
372	0	-0.0526186	0	-0.0498858	0	-0.03599	0	0	0	0	0	0	0	-0.138494
373	0	-0.0166286	0.0346236	-0.03599	0.07198	0	0	0	0	0	0	0	0.106604	-0.0526186
374	0	0	0.382226	0	0.254894	0	0.0706136	0	0.0332572	0	0	0	0.740991	0
375	0	-0.0166286	0.502725	-0.0706136	0.436442	0	0	0	0	0	0.0332572	0	0.972425	-0.0872421
376	0	0	0.159222	-0.017995	0	0	0	0	0	0	0	0	0.159222	-0.017995
377	0	0	0	-0.0526186	0.017995	0	0	0	0	0	0	0	0.017995	-0.0526186
378	0	-0.0498858	1.87947	0	0	0	0	0	0	0	0	0	1.87947	-0.0498858
379	0	0	0	-0.017995	0.0166286	0	0	0	0	-0.0886085	0	0	0.0166286	-0.106604
380	0	-0.0166286	0	-0.03599	0	0	0	0	0	0	0	0	0	-0.0526186
381	0	0	0	0	0	0	0	0	0	0	0	0	0	0
382	0	0	0.0166286	0	0.0498858	0	0	0	0.137128	0	0	0	0.203642	0
383	0	0	0	0	0	0	0	0	0	0	0	0	0	0
384	0	0	0	0	0	0	0	0	0	0	0	0	0	0
385	0	0	0	0	0	0	0	0	0	0	0	-0.0498858	0	-0.0498858
386	0	0	0	0	0	0	0	0	0	0	0	0	0	0
387	0	0	0	0	0	0	0	0	0	0	0	0	0	0
388	0	0	0	0	0	0	0	0	0	0	0	0	0	0
389	0	-0.053985	0.0166286	0	0	-0.238266	0	-0.0166286	0	-0.0166286	0	0	0.0166286	-0.325508
390	0	-0.0166286	0	-0.156489	0	0	0	0	0	0	0	0	0	-0.173118
391	0	0	0	-0.0678808	0.017995	0	0	0	0	-0.0526186	0	0	0.017995	-0.120499
392	0	0	0	-0.0166286	0	-0.017995	0	0	0	0	0	0	0	-0.0346236
393	0	0	0.0166286	0	0	0	0	0	0.0166286	0	0	0	0.0332572	0
394	0	0	0	-0.0997715	0	0	0.0332572	0	0	0	0	0	0.0332572	-0.0997715
395	0	-0.0332572	0.0346236	0	0	0	0	0	0	-0.0332572	0	0	0.0346236	-0.0665144
396	0	0	0.03599	0	0.0332572	-0.0166286	0	-0.0526186	0	0	0	0	0.0692472	-0.0692472
397	0.0872421	0	0.887915	-0.570606	0.256261	-0.674477	0.0332572	0	0	0	0	-0.0498858	1.26468	-1.29497
398	0	-0.03599	0	-3.05827	0	-0.103871	0	0	0	-0.156489	0	0	0	-3.35462
399	0	0	0.842129	0	0.0706136	0	0	0	0	0	0	0	0.912742	0
400	0	-0.0166286	0.151024	-0.03599	0	-0.0526186	0	0	0	-0.0166286	0	0	0.151024	-0.121866
401	0.017995	-0.017995	0	-0.191113	0	-0.0886085	0	-0.0498858	0.017995	0	0	0	0.03599	-0.347602
402	0	0	0.017995	-0.18838	0	0	0	0	0	0	0	0	0.017995	-0.18838
403	0	0	0.07198	-0.202276	0.0512522	-0.0346236	0	0	0	-0.017995	0	0	0.123232	-0.254894
404	0	-0.0512522	0	-0.0512522	0	-0.120499	0	-0.017995	0	-0.0692472	0	0	0	-0.310246
405	0	0	0.017995	-0.96946	0.0346236	-0.549878	0	-0.0678808	0	-0.0692472	0	0	0.0526186	-1.65647
406	0	0	0.017995	-3.11225	0.0526186	-0.017995	0	0	0	-0.0166286	0	0	0.0706136	-3.14688
407	0	-0.03599	0	-0.0845093	0	-1.65237	0	0	0	-0.053985	0	0	0	-1.82685
408	0	-0.227103	0	-5.39331	0	-2.63982	0	-0.0498858	0	-0.0886085	0	-0.017995	0	-8.41673
409	0	-0.0706136	0	-0.746457	0	-0.688372	0	-0.0346236	0.0166286	-0.0332572	0	-0.0346236	0.0166286	-1.60795
410	0	0	0.053985	-0.0512522	0	0	0	0	0.0831429	-0.0166286	0	-0.017995	0.137128	-0.0858757
411	0	0	0.383592	0	0.348969	0	0	-0.017995	0	0	0	0	0.732561	-0.017995
412	0	0	0.312979	0	0.0665144	-0.422315	0	0	0.03599	-0.0526186	0	0	0.415483	-0.474933
413	0	0	0	-0.415483	0	0	0	0	0	-0.017995	0	0	0	-0.433478
414	0	-0.0678808	0.017995	0	0	-0.0498858	0	0	0	-0.0678808	0	0	0.017995	-0.185647
415	0	-0.105237	0	-0.286553	0	-0.734159	0	0	0	0	0	0	0	-1.12595
416	0	0	0	-0.74509	0	-0.0526186	0	0	0	0	0	0	0	-0.797709
417	0	-0.0332572	0.017995	-0.159222	0	0	0	-0.0346236	0	-0.380859	0	-0.07198	0.017995	-0.679942
418	0	0	0	-0.0498858	0	-0.206375	0	-0.596799	0	-0.441908	0	0	0	-1.29497
419	0	0	0	-1.14418	0	-0.617759	0	-0.0872421	0.0346236	0	0.017995	0	0.0526186	-1.84918
420	0	0	0	-0.0526186	0.0166286	-0.137128	0	0	0.0346236	-0.017995	0	-0.017995	0.0512522	-0.225736
421	0	0	0.0997715	-1.05124	0.174484	-0.0332572	0	-0.0692472	0	-0.0678808	0	0	0.274256	-1.22162
422	0	0	0.408651	0	0.502725	-1.2936	0	0	0.294984	-0.017995	0	0	1.20636	-1.3116
423	0.0526186	0	1.57469	-2.81977	0.0526186	-0.0166286	0.0346236	-0.017995	0	-0.223004	0	0	1.71455	-3.0774
424	0.135762	-0.0858757	0.221637	0	0.397488	-0.10797	0.0346236	-0.0166286	0.157856	-0.017995	0	0	0.947366	-0.228469
425	0	-0.123232	0.0332572	-0.135762	0.0526186	-0.178583	0.017995	-0.206375	0	-0.396122	0	0	0.103871	-1.04007
426	0	0	0.0858757	-0.133029	0.38929	-0.548512	0	-0.0166286	0.15239	-0.0346236	0	0	0.627555	-0.732793
427	0	-0.0346236	0.452839	-0.993153	0.017995	-0.017995	0	-0.141227	0.0166286	-0.106604	0.0166286	0	0.504091	-1.2936
428	0	-0.123232	0	-0.173118	0.0332572	-0.191113	0.053985	0	0.053985	0	0	-0.053985	0.141227	-0.541448
429	0	-0.017995	0.0997715	-0.223004	0.0665144	-0.193846	0.017995	-0.07198	0	-0.0886085	0	-0.017995	0.184281	-0.613428
430	0	0	0.017995	-0.0346236	0.017995	-0.0346236	0	0	0.053985	-0.017995	0	0	0.0899749	-0.0872421
431	0	0	0	0	0	0	0	0	0	0	0.03599	0	0.03599	0
432	0	-0.0166286	0	-0.017995	0.0166286	0	0.0899749	0	0.0332572	-0.121866	0	0	0.139861	-0.156489
433	0	0	0.242365	-0.0166286	0.0512522	0	0.017995	-0.203642	0	-0.0166286	0	0	0.311612	-0.236899
434	0	0	0.225736	0	0.0498858	-0.400221	0	0	0	0	0	0	0.275622	-0.400221
435	0	0	0	0	0	0	0	0	0	0	0	0	0	0
436	0	0	0	0	0	0	0	0	0	0	0	0	0	0
437	0	0	0	0	0	0	0	0	0	0	0	0	0	0
438	0	0	0	0	0	0	0	0	0	0	0	0	0	0
439	0	0	0	0	0.017995	0	0	0	0	0	0	0	0.017995	0
440	0	0	0.211841	0	0.240999	0	0	-0.0166286	0	0	0	0	0.452839	-0.0166286
441	0.017995	0	0	0	0	0	0	0	0	-0.0845093	0	0	0.017995	-0.0845093
442	0	0	0	0	0	-0.0166286	0	-0.017995	0.0166286	-0.0512522	0	0	0.0166286	-0.0858757
443	0	0	0	-0.0166286	0	-0.017995	0	0	0	-0.0166286	0	-0.017995	0	-0.0692472
444	0	0	0	-0.692472	0.0166286	-0.344869	0	-0.0166286	0	-0.101138	0	0	0.0166286	-1.15511
445	0	0	0	0	0	0	0	0	0	0	0	0	0	0
446	0	0	0.687006	-0.155123	0.017995	0	0	0	0	0	0	0	0.705001	-0.155123
447	0	0	0	-0.0166286	0	-0.017995	0	0	0	0	0	0	0	-0.0346236
448	0	0	0.0332572	-0.0346236	0	-0.017995	0	0	0	0	0	0	0.0332572	-0.0526186
449	0	-0.0166286	0	0	0	-0.433478	0	-0.017995	0	-0.121866	0	0	0	-0.589967
450	0	0	0	-1.34349	0	-0.0166286	0	-0.017995	0	-0.0872421	0	0	0	-1.46535
451	0	0	0	-0.117767	0	-0.119133	0	-0.03599	0	-0.0526186	0	0	0	-0.325508
452	0	0	0	-0.7091	0	-0.767416	0	-0.0346236	0	-0.0678808	0	-0.103871	0	-1.68289
453	0	0	0	-2.04439	0	-0.138494	0	-0.07198	0	-1.26444	0	0	0	-3.51931
454	0	-0.121866	0.017995	-0.0872421	0	-1.07743	0	-0.571972	0.017995	0	0	0	0.03599	-1.85851
455	0	0	0.03599	-0.103871	0	-0.124599	0	0	0	0	0	0	0.03599	-0.228469
456	0	0	0.0498858	-0.720031	0	-0.434844	0	-0.03599	0	-0.0706136	0	0	0.0498858	-1.26148
457	0	0	0	-0.515254	0	0	0	-0.0332572	0	-0.0332572	0	0	0	-0.581769
458	0	0	0	-0.187014	0.0498858	-0.308879	0.0678808	-0.0845093	0	0	0	-0.03599	0.117767	-0.616392
459	0	-0.138494	0	-2.23004	0	-0.07198	0	-0.03599	0	-0.29635	0	-0.0332572	0	-2.80611
460	0	-0.0678808	0.03599	-0.192479	0.03599	-0.380859	0	-0.0872421	0	-0.473567	0	-0.07198	0.07198	-1.27401
461	0.017995	-0.03599	0.017995	-0.257627	0	-0.555344	0	0	0	-0.0692472	0	0	0.03599	-0.918208
462	0	0	0	-0.411384	0	-0.333706	0	-0.139861	0	-1.23529	0	-0.0498858	0	-2.17012
463	0	-0.10797	0	-0.364231	0	-1.58972	0	-0.594066	0	-0.156489	0	-0.0166286	0	-2.8291
464	0	0	0.0166286	-1.13848	0	-0.558076	0	-0.258994	0	-0.882218	0	0	0.0166286	-2.83777
465	0	-0.124599	0	-0.307513	0	-0.687006	0	-0.0692472	0	-0.243731	0	0	0	-1.4321
466	0	0	0	-0.236899	0	-0.0692472	0	0	0	0	0	0	0	-0.306147
467	0	-0.264459	0	-2.03163	0	-0.211841	0.017995	-0.0872421	0	-0.346236	0	-0.0346236	0.017995	-2.97603
468	0	-0.0346236	0	-0.480631	0.192479	-0.211841	0	-0.318444	0	-0.213207	0	0	0.192479	-1.25875
469	0	-0.0498858	0	-0.07198	0.0166286	-0.436211	0	-0.0166286	0	-0.017995	0	0	0.0166286	-0.5927
470	0	0	0.0858757	0	0	-0.0526186	0	0	0.017995	-0.0526186	0	0	0.103871	-0.105237
471	0	0	0	-0.0166286	0.0166286	-0.03599	0.017995	0	0	-0.03599	0	0	0.0346236	-0.0886085
472	0	0	0.017995	0	0	-0.0512522	0	0	0.017995	0	0	0	0.03599	-0.0512522
473	0	0	0.170385	0	0.106604	0	0.053985	0	0.07198	0	0	0	0.402954	0
474	0	0	0.418216	0	0.422315	0	0	-0.0886085	0	0	0	0	0.840531	-0.0886085
475	0	0	0.315711	0	0.174484	-0.017995	0	0	0.0678808	-0.0858757	0	0	0.558076	-0.103871
476	0.053985	-0.0166286	3.27421	-1.24941	0.876752	-0.0332572	0.0332572	-0.342137	0	-0.751922	0	0	4.2382	-2.39336
477	0.139861	-0.03599	0.612293	0	0.366964	-3.09129	0.0512522	-0.137128	0.880852	-0.141227	0.017995	-0.0512522	2.06922	-3.45689
478	0	0	0.175851	-1.38084	0.0678808	-0.311612	0.0678808	-0.0692472	0.139861	-0.627324	0	0	0.451473	-2.38903
479	0	-0.103871	0.0692472	-1.72981	0.0498858	-0.228469	0	-0.0678808	0.258994	-0.153756	0	0	0.378127	-2.28379
480	0	-0.0678808	0	-0.0872421	0.017995	-0.775614	0	-0.017995	0	-0.0526186	0	0	0.017995	-1.00135
481	0	-0.0346236	0.356032	-0.321409	0.120499	-0.102504	0	-0.017995	0	-0.053985	0	0	0.476532	-0.530517
482	0.0166286	0	1.3157	-0.0899749	0	0	0.0332572	0	0.120499	0	0	0	1.48608	-0.0899749
483	0.0346236	0	0.26036	0	1.27971	0	0	-0.03599	0.017995	0	0	0	1.59268	-0.03599
484	0	0	0.0526186	-0.03599	0	0	0	0	0	0	0	0	0.0526186	-0.03599
485	0.0692472	0	4.41429	-0.03599	1.31866	-0.0166286	0.135762	0	0	0	0	0	5.93796	-0.0526186
486	0.017995	-0.0166286	0.258994	0	0.121866	-0.0332572	0	0	0	0	0	0	0.398854	-0.0498858
487	0	0	2.14689	-0.0166286	0.275622	-0.017995	0	0	0.03599	0	0	0	2.45851	-0.0346236
488	0	-0.0498858	0.156489	-0.03599	0.0706136	0	0	0	0	-0.053985	0	0	0.227103	-0.139861
489	0	0	0	-0.0692472	0.0332572	0	0.017995	-0.0845093	0	-0.155123	0	0	0.0512522	-0.308879
490	0	0	0	0	0.0512522	-1.7756	0	0	0	-0.0166286	0	0	0.0512522	-1.79223
491	0	-0.0498858	0.0665144	-1.20089	0	-0.03599	0	-0.017995	0	-0.0512522	0	0	0.0665144	-1.35602
492	0	0	0	0	0	0	0	0	0	0	0	0	0	0
493	0	0	0	-0.274256	0	-0.135762	0	0	0	-0.0706136	0	0	0	-0.480631
494	0	-0.161955	0.0166286	-0.242365	0.0706136	-0.257627	0	-0.123232	0	-0.238266	0	0	0.0872421	-1.02345
495	0	0	0.479264	-0.18838	0.0346236	-1.06103	0	-0.017995	0.0899749	0	0	0	0.603863	-1.26741
496	0	-0.017995	0.476532	-0.911376	0.101138	-0.474933	0.0692472	0	0.017995	0	0	0	0.664912	-1.4043
497	0.0512522	-0.0332572	0	-1.35442	0	-0.0845093	0	0	0	0	0	0	0.0512522	-1.47219
498	0	-0.017995	0.0526186	-0.0166286	0.0526186	0	0	0	0	0	0	0	0.105237	-0.0346236
499	0.0166286	0	0.42528	-0.0166286	0	0	0	0	0	0	0	0	0.441908	-0.0166286
500	0	0	0	0	0	0	0	0	0	0	0	0	0	0
501	0	0	1.27014	0	0.398854	0	0	0	0	0	0	0	1.669	0
502	0.017995	0	0.72163	0	0.0526186	-0.03599	0	0	0	0	0	0	0.792243	-0.03599
503	0	0	0	-0.0858757	0	0	0	-0.017995	0	0	0	0	0	-0.103871
504	0	-0.017995	0	-0.0526186	0.017995	0	0	-0.07198	0	0	0	0	0.017995	-0.142594
505	0	-0.0166286	0.017995	-0.120499	0.017995	0	0	0	0	-0.120499	0	0	0.03599	-0.257627
506	0	0	0	-0.0831429	0	-0.03599	0	-0.0166286	0	0	0	0	0	-0.135762
507	0	0	0	-0.0166286	0	-0.0665144	0	0	0	0	0	0	0	-0.0831429
508	0.0332572	0	0.275622	-0.0845093	0	0	0	0	0	0	0	0	0.308879	-0.0845093
509	0	-0.017995	0	-0.03599	0	-0.017995	0	0	0	0	0	0	0	-0.07198
510	0	0	0	-0.0498858	0	0	0	0	0	-0.276989	0	0	0	-0.326874
511	0	0	0	0	0.0692472	0	0.017995	0	0	0	0	-0.0512522	0.0872421	-0.0512522
512	0	0	0.812971	0	0.576303	0	0.0332572	-0.053985	0	-0.161955	0	-0.017995	1.42253	-0.233935
513	0	0	0	-0.0678808	0	-0.243731	0	-0.0498858	0	-0.0166286	0	0	0	-0.378127
514	0.238266	-0.0166286	0.776981	-0.533249	0.836663	-0.170385	0.0166286	0	0.017995	-0.139861	0	0	1.88653	-0.860124
515	0	0	0.0166286	-0.300681	0	-0.312979	0	-0.10797	0	-0.18838	0	-0.017995	0.0166286	-0.928005
516	0	0	0.0858757	-0.017995	0.0706136	-0.017995	0	-0.0498858	0	-0.454206	0	-0.0346236	0.156489	-0.574705
517	0	0	0.0346236	-0.017995	0.139861	-1.85578	0	-0.643952	0	-2.07195	0	-0.202276	0.174484	-4.79195
518	0	-0.0166286	0.0332572	-1.28814	0	-0.193846	0	-0.857391	0	-1.21046	0	-0.0665144	0.0332572	-3.63297
519	0	0	0.0166286	0	0	-0.119133	0	-0.017995	0	0	0.017995	0	0.0346236	-0.137128
520	0	0	0	-6.42155	0	-0.731426	0	-0.017995	0	-0.245098	0	0	0	-7.41607
521	0	-0.506824	0.0332572	-4.50176	0.03599	-0.22437	0	-0.0166286	0	-0.017995	0	0	0.0692472	-5.26758
522	0	-0.053985	0.0899749	-0.170385	0	-1.5444	0.0166286	0	0	-0.0512522	0.017995	0	0.124599	-1.82002
523	0.0526186	0	0.223004	-0.333938	0.264459	-0.0166286	0	-0.0166286	0.0346236	0	0.017995	0	0.5927	-0.367195
524	0	0	1.95305	-0.0332572	0.07198	0	0.03599	0	0	-0.0858757	0	-0.0346236	2.06102	-0.153756
525	0	0	0	0	0.017995	-0.0346236	0	0	0	-0.0332572	0.03599	0	0.053985	-0.0678808
526	0	-0.017995	1.25625	-1.00135	0.620492	-0.497259	0.1164	0	0.288152	0	0	0	2.28129	-1.51661
527	0	-0.0332572	0.306147	-0.638487	0.134395	-0.0858757	0.07198	-0.0498858	0.169019	0	0.03599	0	0.71753	-0.807505
528	0	-0.0858757	0.159222	-0.0845093	0.0166286	-0.205009	0	0	0.0498858	0	0	0	0.225736	-0.375394
529	0	-0.03599	0.106604	-0.577438	0.0526186	-0.017995	0.0526186	0	0.017995	0	0	0	0.229836	-0.631423
530	0.017995	0	0.017995	0	0	0	0	0	0	0	0	0	0.03599	0
531	0.184281	0	7.07507	-0.017995	0.0526186	-0.169019	0.0166286	0	0	0	0	0	7.3286	-0.187014
532	0	0	0.053985	-2.96533	0.017995	-0.192479	0	-0.0332572	0	-0.281088	0	-0.247831	0.07198	-3.71998
533	0	-0.120499	0.102504	-0.375394	0.153756	-0.567873	0	-0.0678808	0	-1.20909	0	0	0.256261	-2.34074
534	0.0346236	-0.0692472	0.017995	-0.120499	0.0498858	-7.03475	0.0512522	-0.311612	0.279721	-0.321177	0.017995	0	0.451473	-7.85728
535	0	-0.017995	0.0706136	-1.91569	0	-0.0332572	0.017995	0	0	-0.105237	0	0	0.0886085	-2.07218
536	0	0	1.53323	-0.0512522	0.239632	-0.0166286	0	-0.0526186	0.017995	-0.173118	0	0	1.79086	-0.293617
537	0	-0.0346236	0.017995	-0.375394	0	-0.416849	0	0	0	-0.053985	0	-0.017995	0.017995	-0.898847
538	0	0	0.680174	-0.141227	0.324142	0	0	0	0	0	0.017995	0	1.02231	-0.141227
539	0	-0.420949	0.192479	-0.365597	0.117767	-1.32276	0	-0.017995	0.017995	-0.0858757	0	0	0.328241	-2.21318
540	0	0	0.0346236	-0.137128	0.0166286	-0.18838	0	0	0.103871	0	0	0	0.155123	-0.325508
541	0.0512522	-0.03599	0.271523	-1.2977	0.923905	-0.587234	0	-0.0498858	0	-0.0166286	0	-0.017995	1.24668	-2.00543
542	0	-0.0166286	0	-2.00703	0	0	0	-0.120499	0	-0.0346236	0	0	0	-2.17878
543	0.017995	-0.290884	0.0332572	-0.0498858	0.0332572	-0.98199	0	-0.103871	0.174484	-0.053985	0	-0.0166286	0.258994	-1.49724
544	0	0	0	-0.803406	0	-0.0166286	0	0	0	-0.293617	0	0	0	-1.11365
545	0	-0.0332572	0.641219	-0.0872421	0.878119	-1.14418	0	-0.0346236	0.0512522	-0.339404	0	0	1.57059	-1.6387
546	0.0346236	-0.053985	1.41	-6.76846	0.0166286	-0.07198	0.10797	-0.297716	0.0512522	-0.0346236	0.017995	-0.0166286	1.63847	-7.24339
547	0.0346236	0	0.155123	-0.017995	1.56672	-0.102504	0.017995	0	0.192479	-0.0678808	0	0	1.96694	-0.18838
548	0	-0.0166286	0.263093	-1.18153	0.343503	-0.106604	0.0332572	0	0.121866	-0.304548	0	0	0.761719	-1.60931
549	0.017995	0	0.0858757	0	0.0692472	-0.0332572	0.0831429	-0.03599	0.03599	-0.0845093	0	0	0.292251	-0.153756
550	0.0166286	0	0.0166286	-0.0886085	0.0166286	-0.0166286	0	-0.0512522	0	-0.0706136	0	-0.0166286	0.0498858	-0.243731
551	0	0	0	0	0	-0.307513	0	-0.0872421	0	-0.229836	0	-0.0346236	0	-0.659214
552	0	0	1.39474	0	0.07198	0	0.03599	0	0.0166286	0	0	0	1.51934	0
553	0	0	0.120499	0	0.102504	-0.0166286	0.017995	0	0	-0.0332572	0	0	0.240999	-0.0498858
554	0	0	0	-0.0166286	0.017995	0	0	0	0.0166286	0	0	0	0.0346236	-0.0166286
555	0	0	0.223004	0	0.0692472	0	0.03599	0	0.0512522	0	0	0	0.379493	0
556	0.017995	0	0.619125	0	0.885183	0	0	0	0.017995	0	0	0	1.5403	0
557	0	0	1.74804	0	0.228469	0	0.0858757	0	0.017995	-0.17995	0.0692472	0	2.14963	-0.17995
558	0.105237	0	1.9043	0	1.68289	0	0.276989	-0.0346236	0.605229	0	0.0498858	0	4.62453	-0.0346236
559	0.0845093	0	3.0553	-0.0526186	1.48768	-0.257627	0.156489	-0.017995	0.03599	-0.017995	0	-0.03599	4.81997	-0.382226
560	0	-0.0166286	0.137128	-0.239632	0.221637	0	0	-0.0692472	0.175851	0	0	0	0.534616	-0.325508
561	0.0166286	0	1.8961	-0.0346236	0.169019	-0.0858757	0	0	0.0346236	0	0	0	2.11637	-0.120499
562	0.0332572	0	0.0332572	-0.105237	0	0	0	0	0	0	0	0	0.0665144	-0.105237
563	0.102504	-0.0498858	0.387691	-0.684273	0.396122	-0.0872421	0.017995	0	0.0332572	0	0	0	0.937569	-0.821401
564	0.03599	0	2.1371	-0.0997715	0.101138	-0.0166286	0.017995	0	0.017995	0	0	0	2.31021	-0.1164
565	0.03599	-0.0498858	0.290884	-1.34349	0.973559	-0.0526186	0.0498858	0	0.0706136	-0.0872421	0	-0.0498858	1.42093	-1.58312
566	0	-0.0498858	1.43483	-0.155123	0.10797	-2.00543	0	-0.0498858	0.0166286	-0.365597	0.0706136	-0.0498858	1.63004	-2.67581
567	0.0332572	0	0.44874	-2.12457	0.83803	-0.473567	0	-0.0346236	0.120499	0	0	-0.0166286	1.44053	-2.64939
568	0.0166286	0	1.92662	-0.0498858	0.205009	-0.0858757	0	0	0	-0.0526186	0	-0.0166286	2.14826	-0.205009
569	0.017995	0	0.0332572	-0.876521	0	0	0	-0.102504	0.03599	-0.775614	0	0	0.0872421	-1.75464
570	0.0332572	0	2.04985	-0.03599	0.0526186	-0.339404	0.0332572	0	0.0526186	0	0	0	2.22161	-0.375394
571	0.236899	0	1.47378	-0.434844	1.80202	-0.0346236	0.0512522	0	0	-0.017995	0	0	3.56396	-0.487463
572	0	-0.03599	0.52915	-0.137128	0.770149	-0.139861	0.0997715	-0.017995	0.141227	-0.0166286	0	0	1.5403	-0.347602
573	0.0332572	0	25.5053	-0.017995	3.65097	-0.0166286	0.37676	0	0.0512522	0	0.017995	0	29.6356	-0.0346236
574	0.03599	0	1.47925	-0.106604	1.86967	0	0	0	0	-0.0166286	0	-0.017995	3.38491	-0.141227
575	0.0526186	0	0.15239	0	0	-0.0899749	0.017995	0	0.235533	0	0.0166286	0	0.475165	-0.0899749
576	0.282454	0	0.911376	-0.0872421	1.37265	-0.017995	0.189746	-0.0872421	0.103871	-0.0886085	0.017995	0	2.87809	-0.281088
577	0	-0.0332572	0.494527	-0.0166286	0.530517	-0.07198	0.0166286	0	0	-0.0872421	0	0	1.04167	-0.209108
578	0	0	0.0346236	-0.214573	0.0845093	0	0.101138	-0.053985	0.0166286	-0.688372	0.0166286	-0.017995	0.253528	-0.974926
579	0	0	0	0	0.0526186	0	0.0166286	0	0.119133	0	0	0	0.18838	0
580	0.0678808	0	3.31976	0	1.7838	0	0.444641	-0.017995	0.0526186	0	0	0	5.6687	-0.017995
581	0.102504	-0.0166286	3.86281	-0.0166286	3.91429	-0.07198	0.0512522	0	0.0498858	-0.0166286	0	0	7.98075	-0.121866
582	0	0	0.0512522	0	0.053985	0	0.253528	0	0.017995	-0.0166286	0.0332572	0	0.410017	-0.0166286
583	0.102504	0	4.00177	0	2.05555	0	0.174484	0	0	-0.017995	0	0	6.33431	-0.017995
584	0	0	0.0512522	-0.270157	0.0665144	-0.121866	0.0332572	0	0.254894	-0.0166286	0	-0.0166286	0.405918	-0.42528
585	0.102504	0	3.43093	-0.0665144	1.51364	0	0.18838	-0.0346236	0.157856	0	0	0	5.39331	-0.101138
586	0.0332572	0	0.170385	0	0.646917	-0.053985	0.017995	0	0.03599	-0.017995	0	-0.017995	0.904544	-0.0899749
587	0.0166286	-0.017995	1.5207	-0.157856	0.138494	-0.247831	0.157856	-0.0886085	0.382226	-0.189746	0	-0.119133	2.21591	-0.821169
588	0	0	0.0858757	-0.0997715	0.0526186	0	0.0858757	0	0	-0.249197	0	0	0.22437	-0.348969
589	0	0	2.60953	-0.03599	0.735525	-0.256261	0.017995	-0.0526186	0.017995	-0.119133	0	0	3.38104	-0.464002
590	0.0346236	-0.0498858	0.0526186	-3.01635	0.017995	-2.91658	0	-0.105237	0.207741	-0.348969	0	-0.0166286	0.312979	-6.45365
591	0	0	0.663545	-0.205009	0.315711	-0.124599	0.0512522	0	0	-0.0166286	0	0	1.03051	-0.346236
592	0	0	1.97378	-0.156489	0.141227	0	0	-0.053985	0	0	0	-0.0332572	2.115	-0.243731
593	0.03599	0	0.053985	-0.0692472	0.10797	-0.606596	0	0	0.173118	-0.017995	0	0	0.371063	-0.693838
594	0.245098	0	4.52135	-0.153756	2.62479	-0.0166286	0.835065	0	0.29635	0	0.0166286	0	8.53929	-0.170385
595	0.0166286	-0.0498858	0.922307	-0.271523	1.52504	-0.173118	0.0886085	-0.0166286	0.103871	-0.119133	0.0332572	0	2.68971	-0.630288
596	0.0166286	-0.0706136	0.976524	-0.017995	0.720263	0	0	-0.03599	0.0845093	0	0.0346236	0	1.83255	-0.124599
597	0	0	0.515254	-0.017995	0.283821	-1.3977	0.0166286	-0.0498858	0.0706136	-0.017995	0.03599	0	0.922307	-1.48358
598	0.0526186	0	3.8979	-2.37103	0.591334	0	0	0	0	0	0	0	4.54185	-2.37103
599	0.07198	-0.142594	0.153756	-0.0526186	0.137128	-0.538715	0	-0.053985	0.0526186	-0.0166286	0	-0.0166286	0.415483	-0.821169
600	0	-0.07198	0.0332572	-0.785179	0.0166286	-0.017995	0.03599	0	0.0346236	0	0	0	0.120499	-0.875154
601	0.294984	0	2.28949	0	1.57629	0	0.0845093	0	0.053985	0	0.03599	0	4.33524	0
602	0.017995	0	0	0	0	0	0	0	0.0526186	0	0	0	0.0706136	0
603	0	0	0	0	0	0	0	0	0	0	0.017995	0	0.017995	0
604	0	0	0	0	0	0	0	0	0.0678808	0	0	0	0.0678808	0
605	0.0166286	0	0	0	1.86854	0	0.0346236	0	0	-0.017995	0	0	1.91979	-0.017995
606	0	-0.0346236	0.0886085	-0.0332572	0.0346236	0	0	0	0	-0.0872421	0	0	0.123232	-0.155123
607	0.0346236	-0.0166286	2.53025	-0.101138	0	-0.0166286	0	-0.017995	0	0	0	0	2.56488	-0.15239
608	0.0899749	0	0	-0.03599	0	0	0	0	0	0	0	0	0.0899749	-0.03599
609	0	0	0	0	0	0	0	0	0	0	0	0	0	0
610	0	0	0	0	0	0	0	0	0	0	0	0	0	0
611	0	0	0	0	0	0	0	0	0	0	0	0	0	0
612	0	0	0	0	0	0	0	0	0	0	0	0	0	0
613	0	0	0	-0.0498858	0	0	0	0	0	0	0	0	0	-0.0498858
614	0	0	0.017995	0	0	0	0	0	0	0	0	0	0.017995	0
615	0	-0.03599	0.137128	-0.103871	0.0166286	0	0	-0.0706136	0	-0.0678808	0	-0.03599	0.153756	-0.314345
616	0	0	2.37673	-0.0332572	0.474933	0	0.0346236	0	0.03599	-0.0886085	0	0	2.92228	-0.121866
617	0	0	0.0678808	-0.213207	0.275622	-0.135762	0.0166286	-0.243731	0	-0.0886085	0	0	0.360132	-0.681309
618	0	-0.0526186	0.760352	-0.271523	0.0872421	-0.477898	0	-0.149657	0	-0.0858757	0	-0.0858757	0.847594	-1.12345
619	0	0	0.621858	-0.133029	0.22437	-0.0346236	0.0346236	-0.03599	0	-0.0166286	0	0	0.880852	-0.220271
620	0.0166286	-0.120499	0.121866	-1.28267	0.053985	-0.698169	0	-0.0858757	0.0831429	-0.106604	0	-0.017995	0.275622	-2.31181
621	0	-0.205009	0.0166286	-0.560809	0	-1.70202	0.017995	-0.22437	0	-0.26036	0	-0.0526186	0.0346236	-3.00519
622	0	-0.03599	0.0166286	-5.71518	0.308879	-0.264459	0	-0.689739	0	-0.86149	0	-0.053985	0.325508	-7.62085
623	0.0166286	-0.0526186	0.017995	-0.0332572	0.017995	-1.54986	0	-0.07198	0.0346236	-0.017995	0.03599	0	0.123232	-1.72571
624	0.0858757	0	0.727095	-1.81705	0.0346236	-0.524819	0.017995	0	0	-0.174484	0	-0.017995	0.865589	-2.53435
625	0	-0.0526186	0.017995	-1.80339	0.0166286	-0.616392	0	-0.0498858	0.017995	-0.34077	0	0	0.0526186	-2.86306
626	0	-0.135762	0	-1.80043	0	-0.302047	0	-0.103871	0.017995	-0.263093	0	-0.0346236	0.017995	-2.63982
627	0	-0.0166286	0	-0.135762	0	-0.0512522	0	-0.03599	0.0692472	-0.0332572	0	0	0.0692472	-0.272889
628	0.03599	0	0.951465	-0.101138	1.50567	-0.4763	0.166286	-0.177217	0.223004	-1.01775	0.0678808	0	2.9503	-1.7724
629	0.0332572	-0.292251	0.480631	-0.612061	0.123232	-4.74456	0.0166286	-0.530285	0.775614	-0.89748	0	-0.0692472	1.42936	-7.14589
630	0.106604	-0.0886085	1.32116	-4.24367	0.631655	-2.36807	0.261726	-0.801808	0.315711	-2.61886	0	-0.0692472	2.63686	-10.1903
631	0.03599	-0.141227	0	-1.35579	0.017995	-2.58697	0	-0.390656	0.0692472	-0.606596	0	-0.315711	0.123232	-5.39695
632	0	-0.03599	0.119133	-0.656482	0	-0.652382	0	-0.017995	0.0512522	-3.184	0.0332572	0	0.203642	-4.54685
633	0.017995	-0.0692472	0	-0.281088	0.0166286	-0.223004	0	-0.588601	0	-1.49565	0	-0.017995	0.0346236	-2.67558
634	0	0	0.0166286	-0.240999	0.017995	-0.292251	0.053985	-0.0678808	0	-0.192479	0	0	0.0886085	-0.793609
635	0.0512522	-0.017995	0	-0.398854	0.258994	-0.329607	0	0	0.03599	-0.106604	0	0	0.346236	-0.85306
636	0	-0.189746	1.23392	-0.361498	0.203642	-0.365597	0.0166286	-0.0498858	0.0346236	-0.279721	0	-0.017995	1.48881	-1.26444
637	0	-0.0845093	0.34077	-0.123232	0.160589	-0.14396	0	-0.0332572	0	-0.0872421	0	-0.017995	0.501359	-0.490196
638	0	0	0.191113	-0.15239	0.159222	0	0.03599	-0.0872421	0.03599	-0.294984	0	-0.0332572	0.422315	-0.567873
639	0	0	0.0899749	-0.0872421	0.03599	-0.0706136	0	0	0	-0.03599	0	0	0.125965	-0.193846
640	0	0	0.0166286	-0.017995	0	-0.117767	0	-0.0498858	0.156489	-0.102504	0	0	0.173118	-0.288152
641	0.03599	0	0.0346236	-0.174484	0.03599	-0.0858757	0.0858757	-0.017995	0.0526186	-0.855793	0	-0.0166286	0.245098	-1.15078
642	0	0	0	-0.017995	0.432112	-0.153756	0	-0.0332572	0.0166286	-0.053985	0	0	0.44874	-0.258994
643	0	-0.0706136	0.362864	-0.258994	0.0872421	-0.119133	0	-0.120499	0	-0.173118	0	0	0.450107	-0.742357
644	0	-0.03599	0	-0.343503	0	-0.750556	0	-0.170385	0.017995	-0.0665144	0	0	0.017995	-1.36695
645	0	-1.21183	0.0512522	-3.55643	0.0166286	-3.99947	0	-0.185647	0.0526186	-0.851694	0	-0.0512522	0.120499	-9.85632
646	0	-0.0166286	0.03599	-0.580402	0.141227	-0.422315	0	-0.223004	0.0872421	-0.423681	0.0332572	-0.0498858	0.297716	-1.71592
647	0	-0.0526186	0.240999	-0.0665144	0.139861	-1.27151	0.0346236	-0.10797	0.191113	-0.0678808	0	-0.0498858	0.606596	-1.61638
648	0.0166286	0	0.0166286	-0.151024	0.101138	-0.017995	0.0346236	-0.0166286	0.0692472	-0.261726	0	0	0.238266	-0.447374
649	0.0166286	0	0.124599	-0.017995	0.343503	-0.0665144	0.0665144	-0.017995	0.03599	0	0.0332572	0	0.620492	-0.102504
650	0	0	0.0899749	0	0.310246	-0.017995	0	0	0.102504	0	0.0166286	0	0.519354	-0.017995
651	0	0	0.333706	-0.103871	0.134395	-0.017995	0.017995	-0.017995	0.138494	0	0	0	0.624591	-0.139861
652	0.0831429	0	0.125965	0	0.675843	0	0.117767	0	0.017995	0	0.0166286	0	1.03734	0
653	0.017995	-0.0166286	1.69519	0	3.3266	-0.03599	0.0706136	-0.03599	0.0665144	-0.053985	0	0	5.17691	-0.142594
654	0.017995	0	0.330974	-0.0512522	0.0332572	0	0	0	0.177217	-0.03599	0	0	0.559443	-0.0872421
655	0.0346236	0	0.0678808	0	0.0526186	0	0.0512522	-0.0166286	0.03599	-0.017995	0	0	0.242365	-0.0346236
656	0	0	0.141227	0	0.41275	0	0.0166286	0	0	-0.07198	0	0	0.570606	-0.07198
657	0	-0.0332572	3.88081	0	0.428012	-0.275622	0.0346236	0	0	-0.0512522	0	0	4.34344	-0.360132
658	0.0665144	0	2.20498	-0.657848	0.515254	-0.764452	0.0346236	-0.017995	0.0526186	-0.0886085	0	0	2.87399	-1.5289
659	0.0166286	-0.053985	1.25351	-0.325508	1.55236	-0.0858757	0.0512522	0	0.187014	-0.196578	0	0	3.06077	-0.661947
660	0.0512522	-0.017995	0.225736	-0.374027	0.223004	-1.39178	0	-0.299083	0	-0.0899749	0	-0.0166286	0.499992	-2.18948
661	0	-0.0166286	0.017995	-1.05944	0.0886085	-1.23392	0	-0.0831429	0.177217	-0.156489	0	0	0.283821	-2.54962
662	0.017995	-0.0692472	0	-2.05942	0.0498858	-0.986089	0	-0.117767	0	-0.102504	0.0332572	0	0.101138	-3.33503
663	0	0	0	-0.669011	0	-0.0692472	0.017995	0	0	0	0	0	0.017995	-0.738258
664	0.0166286	-0.156489	0.0692472	-0.402954	0.102504	-0.157856	0	-0.017995	0	0	0	0	0.18838	-0.735294
665	0	-0.103871	0.0498858	-0.0706136	0	-0.170385	0	-0.0665144	0.278355	0	0	0	0.328241	-0.411384
666	0	0	0	-0.119133	0	-0.0692472	0.017995	0	0.0346236	-0.017995	0	0	0.0526186	-0.206375
667	0	-0.017995	0	-0.375394	0.0665144	0	0	-0.017995	0	-0.120499	0	0	0.0665144	-0.531883
668	0.0498858	0	0	0	0	-0.0346236	0	-0.193846	0.189746	0	0	0	0.239632	-0.228469
669	0.017995	-0.135762	0.138494	-0.311612	0.0872421	-2.2494	0.378127	-0.053985	0.017995	-0.105237	0	0	0.639853	-2.85599
670	0	-0.0858757	0	-0.517987	0.0858757	-0.433478	0	-0.200909	0	-0.469468	0	0	0.0858757	-1.70772
671	0	-0.03599	1.59542	-0.121866	0.205009	-0.619125	0	-0.0526186	0.121866	-0.03599	0.017995	0	1.94029	-0.865589
672	0	-0.017995	0.0332572	-0.839396	0	-0.916842	0.017995	-0.151024	0	-0.103871	0	0	0.0512522	-2.02913
673	0	-0.0526186	0	-0.738258	0.017995	-0.835065	0	-0.0166286	0.03599	-0.170385	0	-0.0166286	0.053985	-1.82958
674	0	-0.105237	0.533249	-0.0166286	0.0512522	0	0.0166286	-0.0526186	0.0332572	-0.0166286	0.0166286	0	0.651016	-0.191113
675	0.105237	-0.0332572	0.606596	-0.141227	0.193846	-0.422315	0.0332572	0	0.0845093	-0.213207	0	-0.0332572	1.02345	-0.843263
676	0	-0.398854	0	-3.90586	0.017995	-0.0706136	0	-0.0692472	0	-0.360132	0	0	0.017995	-4.80471
677	0.0498858	-0.0512522	0.137128	-0.03599	0	-0.415483	0	-0.141227	0	-0.258994	0	0	0.187014	-0.902946
678	0.119133	0	0.526186	-0.0678808	0.0346236	-0.191113	0	-0.017995	0.0526186	-0.0346236	0	0	0.732561	-0.311612
679	0.119133	-0.0166286	0.648283	-0.0692472	0.268558	-0.207741	0	-0.203642	0	0	0	-0.0346236	1.03597	-0.531883
680	0	-0.03599	0	-0.0332572	0	0	0	0	0	-0.0692472	0	0	0	-0.138494
681	0	0	0	-0.0166286	0	-0.623224	0	-0.0678808	0	-0.017995	0	-0.0332572	0	-0.758986
682	0	-0.017995	0.0498858	-0.666278	0	-0.0346236	0	0	0	-0.105237	0	0	0.0498858	-0.824134
683	0	-0.174484	0.07198	-0.0692472	0.156489	-0.360132	0	-0.105237	0.170385	-0.638487	0	0	0.398854	-1.34759
684	0	-0.0498858	0.643952	-0.876752	0.0899749	-0.0831429	0.193846	-0.0166286	0.103871	0	0.017995	0	1.04964	-1.02641
685	0.0665144	-0.0166286	0.843495	-0.017995	1.99724	-0.017995	0.0526186	-0.0665144	0	-0.346236	0	0	2.95986	-0.465369
686	0.0166286	-0.0166286	1.32982	-0.155123	0.0692472	-2.18835	0	-0.605229	0.137128	-0.288152	0	-0.0166286	1.55283	-3.27011
687	0.0346236	0	1.97764	-0.617759	0.174484	-0.890648	0.0678808	-0.017995	0.227103	-0.0692472	0	0	2.48173	-1.59565
688	0	-0.017995	0.0498858	-1.98767	0.017995	-0.497259	0	-0.0665144	0	-0.03599	0	0	0.0678808	-2.60543
689	0	-0.962628	0.141227	-1.11638	0	-0.03599	0	-0.117767	0.0332572	-0.03599	0	0	0.174484	-2.26876
690	0	-0.053985	0.328241	-0.03599	0.03599	-4.27716	0	0	0.829599	-0.0498858	0.0166286	0	1.21046	-4.41702
691	0	-0.017995	0	-5.55413	0	-0.41275	0.0845093	0	0.0332572	-0.211841	0	0	0.117767	-6.19672
692	0	-0.96946	0.495893	-0.293617	0.03599	-0.15239	0	-0.139861	0.123232	-0.0692472	0	-0.0332572	0.655115	-1.65783
693	0	-0.169019	0.156489	-1.44896	0	-1.59428	0.106604	-0.206375	0.103871	-0.914109	0	-0.410017	0.366964	-4.74276
694	0	-0.0899749	0.0166286	-0.207741	0	-0.0166286	0.0166286	-0.170385	0.0166286	-0.946	0	-0.0498858	0.0498858	-1.48062
695	0	0	0.829599	0	0.135762	-1.54826	0	-0.0692472	0.0526186	-0.0498858	0	0	1.01798	-1.6674
696	0	-0.053985	0.41275	-9.01512	0.0166286	-1.41273	0.0692472	-0.017995	0.0346236	-0.894747	0	-0.0166286	0.533249	-11.4112
697	0	-0.15239	0	-1.68586	0.0831429	-0.0692472	0	0	0.0512522	-0.0665144	0	0	0.134395	-1.97401
698	0	0	0.347602	0	0.03599	-0.0498858	0	-0.0166286	0	0	0.0166286	0	0.400221	-0.0665144
699	0.017995	0	0.716164	-0.159222	0.860124	0	0.101138	-0.0332572	0.329607	-0.138494	0	-0.017995	2.02503	-0.348969
700	0.105237	-0.017995	4.98786	0	1.63734	-0.0166286	0.0346236	-0.03599	0.103871	-0.18838	0	0	6.86892	-0.258994
701	0	0	0.141227	-0.0166286	0.29635	-0.37676	0.07198	-0.282686	0	-0.106604	0	0	0.509557	-0.782678
702	0.0346236	0	4.94094	-0.137128	0.60113	-0.173118	0.0332572	-0.03599	0.0346236	-0.053985	0	0	5.64457	-0.400221
703	0.0166286	-0.017995	0.691105	-0.527784	0.731426	-0.850559	0.0512522	-0.0706136	0	0	0	0	1.49041	-1.46695
704	0.106604	-0.07198	1.73961	-0.325508	1.86011	-0.101138	0.102504	0	0	0	0	0	3.80883	-0.498626
705	0.169019	0	3.78536	-0.254894	0.486096	-0.053985	0	0	0	0	0	0	4.44048	-0.308879
706	0.139861	0	0.893149	-0.121866	0.790877	-0.0845093	0	-0.017995	0.0498858	-0.139861	0	0	1.87377	-0.364231
707	0.0332572	-0.0498858	0.843495	-0.151024	0.228469	0	0.10797	-0.276989	0.124599	0	0	-0.0332572	1.33779	-0.511155
708	0	0	0.688372	-0.175851	0.358765	-0.22437	0.0899749	0	0.281088	0	0	0	1.4182	-0.400221
709	0.0346236	0	4.7029	-2.1273	1.96261	-0.0332572	0.0166286	0	0.053985	0	0	0	6.77075	-2.16056
710	0.0512522	-0.017995	0.101138	-0.101138	0	-0.0332572	0	-0.0166286	0	-0.0498858	0	0	0.15239	-0.218904
711	0	-0.105237	0.242365	-0.017995	0.0346236	-0.387923	0	0	0.0872421	0	0	0	0.364231	-0.511155
712	0	0	0	-0.0332572	0	-0.289518	0.0166286	-0.0498858	0	-0.275622	0	-0.119133	0.0166286	-0.767416
713	0	0	0	-0.585868	0.03599	0	0	0	0	-0.0526186	0	0	0.03599	-0.638487
714	0.1164	0	7.57073	0	0.0858757	-0.307513	0	0	0	0	0	0	7.77301	-0.307513
715	0	0	0	-2.48516	0	-0.0678808	0	-0.103871	0.0346236	-0.017995	0	-0.017995	0.0346236	-2.6929
716	0	0	0.307513	-0.0692472	0.017995	-0.664912	0.0332572	0	0.105237	0	0	0	0.464002	-0.734159
717	0.0166286	-0.017995	0.379493	-0.278355	2.2232	0	0.0346236	-0.017995	0	-0.195212	0	0	2.65395	-0.509557
718	0.0346236	-0.053985	0.0512522	0	0	-0.240999	0	-0.0872421	0.03599	0	0	0	0.121866	-0.382226
719	0.03599	0	2.76625	-0.892015	0.544412	-0.418216	0.240999	0	0.253528	0	0	0	3.84118	-1.31023
720	0.0332572	-0.0166286	2.33801	-0.0665144	2.77741	0	0	0	0	-0.017995	0	0	5.14868	-0.101138
721	0	-0.0332572	0.0858757	0	0.017995	0	0	-0.017995	0.017995	0	0	0	0.121866	-0.0512522
722	0.053985	0	2.16489	0	0.0166286	0	0	0	0.0166286	0	0	0	2.25213	0
723	0.123232	0	0.120499	0	0.776981	0	0.07198	0	0.017995	0	0	0	1.11069	0
724	0	0	0.360132	-0.017995	0.497259	0	0	0	0	-0.017995	0	0	0.857391	-0.03599
725	0	0	0.350335	0	0.0166286	0	0	0	0.0166286	0	0	0	0.383592	0
726	0.0498858	0	0.124599	0	0.105237	-0.141227	0	-0.017995	0	0	0.0498858	0	0.329607	-0.159222
727	0	0	0	-0.398854	0	-0.329607	0	0	0	0	0	-0.0166286	0	-0.74509
728	0	-0.017995	0	-0.120499	0.017995	0	0	0	0	0	0	0	0.017995	-0.138494
729	0	-0.0166286	0.835297	-0.137128	0.513888	0	0	-0.0166286	0	-0.209108	0	0	1.34918	-0.379493
730	0	-0.053985	0	-0.276989	0	-6.03796	0	-1.06103	0	-0.0706136	0	-0.03599	0	-7.53657
731	0	0	0.017995	-0.210474	0.017995	-1.47105	0	0	0	0	0	0	0.03599	-1.68152
732	0	0	0	-0.0512522	0	-0.0332572	0	-0.017995	0	0	0	0	0	-0.102504
733	0	0	0.0692472	-0.0166286	0.0166286	0	0	0	0	0	0	0	0.0858757	-0.0166286
734	0	0	0	0	0	0	0	-0.017995	0	0	0.0166286	0	0.0166286	-0.017995
735	0	0	0	0	0.329607	0	0	0	0	0	0	0	0.329607	0
736	0	0	0.441908	-0.0886085	0.0512522	0	0.017995	0	0	0	0	0	0.511155	-0.0886085
737	0	0	0	0	0	0	0	0	0	0	0	0	0	0
738	0	0	0	0	0	0	0	0	0	0	0	0	0	0
739	0	0	0.0166286	0	0	0	0	-0.0166286	0	0	0	0	0.0166286	-0.0166286
740	0	0	0	-0.0678808	0	-0.292251	0	-0.0332572	0	0	0	0	0	-0.393389
741	0	0	0	-1.13301	0	-0.171751	0	-0.03599	0	-0.017995	0	0	0	-1.35875
742	0	-0.141227	0	-0.171751	0	0	0	0	0	0	0	0	0	-0.312979
743	0	0	0	0	0	0	0	0	0	-0.0166286	0	0	0	-0.0166286
744	0	0	0.0346236	0	0	-0.26036	0	-0.017995	0	-0.0665144	0	0	0.0346236	-0.344869
745	0	0	0	-0.698169	0	-0.15239	0	0	0	0	0	0	0	-0.850559
746	0	0	0.261726	-0.695436	1.59975	-0.245098	0.0166286	0	0	0	0	0	1.8781	-0.940534
747	0	0	0.192479	-0.257627	0.0831429	-0.0678808	0	0	0.0845093	0	0	0	0.360132	-0.325508
748	0	-0.0831429	0.603863	-0.238266	0.18838	-0.117767	0.0166286	0	0	0	0	0	0.808872	-0.439175
749	0	0	0	-0.22437	0	-0.534616	0	0	0	-0.03599	0	0	0	-0.794976
750	0	0	0.0346236	-0.918208	0	-0.101138	0	-0.0678808	0.0166286	0	0.0332572	0	0.0845093	-1.08723
751	0	0	0	-0.120499	0	-0.804772	0	0	0	0	0	0	0	-0.925272
752	0	-0.103871	0.0706136	-1.94052	0	0	0	0	0	0	0	0	0.0706136	-2.04439
753	0	0	0.0332572	0	0	0	0	0	0.103871	0	0	0	0.137128	0
754	0	0	0	0	0.0706136	0	0	0	0	0	0	0	0.0706136	0
755	0	0	0.0166286	0	0.0166286	0	0	0	0	0	0	0	0.0332572	0
756	0	0	0.0166286	0	0	0	0.0166286	0	0.017995	0	0.017995	0	0.0692472	0
757	0	0	0	-0.0706136	0	0	0	0	0	-0.120499	0	0	0	-0.191113
758	0	0	0.017995	-0.103871	0.0166286	0	0	-0.0346236	0	-0.0526186	0.0166286	0	0.0512522	-0.191113
759	0	0	2.11067	-0.257627	0.552611	-0.209108	0.0346236	-0.206375	0	-0.017995	0	-0.03599	2.69791	-0.727095
760	0.03599	0	0.117767	-0.835065	0.0512522	-0.854426	0	-0.196578	0	-0.210474	0	-0.22437	0.205009	-2.32091
761	0.0498858	0	1.11205	-0.0332572	0.392022	-0.584502	0.0166286	-0.0166286	0.153756	-0.0166286	0.07198	0	1.79633	-0.651016
762	0.0665144	-0.0332572	1.32276	-0.814337	0.117767	-0.366964	0.0166286	-0.0678808	0	-0.106604	0	0	1.52367	-1.38904
763	0	-0.03599	0	-1.0526	0.053985	-0.171751	0	-0.0166286	0	-0.390656	0.0166286	0	0.0706136	-1.66763
764	0	-0.0512522	0	-0.03599	0.017995	-0.263093	0	-0.0512522	0.017995	-0.017995	0	0	0.03599	-0.419582
765	0	0	0.101138	-0.03599	0.017995	0	0.0166286	0	0	-0.03599	0	0	0.135762	-0.07198
766	0.120499	0	0.0706136	-0.0498858	1.44166	-0.03599	0.017995	-0.017995	0.119133	0	0	0	1.7699	-0.103871
767	0	-0.0526186	2.41842	-0.124599	1.18836	-0.324142	0.0332572	0	0.017995	0	0	0	3.65803	-0.501359
768	0.153756	-0.017995	3.1815	-0.240999	2.49996	0	0	0	0	0	0	0	5.83522	-0.258994
769	0.017995	-0.10797	1.9002	-0.03599	0.017995	0	0	0	0	-0.0692472	0	-0.0166286	1.93619	-0.229836
770	0	-0.0166286	0	-0.0512522	0	-0.0332572	0	-0.223004	0	-1.18836	0	0	0	-1.51251
771	0	-0.155123	0.170385	-0.446007	0	-1.61501	0.017995	-0.862857	0	-0.174484	0	-0.641219	0.18838	-3.8947
772	0.0858757	-0.279721	2.44871	-2.20748	0.635754	-0.818436	0.103871	-0.0899749	0.0346236	-0.854426	0.03599	-0.261726	3.34482	-4.51176
773	0.339404	-0.261726	7.12085	-1.54986	1.22435	-0.508191	0.105237	-0.191113	0.0332572	-0.790877	0	0	8.82311	-3.30177
774	0.451473	-0.274256	3.22296	-0.639853	0.364231	-0.297716	0.106604	-0.365597	0.017995	-0.0678808	0.017995	0	4.18125	-1.6453
775	3.13845	-0.189746	2.74096	-0.398854	0.141227	-0.210474	0.017995	-0.0332572	0.03599	-0.102504	0	-0.0346236	6.07462	-0.96946
776	0.0678808	0	0.667645	0	0.29635	-0.0346236	0.454206	0	0.678576	0	0	0	2.16466	-0.0346236
777	0.017995	0	0.102504	0	0.1164	0	0.0706136	0	0	-0.03599	0.017995	0	0.325508	-0.03599
778	0.053985	0	0.570606	-0.017995	0.830734	-0.017995	0.017995	0	0.017995	-0.017995	0	0	1.49131	-0.053985
779	0.0166286	0	1.69792	0	0.177217	0	0	0	0.0332572	0	0	0	1.92502	0
780	0.017995	0	0.494527	0	0.348969	0	0	0	0.03599	-0.017995	0	0	0.89748	-0.017995
781	0	0	0.362864	0	0.0831429	0	0.0166286	0	0	0	0	0	0.462636	0
782	0	0	0.286785	0	0.0332572	-1.22709	0.0166286	-0.0665144	0.07198	-0.214573	0	0	0.408651	-1.50818
783	0.0166286	0	1.53187	-3.71362	1.26444	-0.120499	0.101138	-0.0332572	0.0166286	0	0	0	2.93071	-3.86737
784	0.0166286	-0.0498858	0.989053	-0.0512522	0.541448	-0.101138	0	0	0	-0.297716	0	0	1.54713	-0.499992
785	0	0	0.15239	-0.0512522	0.03599	-1.02231	0	0	0	0	0	0	0.18838	-1.07356
786	0	0	0.534616	-0.0831429	0.0332572	-0.017995	0	0	0	0	0	0	0.567873	-0.101138
787	0	-0.0166286	0	-0.0899749	0	0	0	0	0	0	0	0	0	-0.106604
788	0	0	0.119133	0	0.362864	-0.0166286	0.03599	0	0	0	0	0	0.517987	-0.0166286
789	0	-0.0166286	0.169019	-0.0845093	0.0332572	-0.0665144	0	0	0	0	0	0	0.202276	-0.167652
790	0	0	0	0	0.017995	-0.0332572	0	0	0	0	0	-0.017995	0.017995	-0.0512522
791	0	0	0	-0.15239	0	-0.253528	0	0	0	0	0	0	0	-0.405918
792	0.017995	0	0	-0.191113	0	0	0	0	0	0	0	0	0.017995	-0.191113
793	0	-0.0498858	0.0526186	0	0	0	0	0	0	0	0	0	0.0526186	-0.0498858
794	0	0	0	0	0	-0.0858757	0	0	0	0	0	0	0	-0.0858757
795	0	-0.0166286	0.227103	0	0	0	0	0	0	0	0	0	0.227103	-0.0166286
796	0	0	0.139861	-0.458537	0.242365	-0.07198	0	0	0	0	0	0	0.382226	-0.530517
797	0	-0.0166286	0	-0.0166286	0	-1.28107	0	0	0	0	0	0	0	-1.31433
798	0	0	0	-0.119133	0	-0.03599	0	0	0	0	0	0	0	-0.155123
799	0	-0.0166286	0	-0.202276	0	0	0	0	0	-0.0166286	0	0	0	-0.235533
800	0	-0.0346236	0.017995	-0.0512522	0.0166286	-0.426646	0	-0.0872421	0	-0.0498858	0	0	0.0346236	-0.64965
801	0	0	0	-1.91842	0	-2.39609	0.017995	-0.017995	0	-0.0332572	0	0	0.017995	-4.36577
802	0	-0.1164	0.0498858	-3.78423	0.141227	-0.320042	0.0512522	-0.03599	0	-0.0346236	0	0	0.242365	-4.29129
803	0	-0.0692472	0.0166286	-0.63712	0.0692472	-0.0498858	0	-0.017995	0.03599	-0.119133	0.017995	0	0.139861	-0.893381
804	0	0	0.0498858	-0.0512522	0	-2.04052	0.0332572	-0.0332572	0.103871	0	0.0166286	0	0.203642	-2.12503
805	0.0831429	-0.0526186	0.339404	-5.71335	2.06808	-0.486096	0.0166286	-0.0665144	0.03599	-0.03599	0	0	2.54325	-6.35457
806	0	-0.017995	0.202276	-0.236899	0	-0.374027	0	-0.0332572	0	-0.0498858	0	0	0.202276	-0.712065
807	0.0166286	0	0	-0.218904	0.0831429	-0.0512522	0	-0.134395	0	-0.0166286	0	0	0.0997715	-0.42118
808	0	-0.053985	0.0678808	-0.63712	0.102504	-1.24235	0	0	0	0	0	0	0.170385	-1.93345
809	0	0	0.0346236	-0.105237	0	0	0	0	0	0	0	0	0.0346236	-0.105237
810	0.0166286	-0.0845093	0.343503	-0.0332572	0.538715	-1.96694	0	-0.0845093	0	-0.0166286	0	0	0.898847	-2.18585
811	0	-0.053985	0.0166286	-0.715932	0	-0.840762	0	-0.0166286	0	-0.0498858	0	-0.101138	0.0166286	-1.77833
812	0.0166286	-0.103871	0	-0.584502	0	-0.0346236	0	-0.0692472	0	-0.398854	0	0	0.0166286	-1.1911
813	0	-0.017995	0	-0.138494	0	-2.60839	0	-0.102504	0	-0.240999	0	0	0	-3.10839
814	0.03599	-0.0332572	0.017995	-8.22654	0	-0.256261	0	-0.123232	0	0	0	-0.0166286	0.053985	-8.65592
815	0.0166286	-0.0346236	0.227103	-0.225736	0.03599	-0.907277	0	0	0.0526186	0	0	0	0.33234	-1.16764
816	0.03599	0	12.9401	-3.94049	0.824134	-0.242365	0.0332572	-0.0166286	0.0526186	0	0	0	13.8861	-4.19948
817	0.105237	-0.170385	0.03599	-1.8756	0.0166286	-0.246464	0	0	0	-0.0872421	0	0	0.157856	-2.37969
818	0	0	0.293617	-0.284052	0	-0.120499	0	0	0.121866	0	0	0	0.415483	-0.404552
819	0	-0.017995	0.017995	-0.434844	0.153756	-0.0498858	0	0	0.121866	-0.017995	0	0	0.293617	-0.52072
820	0	0	0.03599	0	0	-0.03599	0	-0.017995	0.157856	-0.0512522	0	0	0.193846	-0.105237
821	0	0	0.285419	-0.121866	0.416849	0	0	0	0	-0.0166286	0	0	0.702268	-0.138494
822	0.0332572	0	0.722996	0	0.0872421	-0.0831429	0	0	0.03599	0	0	0	0.879485	-0.0831429
823	0	0	0.211841	-0.242365	0.189746	-0.0346236	0	0	0	-0.0706136	0	0	0.401587	-0.347602
824	0.0526186	0	0	-0.187014	0	-0.017995	0	-0.0166286	0	0	0	0	0.0526186	-0.221637
825	0.0166286	0	1.12891	-0.017995	0.0166286	0	0.0665144	0	0.0166286	-0.053985	0	0	1.24531	-0.07198
826	0.017995	0	0.135762	-0.187014	0.675843	0	0	0	0	-0.0498858	0	0	0.829599	-0.236899
827	0.0526186	0	1.71615	0	0.0332572	-0.0886085	0	0	0.0886085	0	0	0	1.89063	-0.0886085
828	0.0166286	0	0.0831429	-0.174484	0.138494	-0.0886085	0	0	0	-0.017995	0	0	0.238266	-0.281088
829	0	0	0	-0.153756	0	-0.07198	0	-0.0166286	0	0	0	0	0	-0.242365
830	0	-0.0665144	0	-0.138494	0	-3.31316	0	-0.133029	0	-0.135762	0	0	0	-3.78696
831	0	0	0	-0.0678808	0	0	0	0	0	0	0	0	0	-0.0678808
832	0.017995	0	0.472432	0	0	-0.203642	0	-0.017995	0.0166286	-0.0166286	0	0	0.507056	-0.238266
833	0	0	0	-0.221637	0	-0.602497	0	-0.0166286	0	-0.03599	0	0	0	-0.876752
834	0.0166286	-0.0166286	0.574705	-0.102504	0.308879	-0.0332572	0	0	0.017995	0	0	0	0.918208	-0.15239
835	0	-0.0332572	0.121866	-0.581769	0.017995	-0.0332572	0.0166286	0	0.0166286	0	0	0	0.173118	-0.648283
836	0	-0.0166286	0.017995	0	0	0	0.0166286	0	0	0	0	0	0.0346236	-0.0166286
837	0	0	0	0	0	0	0	0	0	-0.106604	0	0	0	-0.106604
838	0	0	0	-0.0166286	0	0	0	0	0	-0.017995	0	0	0	-0.0346236
839	0	0	0.0166286	-0.07198	0.017995	0	0	-0.0166286	0	-0.0332572	0	0	0.0346236	-0.121866
840	0	0	0.03599	-0.017995	0	-0.292251	0	-0.017995	0	-0.0166286	0	0	0.03599	-0.344869
841	0.03599	-0.0346236	0	-0.443275	0	-0.017995	0	0	0	0	0	0	0.03599	-0.495893
842	0	-0.105237	0	-0.246464	0	-0.03599	0	0	0	0	0	0	0	-0.387691
843	0	0	0	0	0	0	0	-0.017995	0	0	0	0	0	-0.017995
844	0	-0.0526186	0	0	0	-0.017995	0	0	0	0	0	0	0	-0.0706136
845	0	0	0	0	0	-0.053985	0	0	0	0	0	0	0	-0.053985
846	0	0	0	-0.0512522	0	0	0	0	0	0	0	0	0	-0.0512522
847	0	0	0	0	0	-0.0678808	0	0	0	0	0	0	0	-0.0678808
848	0	0	0	-0.07198	0	-0.281088	0	0	0.0498858	0	0	0	0.0498858	-0.353068
849	0	0	0.374027	-0.228469	0	-0.053985	0	0	0	0	0	0	0.374027	-0.282454
850	0	0	0	-0.0526186	0	0	0	0	0	-0.0858757	0	-0.0498858	0	-0.18838
851	0	0	0.0512522	-0.0166286	0	-1.17037	0	-0.0872421	0	-0.0665144	0	-0.0166286	0.0512522	-1.35738
852	0	0	0	-0.342137	0	-0.175851	0	0	0	0	0	0	0	-0.517987
853	0	-0.0166286	0	-0.72163	0	-0.342137	0	0	0	0	0	0	0	-1.08039
854	0	0	0	-0.242365	0	-0.0678808	0	0	0	0	0	0	0	-0.310246
855	0	0	0	0	0.0872421	-0.0166286	0	0	0	-0.0332572	0	0	0.0872421	-0.0498858
856	0	0	0.0166286	0	0	-0.0166286	0	0	0.119133	0	0	0	0.135762	-0.0166286
857	0	0	0.307513	0	0.225736	-0.0332572	0.120499	0	0.0332572	0	0	0	0.687006	-0.0332572
858	0	-0.017995	1.30203	-0.137128	0.706367	0	0	0	0	0	0	0	2.0084	-0.155123
859	0.017995	0	2.33117	-0.0332572	0.402954	-0.0332572	0	0	0	0	0	0	2.75212	-0.0665144
860	0	0	0.0858757	0	0	-0.0692472	0	0	0	0	0	0	0.0858757	-0.0692472
861	0	-0.0346236	0	0	0	0	0	0	0.0346236	0	0	0	0.0346236	-0.0346236
862	0	0	0.03599	0	0.256261	0	0	0	0	0	0	0	0.292251	0
863	0	0	0	0	0	0	0	0	0	0	0	0	0	0
864	0	0	0.106604	0	0.0346236	-0.0166286	0.017995	0	0	0	0	0	0.159222	-0.0166286
865	0	0	0	-0.017995	0	-0.105237	0	0	0	0	0	0	0	-0.123232
866	0	0	0.0665144	-0.0872421	0.443275	0	0	0	0	0	0	0	0.509789	-0.0872421
867	0	0	0.508422	-0.134395	0.102504	0	0	0	0	0	0	0	0.610927	-0.134395
868	0	0	0.0346236	0	0	0	0	0	0	0	0	0	0.0346236	0
869	0	0	0	0	0	0	0	0	0	0	0	0	0	0
870	0	0	0.187014	0	0.0665144	0	0	0	0	0	0	0	0.253528	0
871	0	0	0	0	0	0	0	-0.0166286	0	0	0	0	0	-0.0166286
872	0	0	0	0	0	-0.0166286	0	0	0	0	0	0	0	-0.0166286
873	0	0	0.419582	-0.0498858	0.189746	0	0	0	0	0	0	0	0.609329	-0.0498858
874	0	0	0.0512522	-0.053985	0	-0.0166286	0	0	0	0	0	0	0.0512522	-0.0706136
875	0	-0.0831429	0	-0.0166286	0	-0.0498858	0	0	0	0	0	0	0	-0.149657
876	0	0	0	0	0	0	0	0	0	0	0	0	0	0
877	0.017995	0	0.45717	0	0.117767	-0.0166286	0.0332572	0	0	0	0.0346236	0	0.660813	-0.0166286
878	0	0	0	-0.0346236	0	0	0	-0.0166286	0	0	0.017995	0	0.017995	-0.0512522
879	0	-0.017995	0	0	0	0	0	0	0.0678808	0	0	0	0.0678808	-0.017995
880	0	0	0	0	0.017995	0	0	0	0	0	0	0	0.017995	0
881	0.0166286	0	0.0512522	0	0.121866	0	0	0	0	0	0	0	0.189746	0
882	0.03599	0	0.0166286	0	0	0	0	0	0	0	0.0166286	0	0.0692472	0
883	0	0	0	0	0	-0.0526186	0	0	0.017995	-0.0332572	0	0	0.017995	-0.0858757
884	0	0	0.0692472	-0.102504	0.596799	-0.0692472	0.0858757	-0.0858757	0	0	0	0	0.751922	-0.257627
885	0.017995	-0.03599	0.0512522	-0.0692472	0.102504	0	0	0	0	0	0.03599	0	0.207741	-0.105237
886	0.017995	-0.03599	1.05807	-0.297716	0.275622	-0.257627	0	0	0	-0.121866	0	0	1.35169	-0.713199
887	0	-0.017995	0	-0.52072	0.0526186	-0.117767	0	0	0	0	0	0	0.0526186	-0.656482
888	0	-0.0899749	0	-0.135762	0	-0.0997715	0	-0.0332572	0	-0.0526186	0	0	0	-0.411384
889	0	-0.0346236	0.0166286	-0.228469	0.101138	-0.0332572	0.0166286	-0.279721	0	-0.184281	0	-0.0166286	0.134395	-0.776981
890	0	0	0.285419	-0.0166286	0.125965	0	0	0	0.017995	0	0	0	0.429379	-0.0166286
891	0.0831429	0	1.14964	-0.171751	0.138494	-0.310246	0	-0.017995	0.0166286	0	0	0	1.38791	-0.499992
892	0.03599	-0.0346236	0	-0.225736	0.017995	-0.137128	0	-0.03599	0.120499	0	0	0	0.174484	-0.433478
893	0	0	0.0872421	-0.139861	0	-0.361498	0	0	0.0678808	-0.0346236	0.017995	-0.017995	0.173118	-0.553977
894	0	0	0	-0.105237	0.0166286	-0.170385	0.017995	-0.0346236	0.119133	-0.261726	0	-0.0166286	0.153756	-0.588601
895	0	0	0	-0.105237	0	-0.9419	0	-0.017995	0	-0.61366	0	-0.0997715	0	-1.77856
896	0	-0.0706136	0	-0.434844	0	-0.393389	0	-0.103871	0	-0.358765	0	0	0	-1.36148
897	0	-0.220271	0	-2.28562	0	-1.26171	0	-0.80204	0	-0.695204	0	-0.0166286	0	-5.28147
898	0.0166286	0	0	-1.09702	0.0332572	-0.41275	0	-0.0332572	0.017995	-0.522086	0	-0.0346236	0.0678808	-2.09974
899	0	-0.0858757	0.017995	-0.577438	0.0498858	-0.400221	0	-0.0346236	0.017995	-0.170385	0	-0.0332572	0.0858757	-1.3018
900	0	0	0	-0.68564	0	-0.308879	0	-0.0997715	0.017995	-0.607962	0	-0.101138	0.017995	-1.80339
901	0	-0.124599	0.017995	-0.549878	0	-0.563774	0	-0.0526186	0	-0.670377	0	-0.1164	0.017995	-2.07765
902	0	-0.017995	0	-0.017995	0	-0.102504	0	-0.0166286	0	-0.103871	0.017995	0	0.017995	-0.258994
903	0	0	0.03599	-0.347602	0	-0.451473	0.017995	-0.195212	0	-0.017995	0	0	0.053985	-1.01228
904	0	-0.017995	0	-0.171751	0	-0.017995	0	0	0	-0.017995	0	0	0	-0.225736
905	0	0	0	0	0.0498858	-0.0166286	0.0512522	0	0.0166286	0	0	0	0.117767	-0.0166286
906	0	-0.0526186	0	-0.0692472	0	-0.0166286	0	0	0	0	0	0	0	-0.138494
907	0	-0.0512522	0	0	0.0166286	-0.017995	0	0	0	-0.0346236	0	0	0.0166286	-0.103871
908	0	0	0	0	0.0166286	0	0	0	0	0	0	0	0.0166286	0
909	0	0	0.017995	0	0	0	0	0	0	0	0	-0.017995	0.017995	-0.017995
910	0	0	0	-0.053985	0	-0.0692472	0	-0.017995	0.017995	-0.206375	0	0	0.017995	-0.347602
911	0	0	0	-0.157856	0	-0.135762	0	-0.382226	0.0512522	-0.26036	0.0332572	0	0.0845093	-0.936203
912	0	-0.0166286	0	-0.173118	0.0498858	-0.56514	0	-0.0692472	0.724362	-0.462636	0	-0.0166286	0.774248	-1.3034
913	0	0	0.017995	-0.26036	0	-0.017995	0.017995	0	0.0332572	-0.902946	0	-0.03599	0.0692472	-1.21729
914	0	0	0	0	0	0	0	-0.279721	0	-1.774	0	0	0	-2.05372
915	0	0	0.184281	0	0.053985	-0.757388	0	-1.1772	0.0692472	-0.15239	0	0	0.307513	-2.08698
916	0	0	0.0166286	-1.38768	0	-0.953063	0.053985	-0.135762	0	-1.86261	0	0	0.0706136	-4.33911
917	0.017995	-0.03599	0.017995	-0.0166286	0.494527	-0.0512522	0.0332572	-0.017995	0.0346236	-0.0332572	0	0	0.598397	-0.155123
918	0	0	0.210474	0	0.0498858	0	0	-0.017995	0	0	0	0	0.26036	-0.017995
919	0.0346236	0	0.276989	-0.0512522	0.258994	0	0.017995	-0.0166286	0	-0.017995	0	0	0.588601	-0.0858757
920	0	0	0.293617	-0.0332572	0.105237	-0.053985	0	-0.017995	0	0	0.017995	0	0.416849	-0.105237
921	0	0	0.191113	-0.0346236	0.0332572	0	0.017995	0	0	0	0	0	0.242365	-0.0346236
922	0	-0.0166286	0	0	0.017995	0	0	0	0	0	0	0	0.017995	-0.0166286
923	0	0	0	0	0	0	0	0	0	0	0	0	0	0
924	0	0	0.017995	0	0.0346236	0	0	0	0.017995	0	0	0	0.0706136	0
925	0	0	0	0	0.03599	0	0	-0.017995	0.017995	-0.03599	0	0	0.053985	-0.053985
926	0	0	0.351701	0	0.196578	-0.017995	0	0	0.017995	0	0	0	0.566275	-0.017995
927	0.0166286	0	0.416849	0	0.017995	0	0.0858757	0	0.124599	0	0	0	0.661947	0
928	0	0	0	-0.0332572	0.214573	-0.0346236	0	0	0	0	0	0	0.214573	-0.0678808
929	0	0	0	-0.275622	0	-0.139861	0	-0.211841	0.017995	-0.120499	0	-0.0512522	0.017995	-0.799075
930	0	0	0	0	0.0692472	-0.450107	0	0	0.142594	0	0	0	0.211841	-0.450107
931	0	0	0.017995	-0.416849	0	-0.125965	0	0	0.017995	0	0	0	0.03599	-0.542814
932	0	-0.017995	0	-0.017995	0.405918	-0.0166286	0.017995	-0.03599	0	0	0.07198	0	0.495893	-0.0886085
933	0	0	0.103871	0	0.017995	-0.017995	0.017995	0	0.249197	0	0	0	0.389058	-0.017995
934	0	0	0.0665144	-0.0886085	0.276989	0	0.0692472	0	0	0	0	0	0.41275	-0.0886085
935	0.0332572	-0.121866	0.03599	-0.0526186	0.0498858	-0.0512522	0.0166286	-0.279721	0	0	0	0	0.135762	-0.505458
936	0.0166286	0	0.667645	0	0.595433	-0.123232	0.0346236	0	0.44874	0	0	0	1.76307	-0.123232
937	0	0	1.27287	-0.0498858	1.05807	0	0.120499	0	0	0	0	0	2.45144	-0.0498858
938	0.0346236	0	0.0346236	0	0	0	0	0	0.017995	0	0	0	0.0872421	0
939	0	0	1.56512	0	0	0	0	0	0	0	0	0	1.56512	0
940	0	-0.017995	0	0	0	-0.134395	0	0	0	0	0	0	0	-0.15239
941	0	0	0	-0.102504	0	-0.017995	0	0	0	0	0	0	0	-0.120499
942	0	0	0.0886085	-0.03599	0	0	0	0	0	0	0	0	0.0886085	-0.03599
943	0	0	0	0	0.0845093	0	0.017995	0	0	0	0	0	0.102504	0
944	0	0	0.254894	0	0.0872421	-0.017995	0	0	0.0166286	0	0	0	0.358765	-0.017995
945	0	0	0	-0.0692472	0	-0.0845093	0.03599	0	0	0	0	0	0.03599	-0.153756
946	0	0	0.0346236	-0.0678808	0.350335	0	0	0	0	0	0	0	0.384959	-0.0678808
947	0	0	0.0166286	0	0	0	0	0	0	0	0	0	0.0166286	0
948	0	0	0	-0.0166286	0.03599	-0.017995	0	-0.0665144	0.017995	-0.017995	0	0	0.053985	-0.119133
949	0	0	0.0332572	-0.0332572	0	0	0	0	0	0	0	0	0.0332572	-0.0332572
950	0	-0.017995	0	0	0	-0.0526186	0	-0.0872421	0	-0.0332572	0	0	0	-0.191113
951	0	0	0.0346236	-0.0665144	0	-0.657848	0	0	0	-0.0166286	0	0	0.0346236	-0.740991
952	0	0	0	-1.02641	0.017995	0	0	0	0	-0.017995	0	0	0.017995	-1.0444
953	0	-0.0498858	0	0	0	-0.249197	0	-0.0166286	0	0	0	-0.0166286	0	-0.33234
954	0	0	0	-0.0166286	0	-0.0692472	0	0	0	0	0	0	0	-0.0858757
955	0	-0.03599	0	-0.339404	0	0	0	0	0	-0.03599	0	0	0	-0.411384
956	0	0	0	0	0	0	0	0	0	-0.175851	0	0	0	-0.175851
957	0	0	0	0	0.053985	-0.934837	0	-0.459903	0.0332572	-0.0526186	0	-0.017995	0.0872421	-1.46535
958	0	0	0	-1.92822	0	-0.308879	0.017995	-0.0899749	0.0166286	-0.120499	0	0	0.0346236	-2.44757
959	0	-0.0512522	0	-0.420949	0.0166286	-1.36695	0	-0.0858757	0	0	0	0	0.0166286	-1.92502
960	0	0	0.0332572	-1.38494	0.0166286	-0.242365	0	0	0.0166286	0	0.017995	0	0.0845093	-1.62731
961	0	-0.0346236	0.0498858	-0.0858757	0.220271	0	0	0	0.0332572	0	0	0	0.303414	-0.120499
962	0	0	0.0332572	0	0	-0.0166286	0	0	0	-0.0166286	0	0	0.0332572	-0.0332572
963	0.017995	0	0.0665144	0	0	-0.0706136	0	-0.017995	0	-0.0831429	0	0	0.0845093	-0.171751
964	0	0	0	0	0	0	0	0	0	0	0	0	0	0
965	0	0	0	0	0	0	0	0	0	0	0	0	0	0
966	0	0	0	-0.0526186	0	-0.0831429	0	-0.017995	0.017995	0	0	0	0.017995	-0.153756
967	0	0	0	0	0	0	0	0	0	0	0	0	0	0
968	0	0	0.0346236	-0.206375	0	-0.258994	0.0872421	0	0.0872421	0	0	0	0.209108	-0.465369
969	0	0	0	-0.301816	0	0	0	0	0.0166286	-0.03599	0	-0.0526186	0.0166286	-0.390424
970	0	-0.03599	0	-0.017995	0.0166286	0	0.0332572	-0.0166286	0	-0.0706136	0	0	0.0498858	-0.141227
971	0	0	0.0526186	0	0.0332572	-0.0858757	0	0	0	-0.017995	0	-0.017995	0.0858757	-0.121866
972	0	0	1.57492	-0.156489	0.297716	-0.139861	0	-0.0706136	0	-0.124599	0	-0.017995	1.87264	-0.509557
973	0	0	0.017995	-0.0498858	0	-0.807505	0	-0.103871	0.0678808	-0.202276	0	0	0.0858757	-1.16354
974	0.0346236	0	0.017995	-0.836663	0	-0.975158	0	0	0	-0.0346236	0	0	0.0526186	-1.84644
975	0	-0.0166286	0.0166286	-0.371295	0.017995	0	0	-0.0166286	0	-0.185647	0	0	0.0346236	-0.590199
976	0	-0.017995	0.0858757	-0.101138	0	-0.75352	0	-0.106604	0	-0.422547	0	0	0.0858757	-1.4018
977	0	-0.0665144	0	-0.299083	0	-0.151024	0	-0.0166286	0	-0.0332572	0	0	0	-0.566507
978	0	0	0.0706136	-0.102504	0.03599	0	0.0166286	0	0	0	0.017995	0	0.141227	-0.102504
979	0	-0.0678808	0.053985	-0.569239	0.210474	-0.37676	0	0	0.017995	-0.017995	0	0	0.282454	-1.03188
980	0	-0.0526186	0	-0.278355	0	-0.171751	0	-0.0665144	0	-0.155123	0	-0.017995	0	-0.742357
981	0	-0.017995	0.03599	-0.173118	0.0332572	-0.433478	0	-0.017995	0	-0.0526186	0	0	0.0692472	-0.695204
982	0	0	0.328241	-0.350335	0	-0.170385	0	0	0	-0.0332572	0	0	0.328241	-0.553977
983	0.0166286	-0.017995	0	-0.0166286	0	-0.292251	0	-0.0166286	0	-0.0332572	0	0	0.0166286	-0.37676
984	0	0	0.017995	-0.344869	0	-0.583135	0	0	0	0	0	0	0.017995	-0.928005
985	0	0	0	-0.436211	0.0526186	-0.0346236	0	-0.017995	0	0	0	0	0.0526186	-0.488829
986	0	-0.0498858	0	-0.371063	0	-0.621858	0	0	0	0	0	0	0	-1.04281
987	0	-0.0332572	0.0166286	-0.269925	0	0	0	0	0	0	0	0	0.0166286	-0.303182
988	0	-0.017995	0	0	0	0	0	0	0	0	0	0	0	-0.017995
989	0	0	0	0	0	0	0	0	0	0	0	0	0	0
990	0	0	0	-0.053985	0.0332572	-0.0678808	0	-0.0526186	0	0	0	0	0.0332572	-0.174484
991	0	0	0.0498858	0	0.03599	0	0	0	0	0	0	0	0.0858757	0
992	0	0	0.0332572	0	0.343503	0	0.120499	0	0.0692472	0	0.017995	0	0.584502	0
993	0	0	0.30478	0	0.195212	0	0.0498858	0	0	-0.07198	0	0	0.549878	-0.07198
994	0	0	0	0	0.225736	0	0	0	0	0	0	0	0.225736	0
995	0	0	0.141227	0	0.0166286	0	0	0	0	0	0	0	0.157856	0
996	0	0	0	0	0.03599	0	0	0	0	0	0	0	0.03599	0
997	0	-0.0166286	0	-0.0692472	0	0	0	0	0	0	0	0	0	-0.0858757
998	0	0	0	0	0.228469	0	0	0	0	0	0	0	0.228469	0
999	0	0	0.205009	-0.0166286	0	0	0	0	0	0	0	0	0.205009	-0.0166286
1000	0	0	0	0	0	0	0	0	0	0	0	0	0	0
1001	0	0	0	0	0	0	0	0	0	0	0	0	0	0
1002	0	0	0	0	0	0	0	0	0	0	0	0	0	0
1003	0	0	0	0	0	0	0	0	0	0	0	0	0	0
1004	0	0	0	0	0	0	0	0	0	0	0	0	0	0
1005	0	0	0	0	0	0	0	0	0	0	0	0	0	0
1006	0	0	0	0	0	0	0	0	0	0	0	0	0	0
1007	0	0	0	0	0	0	0	0	0	0	0	0	0	0
1008	0	0	0	0	0	0	0	-0.03599	0.0166286	0	0	0	0.0166286	-0.03599
1009	0	0	0	0	0	-0.225736	0	0	0.017995	0	0	0	0.017995	-0.225736
1010	0	-0.017995	0.102504	-0.321409	0.191113	-0.119133	0	0	0.0332572	-0.017995	0	0	0.326874	-0.476532
1011	0	0	0	0	0	-0.017995	0	0	0	-0.0692472	0	0	0	-0.0872421
1012	0	-0.0498858	0.185647	-0.36833	0.911376	-0.0665144	0	0	0	-0.0692472	0	0	1.09702	-0.553977
1013	0	-0.0858757	0.0512522	-0.017995	0.017995	-0.0166286	0	-0.141227	0	-0.14396	0	0	0.0692472	-0.405686
1014	0	-0.0332572	0	-0.48473	0.0332572	-1.57082	0	-0.466735	0	-0.0678808	0	0	0.0332572	-2.62343
1015	0	0	0	-0.353068	0	-0.169019	0	0	0	0	0	0	0	-0.522086
1016	0	-0.123232	0	-0.830966	0	-0.589967	0	0	0	-0.0665144	0	0	0	-1.61068
1017	0	-0.0166286	0	-0.053985	0	0	0	0	0	-0.0166286	0	0	0	-0.0872421
1018	0.017995	0	0	0	0	0	0	0	0	-0.03599	0	0	0.017995	-0.03599
1019	0	0	0	0	0	-0.0346236	0	0	0	0	0	0	0	-0.0346236
1020	0.017995	-0.017995	0	-0.400221	0	-0.017995	0	0	0	-0.0858757	0	0	0.017995	-0.522086
1021	0	0	0	0	0.0166286	0	0	-0.0526186	0	-0.157856	0	0	0.0166286	-0.210474
1022	0	-0.0678808	0.583135	-0.03599	0.294984	-0.07198	0	-0.0886085	0.398854	0	0	0	1.27697	-0.264459
1023	0	0	0.0692472	-0.0678808	0.017995	-0.0346236	0.0498858	0	0.0166286	0	0	0	0.153756	-0.102504
1024	0	0	0.0858757	-0.0706136	1.47195	-0.0166286	0.0166286	0	0.0166286	0	0	0	1.59109	-0.0872421
1025	0	0	0.157856	0	0.0166286	-0.66468	0	0	0.0346236	-0.0512522	0	0	0.209108	-0.715932
1026	0	0	0.0692472	-0.0512522	0.0845093	-0.139861	0	0	0.0332572	0	0	0	0.187014	-0.191113
1027	0.0512522	0	0.362864	-0.447374	0.0526186	-0.986089	0	-0.120499	0	-0.0166286	0	0	0.466735	-1.57059
1028	0	-0.189746	0	-1.14121	0	-2.91225	0	-0.03599	0	-0.0706136	0	-0.0526186	0	-4.40243
1029	0	-0.03599	0	-0.621858	0	-0.121866	0	0	0	-0.017995	0	0	0	-0.797709
1030	0	0	0	0	0.053985	-0.121866	0	0	0.0706136	-0.03599	0	0	0.124599	-0.157856
1031	0	0	0	-0.017995	0	0	0	0	0	0	0	0	0	-0.017995
1032	0	-0.0498858	0.017995	0	0	-0.0512522	0	0	0.017995	0	0	0	0.03599	-0.101138
1033	0	0	0.03599	0	0	0	0	0	0	0	0	0	0.03599	0
1034	0	0	0.922539	0	0.0526186	0	0	0	0.0166286	0	0	0	0.991786	0
1035	0.0332572	0	0.0692472	0	0	0	0	0	0	0	0	0	0.102504	0
1036	0.0166286	0	0.0166286	0	0.209108	0	0.017995	0	0	0	0	0	0.26036	0
1037	0	-0.03599	0	0	0	-0.0332572	0	-0.0899749	0	-0.120499	0	0	0	-0.279721
1038	0.017995	-0.053985	0.203642	-0.10797	0.228469	-1.1854	0	-0.0886085	0	-0.0526186	0.0166286	0	0.466735	-1.48858
1039	0	-0.0346236	0	-0.264459	0	-0.407053	0	-0.017995	0	0	0	0	0	-0.724131
1040	0	-0.0332572	0.03599	-0.170385	0	-0.161955	0	-0.0526186	0	0	0	0	0.03599	-0.418216
1041	0	-0.0512522	0.0346236	-0.124599	0	-0.225736	0	0	0	-0.10797	0	0	0.0346236	-0.509557
1042	0.017995	-0.0512522	0	-0.275622	0.137128	0	0	0	0	0	0	0	0.155123	-0.326874
1043	0	-0.017995	0.03599	0	0	0	0	0	0	0	0	0	0.03599	-0.017995
1044	0.017995	0	0	0	0	0	0	-0.017995	0	0	0	0	0.017995	-0.017995
1045	0	0	0.017995	-0.1164	0	-0.174484	0	-0.03599	0	-0.0166286	0	0	0.017995	-0.343503
1046	0	0	0	-0.0526186	0	0	0	0	0	-0.0678808	0	0	0	-0.120499
1047	0	0	0.017995	0	0	-0.364231	0	-0.0166286	0	-0.0665144	0	0	0.017995	-0.447374
1048	0	0	0	-0.312979	0	-0.053985	0	0	0.0512522	-0.242365	0	0	0.0512522	-0.609329
1049	0	-0.03599	0.0166286	0	0.141227	-0.0166286	0	0	0.0498858	0	0	0	0.207741	-0.0526186
1050	0	-0.0332572	0.03599	-0.378127	0.105237	0	0	-0.0526186	0.0166286	-0.40432	0	-0.0166286	0.157856	-0.884951
1051	0	-0.017995	0	-0.017995	0	-0.441676	0	-0.119133	0	-0.119133	0	0	0	-0.715932
1052	0	-0.0706136	0	-0.105237	0	-0.632789	0	-0.297716	0	-0.371063	0	-0.0872421	0	-1.56466
1053	0	0	0	0	0	0	0	0	0	-0.03599	0	0	0	-0.03599
1054	0	-0.0332572	0.0166286	-0.03599	0	-0.225736	0	0	0	0	0	0	0.0166286	-0.294984
1055	0	0	0	-0.0831429	0	-0.227103	0	0	0	-0.017995	0	0	0	-0.328241
1056	0.0166286	-0.0166286	0	-0.225736	0.0899749	-0.0346236	0	0	0	-0.017995	0	0	0.106604	-0.294984
1057	0	-0.0166286	0	0	0.03599	-0.173118	0	0	0	0	0	0	0.03599	-0.189746
1058	0	0	0	0	0	0	0	0	0	0	0	0	0	0
1059	0	0	0	0	0.03599	-0.0332572	0	0	0	0	0	0	0.03599	-0.0332572
1060	0	-0.0332572	0	0	0	0	0.0166286	0	0	0	0	0	0.0166286	-0.0332572
1061	0	0	0	0	0	0	0	0	0	0	0	0	0	0
1062	0	0	0	0	0	0	0	0	0	0	0	0	0	0
1063	0	0	0	0	0	0	0	0	0	0	0	0	0	0
1064	0	0	0	-0.0332572	0	-0.017995	0	0	0	-0.017995	0	-0.017995	0	-0.0872421
1065	0	0	0	0	0	0	0	-0.0346236	0	0	0	0	0	-0.0346236
1066	0	-0.017995	0	0	0	-0.03599	0	-0.0498858	0	0	0	0	0	-0.103871
1067	0	0	0	0	0	0	0	0	0	0	0	0	0	0
1068	0	0	0	0	0	0	0	0	0	0	0	0	0	0
1069	0	0	0	0	0	0	0	0	0	0	0	0	0	0
1070	0	0	0	0	0	0	0	0	0	0	0	0	0	0
1071	0	0	0	0	0	0	0	0	0	0	0	0	0	0
1072	0	0	0	0	0	0	0	0	0	0	0	0	0	0
1073	0	0	0.0166286	0	0	0	0	0	0	0	0	0	0.0166286	0
1074	0	0	0	0	0	0	0	0	0	0	0	0	0	0
1075	0	0	0	0	0	0	0	0	0	0	0	0	0	0
1076	0	0	0	0	0.0166286	0	0	0	0	0	0	0	0.0166286	0
1077	0	0	0	0	0	0	0	0	0	0	0	0	0	0
1078	0	0	0	0	0	0	0	0	0	0	0	0	0	0
1079	0	0	0	0	0	0	0	0	0	0	0	0	0	0
1080	0	0	0	0	0	0	0	0	0	0	0	0	0	0
1081	0	0	0	0	0	0	0	0	0	0	0	0	0	0
1082	0	0	0	0	0	0	0	0	0	0	0	0	0	0
1083	0	0	0	0	0	0	0	0	0	0	0	0	0	0
1084	0	0	0	0	0	0	0	0	0	0	0	0	0	0
1085	0	0	0	0	0	0	0	0	0	0	0	0	0	0
1086	0	0	0	0	0.0332572	0	0	0	0	0	0	0	0.0332572	0
1087	0	0	0	0	0	-0.017995	0.0166286	-0.0498858	0.03599	0	0	0	0.0526186	-0.0678808
1088	0	0	0	-0.0332572	0	-0.017995	0	0	0	0	0	-0.017995	0	-0.0692472
1089	0	-0.03599	0	0	0.0997715	0	0	0	0	0	0	0	0.0997715	-0.03599
1090	0	0	0.017995	0	0.137128	0	0	0	0.0166286	-0.0166286	0	0	0.171751	-0.0166286
1091	0	0	0.0498858	0	0.267192	0	0	0	0	-0.0498858	0	0	0.317078	-0.0498858
1092	0	0	0	0	0	-0.017995	0.103871	0	0	-0.03599	0	-0.0166286	0.103871	-0.0706136
1093	0.017995	0	0.017995	0	0.0858757	0	0	0	0.0166286	-0.139861	0	0	0.138494	-0.139861
1094	0	0	0.0166286	-0.0166286	0.141227	-0.0332572	0	0	0.017995	-0.0332572	0	0	0.175851	-0.0831429
1095	0	0	0.017995	-0.017995	0.017995	-0.139861	0	0	0	0	0	-0.0166286	0.03599	-0.174484
1096	0	-0.0166286	0.0498858	-0.0678808	0.455572	0	0	-0.017995	0	-0.03599	0	-0.0332572	0.505458	-0.171751
1097	0	-0.03599	0.053985	-0.017995	0.14396	-0.279721	0	-0.017995	0.0166286	0	0	0	0.214573	-0.351701
1098	0.0498858	0	0.0692472	0	0.294984	0	0.0858757	0	0	0	0.017995	0	0.517987	0
1099	0	-0.017995	0.0872421	-0.0886085	0.348969	-0.123232	0.017995	-0.03599	0.0692472	-0.017995	0.017995	0	0.541448	-0.283821
1100	0.0512522	0	0.121866	-0.121866	0.192479	-0.10797	0.300449	0	0.134395	0	0	0	0.800441	-0.229836
1101	0.123232	0	0.134395	-0.03599	2.25327	-0.0346236	0.0166286	-0.017995	0	0	0	-0.017995	2.52752	-0.106604
1102	0	0	0.0678808	-0.0332572	0.106604	0	0.0166286	-0.0332572	0	-0.117767	0	0	0.191113	-0.184281
1103	0.0346236	0	0.466735	-0.0332572	1.02071	-0.0692472	0	-0.03599	0.101138	-0.0332572	0	-0.017995	1.62321	-0.189746
1104	0.017995	0	0	-0.053985	0	-0.583135	0	-0.0346236	0.0332572	-0.189746	0	-0.170385	0.0512522	-1.03188
1105	0.03599	0	0.0166286	-0.03599	0.436211	-0.017995	0	0	0.0332572	-0.0332572	0.03599	0	0.558076	-0.0872421
1106	0	0	0.605229	0	0.738258	-0.314345	0	-0.0706136	0.18838	0	0	0	1.53187	-0.384959
1107	0.017995	-0.017995	0	-0.123232	0	-0.106604	0	0	0	-0.101138	0	0	0.017995	-0.348969
1108	0	-0.0346236	0	0	0.270157	-0.03599	0	0	0	0	0.017995	0	0.288152	-0.0706136
1109	0	0	0.210474	0	0	0	0	0	0	-0.017995	0	0	0.210474	-0.017995
1110	0.017995	0	0.0678808	0	0.0886085	0	0	0	0	0	0	0	0.174484	0
1111	0	0	0	0	0	0	0	-0.017995	0	0	0	0	0	-0.017995
1112	0	0	0	-0.0665144	0	-0.0166286	0	0	0	-0.0858757	0	0	0	-0.169019
1113	0	0	0	-0.0706136	0.017995	-0.0706136	0	-0.0166286	0	-0.177217	0	0	0.017995	-0.335073
1114	0	0	0	0	0	0	0	-0.03599	0	0	0	0	0	-0.03599
1115	0	0	0	0	0	-0.017995	0	0	0	0	0	-0.017995	0	-0.03599
1116	0	0	0	0	0.0692472	0	0.101138	-0.0166286	0	0	0	0	0.170385	-0.0166286
1117	0	0	0.0166286	-0.0332572	0.0166286	-0.03599	0.0166286	0	0	0	0	0	0.0498858	-0.0692472
1118	0	0	0.0332572	-0.017995	0.0678808	0	0	0	0	0	0	0	0.101138	-0.017995
1119	0	0	0.0346236	-0.0845093	0.0346236	0	0	0	0	-0.0346236	0	0	0.0692472	-0.119133
1120	0	0	0	0	0.0166286	0	0	0	0.0526186	0	0	0	0.0692472	0
1121	0	0	0.017995	0	0	0	0	0	0	0	0	0	0.017995	0
1122	0	0	0	0	0.120499	0	0	0	0	0	0	0	0.120499	0
1123	0	0	0	0	0.0166286	0	0	0	0	0	0	0	0.0166286	0
1124	0	0	0	0	0	0	0	0	0	0	0	0	0	0
1125	0	0	0	0	0	0	0	0	0	0	0	0	0	0
1126	0	-0.017995	0	-0.0526186	0.017995	-0.0332572	0	-0.03599	0	-0.03599	0	0	0.017995	-0.175851
1127	0	0	0	0	0	-0.0332572	0	-0.0166286	0	-0.03599	0	0	0	-0.0858757
1128	0	0	0.0706136	0	0.0346236	-0.106604	0	0	0	-0.134395	0	-0.0166286	0.105237	-0.257627
1129	0	0	0	-0.0346236	0	0	0	-0.0166286	0	0	0	0	0	-0.0512522
1130	0	0	0.119133	0	0.142594	0	0	0	0	0	0	0	0.261726	0
1131	0	0	0.017995	-0.0899749	0.0706136	0	0	0	0	0	0	0	0.0886085	-0.0899749
1132	0.0166286	-0.0332572	0	0	0.0526186	-0.247831	0	0	0.0526186	-0.017995	0	0	0.121866	-0.299083
1133	0	0	0.117767	-0.242365	0.017995	-0.07198	0	0	0	0	0	0	0.135762	-0.314345
1134	0	-0.0512522	0	-0.326874	0.0166286	-0.03599	0	0	0.0332572	-0.0166286	0	0	0.0498858	-0.430745
1135	0	-0.0166286	0.017995	0	0	-0.283821	0	0	0	0	0	0	0.017995	-0.300449
1136	0	-0.0346236	0	-0.121866	0.0166286	0	0	0	0	0	0	0	0.0166286	-0.156489
1137	0	-0.017995	0.0166286	0	0	0	0	0	0	0	0	0	0.0166286	-0.017995
1138	0	0	0	0	0	0	0	0	0	0	0	0	0	0
1139	0	0	0	0	0	0	0	0	0	0	0	0	0	0
1140	0	0	0	0	0	-0.286785	0.017995	0	0	-0.0498858	0	0	0.017995	-0.336671
1141	0	-0.017995	0	-0.174484	0.0332572	-0.0346236	0	0	0.0166286	0	0	0	0.0498858	-0.227103
1142	0	0	0.106604	-0.0692472	0.120499	-0.0665144	0.134395	-0.0346236	0.290884	-0.053985	0	-0.017995	0.652382	-0.242365
1143	0.0166286	-0.017995	0	-1.05534	0.0166286	-0.0858757	0.0706136	-0.0997715	0	-0.1164	0	0	0.103871	-1.37538
1144	0	0	0.699535	-0.03599	1.56763	0	0.017995	-0.017995	0.289518	-0.0332572	0	0	2.57467	-0.0872421
1145	0.103871	0	2.61909	-0.0872421	1.72571	-0.0166286	0.278355	-0.017995	0	0	0	0	4.72703	-0.121866
1146	0.209108	0	0.922307	0	2.40452	-0.07198	0.0166286	0	0.103871	-0.106604	0	0	3.65644	-0.178583
1147	0.017995	0	2.02343	-0.0845093	0.522086	-0.017995	0.0166286	0	0	-0.03599	0.205009	0	2.78515	-0.138494
1148	0.017995	0	0.139861	0	0.142594	-0.0512522	0	0	0.03599	0	0	0	0.336439	-0.0512522
1149	0.017995	0	0.713199	-0.419582	0.882218	-0.0872421	0.173118	0	0.017995	0	0	0	1.80453	-0.506824
1150	0	0	0.151024	-1.02754	0.429379	-0.718897	0	-0.0166286	0	-0.0512522	0	0	0.580402	-1.81432
1151	0	0	0.1164	-0.0678808	0.203642	-0.733927	0	-0.017995	0.0665144	0	0	0	0.386557	-0.819803
1152	0	-0.0166286	0.0166286	-3.2036	0	-0.211841	0	-0.137128	0.0166286	-0.228469	0	-0.0498858	0.0332572	-3.84755
1153	0	0	0.017995	0	0.0166286	-0.209108	0	-0.0845093	0.017995	0	0	0	0.0526186	-0.293617
1154	0	0	0.0512522	-0.0346236	0.137128	-0.0845093	0.0678808	-0.0166286	0	0	0	0	0.256261	-0.135762
1155	0.0166286	0	0	0	0.03599	0	0.0166286	0	0.07198	0	0.0512522	0	0.192479	0
1156	0	0	1.62481	-0.0166286	0.580402	-0.0166286	0.053985	0	0.72163	0	0	0	2.98082	-0.0332572
1157	0.135762	0	3.06397	-0.053985	3.25348	-0.0692472	0.379493	-0.0346236	0.0166286	-0.017995	0	0	6.84933	-0.175851
1158	0.0678808	0	0.274256	-0.619125	1.02754	0	0.0665144	-0.157856	0	-0.0886085	0	0	1.4362	-0.865589
1159	0	0	0.326874	-0.211841	0.0498858	-1.45692	0	-0.157856	0	-0.279721	0	-0.0332572	0.37676	-2.1396
1160	0.171751	0	0.639853	-1.10249	0.278355	-5.17714	0.0692472	-0.335073	0.335073	-0.03599	0	0	1.49428	-6.65069
1161	0.053985	0	0.142594	-0.560809	0.0346236	-0.422315	0	0	0.105237	0	0.0166286	0	0.353068	-0.983124
1162	0.0526186	-0.0706136	0.400221	-0.623224	0.105237	-0.103871	0	-0.0166286	0.0346236	-0.017995	0	0	0.5927	-0.832332
1163	0.0166286	-0.0692472	0	-0.03599	0	-0.0166286	0	-0.123232	0	-0.120499	0	-0.0166286	0.0166286	-0.382226
1164	0.0346236	-0.0498858	0.124599	-0.98199	0.120499	-2.13277	0	-0.33234	0	-0.396122	0	-0.0166286	0.279721	-3.90973
1165	0.0346236	-0.0678808	0.228469	-0.631655	0	-0.469468	0	-0.1164	0	-0.0346236	0	0	0.263093	-1.32003
1166	0.124599	-0.0346236	0.0166286	-0.339172	0	-0.307513	0	0	0	-0.0166286	0	-0.0166286	0.141227	-0.714566
1167	0	0	0.103871	0	0.0858757	0	0	0	0	0	0	0	0.189746	0
1168	0	0	0.0332572	0	0	0	0	-0.0166286	0	-0.0166286	0	0	0.0332572	-0.0332572
1169	0	0	0	0	0.0166286	0	0.017995	0	0.223004	0	0	0	0.257627	0
1170	0.0498858	0	0.0845093	-0.0346236	0.0872421	0	0.157856	0	0	0	0	0	0.379493	-0.0346236
1171	0	0	0	-0.0498858	0.137128	-0.0692472	0	0	0.03599	0	0	0	0.173118	-0.119133
1172	0	0	0.455572	0	0	0	0	0	0.0346236	0	0	0	0.490196	0
1173	0.03599	0	0.0332572	0	0.1164	0	0.0498858	-0.0498858	0	-0.03599	0	0	0.235533	-0.0858757
1174	0	0	0	0	0.0166286	0	0	0	0.0512522	0	0	0	0.0678808	0
1175	0	0	0.0346236	0	0	-0.0332572	0.138494	0	0.0498858	0	0	0	0.223004	-0.0332572
1176	0	0	0	0	0.228469	0	0	0	0	0	0	0	0.228469	0
1177	0	0	0.0166286	0	0	-0.017995	0	0	0	0	0	-0.017995	0.0166286	-0.03599
1178	0.0665144	0	0.03599	0	0.0332572	0	0	0	0	0	0	0	0.135762	0
1179	0	0	0.017995	0	0.07198	0	0	-0.03599	0	-0.121866	0	-0.017995	0.0899749	-0.175851
1180	0	0	0.03599	0	0.0166286	-0.904312	0	-0.193846	0	-0.232568	0	-0.0166286	0.0526186	-1.34735
1181	0	0	0.239632	-0.0858757	0.138494	-0.0332572	0	0	0.0526186	0	0.017995	0	0.44874	-0.119133
1182	0	-0.175851	0.0346236	-3.64391	0	-0.139861	0	0	0	-0.160589	0	-0.017995	0.0346236	-4.1382
1183	0	-0.0512522	0	-0.0692472	0	-0.29635	0	-0.464002	0.0166286	-0.361498	0	0	0.0166286	-1.24235
1184	0	0	0	0	0	-0.821169	0	-0.0332572	0.0692472	-0.017995	0	0	0.0692472	-0.872421
1185	0	0	0.238266	-0.434844	0.0692472	-0.0512522	0.017995	-0.0166286	0	-0.0166286	0	-0.017995	0.325508	-0.537349
1186	0	-0.0332572	0.017995	-0.017995	0.017995	-0.236899	0	-0.0332572	0	-0.0166286	0	0	0.03599	-0.338037
1187	0	-0.0858757	0.223004	-1.12732	0	-0.192479	0	-0.0512522	0	0	0	0	0.223004	-1.45692
1188	0.0526186	-0.0166286	0.139861	-0.234167	0.540081	-0.303414	0	-0.0166286	0.15239	0	0	0	0.884951	-0.570838
1189	0.0346236	-0.0845093	0.386557	-11.5846	0.053985	-0.0512522	0.171751	-0.0166286	0.03599	-0.0346236	0	-0.103871	0.682907	-11.8754
1190	0.0166286	-0.192479	0.134395	-0.0526186	1.48745	-0.358765	0.0166286	0	0.0512522	-0.279721	0	0	1.70635	-0.883584
1191	0	-0.0166286	0.0831429	-1.79223	0.221637	-0.153756	0.017995	-1.11912	0	-0.738258	0	0	0.322775	-3.81999
1192	0.0166286	0	0.0498858	-0.103871	0.0512522	-4.95414	0	-0.757619	0.509557	0	0.0346236	0	0.661947	-5.81563
1193	0	0	0.155123	-2.50839	0.0166286	-3.34779	0.0498858	-0.0332572	0	0	0	-0.03599	0.221637	-5.92543
1194	0.0332572	0	0.017995	-0.962628	0.156489	-0.696571	0	-0.0332572	0	-0.0845093	0	-0.0332572	0.207741	-1.81022
1195	0	-1.17037	0.0678808	-2.63299	0	-1.79633	0	-1.09702	0.0692472	-0.0498858	0	-0.0346236	0.137128	-6.78122
1196	0	-0.017995	0.03599	-1.82708	0.0858757	-1.44986	0.053985	-0.017995	0.281088	-0.225736	0.0166286	0	0.473567	-3.53867
1197	0	-0.102504	0	-2.07605	0.0858757	-0.119133	0	-0.0166286	0.0997715	-0.0166286	0	-0.017995	0.185647	-2.34894
1198	0	-0.0166286	0.0346236	-0.121866	0.0665144	-0.117767	0	-0.0346236	0.0166286	-0.18838	0	0	0.117767	-0.479264
1199	0.017995	-0.205009	0.0886085	-2.19495	0.535982	-0.740991	0	-0.0498858	0	-0.498626	0	-0.0831429	0.642586	-3.7726
1200	0	-0.0332572	0.509789	-0.0997715	1.51114	-0.0526186	0.0858757	-0.102504	0.017995	-0.105237	0	0	2.1248	-0.393389
1201	0.0166286	0	0.796342	-0.124599	0.835297	-1.25875	0	0	0.49316	-0.123232	0	0	2.14143	-1.50658
1202	0.103871	-0.0526186	2.30338	-2.94734	1.10386	-0.326874	0.03599	-0.394755	0	-0.329607	0	0	3.5471	-4.05119
1203	0.0858757	-0.173118	0.382226	-1.90453	0.156489	-10.2746	0	-0.258994	0.0512522	-0.141227	0	0	0.675843	-12.7524
1204	0.017995	-0.017995	0.875386	-1.36695	0.205009	-0.171751	0.15239	-0.0166286	0	0	0.017995	0	1.26877	-1.57332
1205	0	-0.017995	0.133029	-0.0526186	0.306147	0	0.0498858	0	0.0706136	-0.0346236	0.07198	0	0.631655	-0.105237
1206	0	0	0.239632	-0.120499	0.380859	-0.0872421	0	-0.0498858	0.03599	-0.375394	0	-0.0845093	0.656482	-0.71753
1207	0	0	0.627324	-0.0166286	0.429379	-0.0166286	0	0	0.07198	-0.0346236	0	0	1.12868	-0.0678808
1208	0.139861	0	0.472201	-0.229836	0.26036	-0.169019	0.0166286	-0.053985	0.0526186	0	0	0	0.941669	-0.452839
1209	0	0	0.105237	-0.207741	0.151024	-0.0346236	0	0	0.053985	0	0	0	0.310246	-0.242365
1210	0	0	0	-0.14396	0.0166286	0	0	0	0	0	0	0	0.0166286	-0.14396
1211	0	-0.0166286	0.101138	0	0.134395	-0.053985	0.0166286	0	0.0845093	0	0	0	0.336671	-0.0706136
1212	0	0	0.0166286	-0.26036	0.138494	-0.0858757	0.03599	-0.0872421	0.0512522	0	0	0	0.242365	-0.433478
1213	0	0	0.017995	-0.390424	0.03599	-0.153756	0.0166286	0	0.0899749	-0.017995	0	0	0.160589	-0.562176
1214	0	-0.103871	0.134395	-0.639853	0.333706	-0.0346236	0.0526186	-0.03599	0.03599	-0.102504	0	-0.053985	0.55671	-0.970827
1215	0.0332572	-0.159222	0.139861	-0.173118	0.451473	-0.357399	0	0	0.0166286	-0.374027	0	-0.0332572	0.641219	-1.09702
1216	0	-0.03599	0.393389	-0.884951	0.141227	-0.123232	0	-0.240999	0	-0.451473	0	0	0.534616	-1.73664
1217	0.0692472	-0.14396	1.428	-0.0346236	1.36262	-0.844862	0	-0.102504	0.0512522	-0.017995	0	0	2.91111	-1.14394
1218	0.0678808	0	1.15374	-1.21046	0.0526186	-2.96373	0.0332572	-0.0678808	0.017995	-0.0166286	0	-0.0346236	1.32549	-4.29332
1219	0.123232	-0.017995	0.102504	-0.60113	0.688372	-0.0872421	0	-0.0166286	0	0	0.017995	0	0.932104	-0.722996
1220	0.0332572	-0.053985	1.22845	-0.105237	0.0845093	-0.192479	0	0	0.0332572	0	0	0	1.37948	-0.351701
1221	0	-0.141227	0.209108	-1.06513	0.120499	-0.124599	0.0166286	-0.0498858	0.0166286	-0.0166286	0	0	0.362864	-1.39747
1222	0	0	0.0692472	0	0.173118	0	0	0	0.123232	0	0	0	0.365597	0
1223	0	0	0.119133	-0.0332572	0.0845093	0	0.03599	0	0	0	0	0	0.239632	-0.0332572
1224	0.0166286	0	0	0	0.0332572	-0.0346236	0	0	0.0346236	-0.03599	0.03599	0	0.120499	-0.0706136
1225	0	0	0.0166286	-0.415483	0.0526186	-1.46945	0	0	0.274256	0	0	0	0.343503	-1.88494
1226	0.0872421	-0.0166286	0.0858757	-1.68836	0.171751	-0.175851	0.0332572	0	0.121866	0	0	0	0.499992	-1.88084
1227	0	0	0.297716	-0.0706136	2.28379	0	0.0526186	0	0.0872421	0	0	0	2.72137	-0.0706136
1228	0	-0.0526186	0.206375	-0.03599	0.141227	-0.151024	0.017995	0	0.0166286	0	0	0	0.382226	-0.239632
1229	0.017995	0	0.544181	-0.63712	0.258994	-0.0899749	0	0	0.017995	-0.017995	0	-0.139861	0.839164	-0.884951
1230	0.0332572	0	1.67856	-0.0886085	0.185647	-0.102504	0.03599	0	0.0512522	-0.0858757	0	0	1.98471	-0.276989
1231	0	0	0.207741	-0.669011	0.606596	0	0.0332572	-0.263093	0.017995	0	0	0	0.865589	-0.932104
1232	0	0	1.13005	-0.0166286	1.05124	-0.576071	0	-0.0526186	0.0498858	-0.468101	0.03599	0	2.26716	-1.11342
1233	0.0678808	-0.07198	2.03049	-3.45576	2.29062	-2.1371	0.0166286	-0.878119	0.203642	-0.017995	0	0	4.60927	-6.56095
1234	0.138494	-0.0706136	2.56078	-0.0845093	2.34074	-2.69837	0.105237	0	0	0	0	0	5.14525	-2.85349
1235	0.103871	-0.07198	0.103871	-3.57762	0.494527	-0.135762	0.0166286	-0.017995	0	-0.0346236	0	0	0.718897	-3.83798
1236	0.0678808	-0.0692472	1.22026	-0.0346236	2.62752	-0.0512522	0	0	0	0	0	0	3.91566	-0.155123
1237	0	-0.017995	0.400221	-0.124599	0	0	0	-0.017995	0	0	0	0	0.400221	-0.160589
1238	0	-0.0845093	0	-0.0166286	0	-0.053985	0	0	0	0	0	-0.0166286	0	-0.171751
1239	0	-0.0498858	0.0498858	-0.96946	0.0706136	-0.0678808	0.0166286	-0.07198	0.03599	-0.0332572	0	0	0.173118	-1.19246
1240	0	0	0	-0.0526186	0.017995	-0.141227	0.017995	0	0	0	0	0	0.03599	-0.193846
1241	0	0	0.119133	-0.191113	0.159222	-0.124599	0	-0.0678808	0.0498858	-0.017995	0	0	0.328241	-0.401587
1242	0.0332572	0	0.692472	-0.446007	0.18838	-2.2576	0	0	0.0498858	0	0	-0.03599	0.963995	-2.73959
1243	0.0332572	0	0.0899749	-0.462636	0.155123	-0.0526186	0	0	0	-0.0498858	0.0166286	0	0.294984	-0.56514
1244	0	0	0.07198	-0.0332572	0.017995	0	0	-0.017995	0	0	0	0	0.0899749	-0.0512522
1245	0	0	0	0	0.053985	0	0	0	0	0	0	0	0.053985	0
1246	0	0	0	-0.41275	0.106604	0	0	-0.03599	0.017995	-0.0692472	0	-0.0332572	0.124599	-0.551244
1247	0	-0.0346236	0.311612	0	0.0665144	-0.829599	0	0	0	-0.03599	0	0	0.378127	-0.900213
1248	0.053985	0	0.206375	-0.642586	0.0899749	-0.0899749	0.03599	-0.017995	0	0	0	0	0.386325	-0.750556
1249	0	0	0.0166286	0	0.123232	0	0.0166286	0	0	-0.0332572	0	-0.102504	0.156489	-0.135762
1250	0	0	0.0166286	0	0.0166286	0	0	-0.017995	0	-0.0526186	0	0	0.0332572	-0.0706136
1251	0	0	0.0498858	0	0	-0.0346236	0	-0.0678808	0	-0.200909	0	-0.0166286	0.0498858	-0.320042
1252	0	-0.0166286	0	-2.18698	0	-3.061	0	-0.379493	0	-0.0512522	0	0	0	-5.69536
1253	0	0	0.0346236	-1.44463	0.121866	-1.20066	0	-0.03599	0	-0.0166286	0	0	0.156489	-2.69791
1254	0	-0.0858757	0.053985	-1.98607	0	-1.14691	0.0332572	-0.053985	0	-0.0332572	0.0678808	0	0.155123	-3.3061
1255	0	-0.135762	0	-1.91273	0	-0.357399	0	-0.0346236	0	-0.0512522	0	0	0	-2.49176
1256	0	0	0	-1.49724	0	-0.102504	0.0166286	-0.0166286	0.017995	-0.0166286	0.0332572	0	0.0678808	-1.63301
1257	0	0	0	-0.017995	0	-0.0166286	0	0	0.0166286	-0.017995	0	0	0.0166286	-0.0526186
1258	0.053985	0	0.106604	-0.620492	0.320042	-0.157856	0	-0.10797	0	-0.017995	0	0	0.480631	-0.904312
1259	0.0706136	0	7.92083	0	0.884951	-0.358765	0	-0.119133	0	0	0	0	8.8764	-0.477898
1260	0.0512522	-0.0166286	0.0678808	-0.407285	0	-0.325508	0	0	0.0332572	0	0.017995	0	0.170385	-0.749421
1261	0.03599	0	0.617759	-0.392022	1.9043	0	0.0346236	0	0.0678808	0	0	0	2.66055	-0.392022
1262	0	-0.017995	0.134395	0	0	-0.0526186	0	0	0	0	0	0	0.134395	-0.0706136
1263	0	0	0.0665144	0	0.315711	0	0.017995	0	0.0512522	-0.0166286	0	0	0.451473	-0.0166286
1264	0.03599	0	2.10407	0	2.44188	-0.0706136	0	-0.0166286	0.0346236	0	0.0858757	0	4.70244	-0.0872421
1265	0	0	0	-0.0166286	0.0166286	0	0	0	0.0346236	0	0.0346236	0	0.0858757	-0.0166286
1266	0.0512522	0	0.473567	-0.121866	0.257627	0	0	0	0.017995	-0.153756	0	-0.017995	0.800441	-0.293617
1267	0	-0.218904	0	-0.169019	0	-1.0763	0	-0.0997715	0	-0.103871	0	-0.017995	0	-1.68586
1268	0.03599	0	0.0665144	-0.609329	0	-0.705001	0	-0.0166286	0.0332572	0	0	0	0.135762	-1.33096
1269	0.124599	-0.03599	1.86284	-5.1022	0.655115	-2.51089	0	-0.125965	0.017995	-0.0692472	0	-0.0498858	2.66055	-7.89418
1270	0	-0.342137	0.03599	-8.72424	0.03599	-2.09268	0.017995	-0.156489	0.0166286	-0.053985	0	0	0.106604	-11.3695
1271	0	-0.0512522	0	-0.609329	0.0706136	-0.103871	0.141227	-0.053985	0	-0.0665144	0.0166286	0	0.228469	-0.884951
1272	0	0	0.0166286	-0.017995	0.221637	-0.278355	0	0	0.0845093	0	0	0	0.322775	-0.29635
1273	0	-0.0166286	0	-0.966727	0.135762	-0.0526186	0	0	0	-0.0332572	0	-0.017995	0.135762	-1.08723
1274	0	-0.0346236	0.966727	-0.017995	0.315711	-0.159222	0.0665144	0	0.0512522	-0.292251	0	-0.0845093	1.40021	-0.588601
1275	0.0886085	0	1.69952	-0.220271	0.533249	-0.106604	0.405686	-0.141227	0.0166286	-0.119133	0.0332572	0	2.77695	-0.587234
1276	0	0	0.428012	-0.416849	1.95282	-2.96966	0.0166286	-0.492928	0.0346236	-0.0346236	0	0	2.43208	-3.91406
1277	0	-0.0166286	0	-4.30039	0	-3.11932	0	-0.102504	0.153756	-0.106604	0	-0.0526186	0.153756	-7.69806
1278	0.0346236	-0.0346236	0.053985	-2.1273	0.0512522	-0.735294	0.106604	-0.0845093	0.0526186	-0.362864	0	0	0.299083	-3.34459
1279	0	0	0.308879	-0.0692472	0	-0.258994	0	-0.191113	0	-0.0512522	0	-0.0166286	0.308879	-0.587234
1280	0	0	0.0166286	-0.328241	0	-0.242365	0	0	0	0	0	0	0.0166286	-0.570606
1281	0	-0.121866	0.0706136	-2.64642	0	-0.314345	0	-0.0706136	0	0	0	0	0.0706136	-3.15325
1282	0	-0.017995	0	-0.638487	0	-0.0346236	0	0	0	0	0	0	0	-0.691105
1283	0.03599	-0.03599	4.97896	-0.0166286	0.923905	0	0	0	0.119133	0	0	0	6.05799	-0.0526186
1284	0.105237	-0.0346236	2.17286	0	1.41273	0	0.03599	0	0.0166286	0	0	0	3.74345	-0.0346236
1285	0.0899749	0	0.0512522	0	0.0346236	0	0	0	0	0	0	0	0.175851	0
1286	0.102504	0	1.97354	0	0.486096	-1.40864	0	-0.017995	0.290884	-0.0678808	0.0166286	0	2.86966	-1.49451
1287	0.03599	0	0.017995	-2.05395	0	-0.205009	0	0	0	-0.017995	0	0	0.053985	-2.27696
1288	0	-0.121866	0.07198	-0.393389	0.156489	-0.0498858	0.03599	0	0	0	0	0	0.264459	-0.56514
1289	0	-0.017995	0.206375	-0.175851	0.207741	-0.245098	0.017995	0	0.0346236	0	0	0	0.466735	-0.438944
1290	0	0	0.276989	-6.44591	0	0	0.0899749	0	0	-0.541448	0	0	0.366964	-6.98736
1291	0.053985	-0.0166286	0.0997715	-0.0526186	0.584502	0	0	-0.0166286	0.017995	-0.18838	0	0	0.756253	-0.274256
1292	0	0	0.0692472	-0.0526186	0.292251	0	0	-0.017995	0.07198	0	0	0	0.433478	-0.0706136
1293	0	0	0.508422	0	0.0346236	-0.103871	0	0	0	0	0	-0.0692472	0.543046	-0.173118
1294	0.017995	-0.0166286	0.40432	-0.326874	1.78357	0	0.5927	0	0	-0.0346236	0	0	2.79858	-0.378127
1295	0	0	1.96558	0	1.99017	0	0.0166286	0	0.0858757	0	0	0	4.05825	0
1296	0.017995	0	3.9004	-0.017995	1.69519	-0.153756	0.223004	0	0	-0.191113	0	-0.0166286	5.83659	-0.379493
1297	0	0	0.0346236	-0.017995	0	-0.0166286	0	-0.0346236	0	0	0	0	0.0346236	-0.0692472
1298	0.017995	0	3.38218	-0.221637	1.16764	-4.1341	0	0	0.017995	0	0.0166286	0	4.60243	-4.35574
1299	0	0	0	-4.36827	0	-0.220271	0	-0.017995	0	-0.315711	0.03599	0	0.03599	-4.92225
1300	0	-0.243731	0.0332572	-0.371295	0.101138	-0.806139	0	-0.135762	0.0498858	-0.0166286	0	0	0.184281	-1.57355
1301	0	0	0.101138	-0.175851	0.0858757	-0.258994	0	0	0.0706136	-0.017995	0	0	0.257627	-0.452839
1302	0	0	0.223004	-1.25761	0.170385	-0.0845093	0	-0.0512522	0	-0.205009	0	0	0.393389	-1.59838
1303	0	-0.0678808	0	-0.173118	0.053985	-0.807505	0	-0.0346236	0	0	0	0	0.053985	-1.08313
1304	0	-0.017995	0.0997715	-1.35328	0	-0.430745	0.017995	0	0.053985	0	0	0	0.171751	-1.80202
1305	0.0498858	-0.257627	0.192479	-1.27561	0.156489	-0.325508	0.017995	0	0	-0.206375	0	-0.0166286	0.416849	-2.08175
1306	0	0	2.9389	-0.0872421	1.64963	-0.193846	0	-0.0166286	0	-0.0678808	0	0	4.58854	-0.365597
1307	0.0845093	-0.0166286	0.446007	0	0.0512522	0	0	0	0.017995	0	0	-0.017995	0.599764	-0.0346236
1308	0.120499	0	0.876521	-0.169019	1.11615	-0.0526186	0.167652	0	0.0665144	0	0	0	2.34734	-0.221637
1309	0	0	0.240999	-0.0665144	1.69656	-0.017995	0	0	0	-0.0166286	0	-0.03599	1.93755	-0.137128
1310	0	-0.0166286	0.157856	0	0.0332572	-0.0526186	0.017995	0	0.0512522	0	0	0	0.26036	-0.0692472
1311	0	-0.017995	0.03599	-5.25915	0.017995	-1.60954	0	-0.0872421	0	-0.101138	0	-0.0166286	0.053985	-7.0917
1312	0	-0.141227	0.0858757	-5.75618	0.0692472	-0.257627	0	0	0	-0.017995	0	0	0.155123	-6.17303
1313	0.223004	-0.0166286	4.27009	-0.223004	2.91978	0	0.206375	0	0.171751	-0.0886085	0	0	7.791	-0.328241
1314	0	-0.017995	0.378127	0	2.20771	-0.623224	0.0526186	-0.209108	0.0332572	-0.175851	0.0332572	-0.07198	2.70497	-1.09816
1315	0	-0.0166286	0.0858757	-0.383592	0.153756	-0.0678808	0	-0.372661	0	-0.389058	0	-0.0692472	0.239632	-1.29907
1316	0	-0.03599	0.689739	-0.0858757	0.102504	-1.12025	0	0	0	-0.0166286	0	0	0.792243	-1.25875
1317	0.0346236	0	2.56807	-0.310246	1.00545	-0.123232	0.0166286	-0.0166286	0	0	0.0166286	0	3.6414	-0.450107
1318	0.0166286	-0.053985	0.0498858	-0.454206	0	0	0	-0.0166286	0.0166286	0	0	0	0.0831429	-0.524819
1319	0	-0.0665144	0.71753	0	0.15239	0	0	0	0.358765	0	0.0512522	0	1.27994	-0.0665144
1320	0	-0.0332572	0.494527	-0.0346236	5.5571	0	0.0346236	0	0.153756	-0.07198	0	0	6.24	-0.139861
1321	0	-0.0166286	0.170385	0	0.053985	-0.264459	0.103871	-0.0332572	0	-0.0526186	0.017995	-0.0332572	0.346236	-0.400221
1322	0.18838	0	8.69281	-0.207741	3.06077	-0.229836	0.205009	0	0.151024	0	0	0	12.298	-0.437577
1323	0.120499	-0.0332572	3.94709	-3.9029	1.05237	-0.930737	0.0332572	-0.03599	0.0706136	0	0.0166286	-0.017995	5.24046	-4.92088
1324	0.153756	-0.0526186	0.0886085	-0.693838	0.0845093	-0.017995	0.103871	0	0.337806	0	0	0	0.768551	-0.764452
1325	0.0332572	-0.0166286	1.87537	-0.415483	3.03048	0	0.0526186	-0.119133	0	-0.0526186	0.017995	0	5.00972	-0.603863
1326	0.0512522	-0.0526186	0.138494	-0.017995	0.017995	-1.52457	0	-0.663314	0.053985	-0.8255	0	-0.0346236	0.261726	-3.11862
1327	0.509557	0	0.524819	-4.43045	0.0498858	-2.22844	0	-0.420949	0.0526186	-0.07198	0	-0.0665144	1.13688	-7.21833
1328	0.0886085	0	1.17993	-0.276989	1.24508	-0.333706	0.017995	0	0	0	0	0	2.53162	-0.610695
1329	0	-0.0346236	0.639853	-1.01525	0.48473	-0.07198	0	0	0	-0.103871	0	0	1.12458	-1.22572
1330	0.0498858	-0.0692472	0	-0.310246	0.103871	-0.170385	0	-0.0346236	0	-0.121866	0	0	0.153756	-0.706367
1331	0.0166286	0	0	0	0	-1.06787	0	-0.0166286	0	-0.017995	0	0	0.0166286	-1.10249
1332	0	0	0.0498858	-2.62569	0.017995	-0.0858757	0	-0.0332572	0	-0.105237	0	0	0.0678808	-2.85006
1333	0	-0.135762	0.017995	-0.290884	0.400221	-0.0899749	0.0166286	-0.0512522	0.0678808	-0.0498858	0.0166286	-0.0346236	0.519354	-0.652382
1334	0	0	0.0665144	-0.0678808	0.119133	-0.34077	0.0332572	-0.0166286	0.0526186	-0.0678808	0	0	0.271523	-0.49316
1335	0.293617	0	20.6236	-0.0692472	3.40974	0	0.137128	0	0.138494	-0.0332572	0.017995	0	24.6206	-0.102504
1336	0.103871	0	1.71615	-0.0498858	3.14528	-0.121866	0.053985	-0.053985	0.171751	-0.0692472	0.017995	0	5.20903	-0.294984
1337	0.03599	0	1.96535	-0.174484	0.378127	-0.0166286	0.0706136	0	0.134395	-0.0166286	0	0	2.58447	-0.207741
1338	0.225736	-0.017995	2.43778	-0.468101	11.6153	-0.171751	0.103871	-0.0845093	0.167652	-0.171751	0.0166286	-0.0166286	14.567	-0.930737
1339	0.124599	0	1.83391	-0.483364	0.479264	-0.972193	0.0886085	0	0.053985	0	0.017995	0	2.59837	-1.45556
1340	0.117767	0	9.18824	-0.205009	4.8243	-0.105237	0.167652	0	0.0831429	0	0	-0.017995	14.3811	-0.328241
1341	0.0665144	0	0.0166286	-1.00978	0.017995	-0.0332572	0.0678808	0	0.0526186	-0.03599	0.03599	-0.0166286	0.257627	-1.09566
1342	0.0886085	0	6.78715	-0.44874	3.73958	0	0.0858757	-0.693838	0	-1.12458	0	-0.0526186	10.7012	-2.31978
1343	0.0692472	0	11.3231	0	2.54165	-1.10249	0	0	0.994519	0	0.0166286	0	14.9451	-1.10249
1344	0.103871	0	4.53502	-6.63179	2.73573	-1.40157	0.0872421	-0.03599	0	-0.017995	0	0	7.46186	-8.08735
1345	0.0166286	-1.6551	0.0845093	-5.53773	0.119133	-0.151024	0.0678808	0	0	0	0.017995	0	0.306147	-7.34386
1346	0.0166286	-0.135762	0	0	0	-0.0346236	0	0	0.0858757	0	0	0	0.102504	-0.170385
1347	0.0346236	0	0.443275	-0.0886085	0.121866	0	0.0512522	-0.0332572	0.0332572	0	0	-0.0526186	0.684273	-0.174484
1348	0.0346236	0	0.258994	-0.0512522	0.053985	-1.6535	0	-0.159222	0	-0.315711	0	0	0.347602	-2.17969
1349	0	0	0.738258	-0.160589	0.360132	-0.778347	0	-0.03599	0.153756	0	0	0	1.25215	-0.974926
1350	0.121866	-0.106604	1.51524	-2.96966	1.09566	-1.09679	0.0997715	-0.102504	0	0	0	0	2.83253	-4.27556
1351	0.0346236	0	0.0346236	-0.0872421	0.216172	0	0	0	0.03599	-0.0166286	0	0	0.321409	-0.103871
1352	0	-0.297716	0.227103	-0.155123	0.123232	-0.0706136	0.0678808	0	0.487463	0	0.464002	0	1.36968	-0.523453
1353	0	-0.0346236	0.505458	-0.311612	2.13026	-0.444641	0	0	0.105237	0	0	0	2.74096	-0.790877
1354	0	-0.0332572	0.017995	-0.380859	0	0	0	0	0	0	0	0	0.017995	-0.414117
1355	0.245098	-0.0332572	6.3762	0	4.25027	0	0	0	0	0	0	0	10.8716	-0.0332572
1356	0.0346236	-0.0498858	0.0678808	0	0	-0.101138	0	0	0	-0.101138	0	0	0.102504	-0.252162
1357	0	0	0	-0.017995	0	0	0	0	0	0	0	-0.0678808	0	-0.0858757
1358	0	0	0	0	0	-0.177217	0	-0.0166286	0	-0.0166286	0	0	0	-0.210474
1359	0	-0.0997715	0	-0.0678808	0	-0.0692472	0	-0.0166286	0	-0.0526186	0	0	0	-0.306147
1360	0	-0.017995	0.430745	-0.0346236	0.0831429	-0.15239	0.03599	0	0	0	0.0166286	-0.0166286	0.566507	-0.221637
1361	0.0346236	-0.03599	2.71317	-0.621858	0.487463	0	0.174484	0	0.0665144	-0.0166286	0	0	3.47625	-0.674477
1362	0.0166286	0	0.418216	0	0.364231	0	0.017995	0	0	0	0	0	0.81707	0
1363	0	0	0.053985	0	0.0498858	0	0	0	0	0	0	0	0.103871	0
1364	0	0	1.03324	-0.0332572	0.0858757	-0.170385	0	-0.0332572	0	0	0	0	1.11912	-0.236899
1365	0.0166286	0	0.282454	-0.246464	0.354666	0	0.017995	0	0	0	0	0	0.671744	-0.246464
1366	0	0	0.0166286	-0.153756	0.0498858	-0.34077	0	0	0	0	0	0	0.0665144	-0.494527
1367	0	0	0	-0.344869	0.0498858	-0.0166286	0	0	0	0	0	0	0.0498858	-0.361498
1368	0	0	0	0	0	0	0	0	0	0	0	0	0	0
1369	0	0	0	0	0	0	0	-0.0166286	0	-0.017995	0	0	0	-0.0346236
1370	0	0	0.0346236	0	0.1164	-0.017995	0	-0.117767	0.017995	0	0	0	0.169019	-0.135762
1371	0	0	0.41275	-0.0346236	0.159222	-0.125965	0.0166286	0	0.106604	-0.017995	0	0	0.695204	-0.178583
1372	0.0332572	0	1.71615	-0.26036	2.28402	0	0	-0.0332572	0	-0.0166286	0	0	4.03343	-0.310246
1373	0.0166286	0	0.0166286	0	0	0	0	0	0	0	0	0	0.0332572	0
1374	0	0	0.0166286	-0.03599	0.017995	0	0.03599	0	0	0	0	0	0.0706136	-0.03599
1375	0	-0.121866	0.0886085	-1.41683	0.0706136	-0.017995	0	-0.0512522	0	-0.0166286	0	0	0.159222	-1.62458
1376	0.0332572	-0.0858757	0.017995	0	0.187014	-2.33641	0.017995	-0.017995	0	-0.10797	0	0	0.256261	-2.54825
1377	0.053985	0	0.184281	-0.531883	0.137128	-0.0858757	0.0678808	-0.0346236	0	-0.207741	0	-0.0346236	0.443275	-0.894747
1378	0.0498858	-0.0166286	1.83938	-0.123232	1.71728	-0.44874	0	-0.0858757	0.153756	-0.342137	0	0	3.76031	-1.01661
1379	0.137128	0	22.3268	-0.400221	3.44596	-3.0585	0.0332572	-0.559443	0	-0.240999	0	-0.0166286	25.9431	-4.27579
1380	0.105237	-0.07198	0.0845093	-9.48709	0.0332572	-10.6784	0.017995	-0.896114	0.03599	-0.330974	0.0166286	-0.07198	0.293617	-21.5366
1381	0.03599	-0.03599	0	-10.7228	0	-5.37805	0	-0.138494	0	-0.101138	0	0	0.03599	-16.3765
1382	0	-0.0526186	0.0678808	-2.6052	0.117767	-0.386325	0	-0.120499	0	-0.0166286	0	-0.017995	0.185647	-3.19926
1383	0	-0.0858757	0.902946	-0.566507	0.447374	-1.43916	0	-0.0166286	0.0166286	-0.0678808	0	0	1.36695	-2.17605
1384	0.0346236	0	0.602497	-1.2895	0.053985	-0.134395	0.053985	0	0	0	0	0	0.74509	-1.4239
1385	0.292251	-0.0166286	2.2453	-0.102504	0.351701	-0.0678808	0.017995	-0.017995	0.329607	0	0.0166286	0	3.25348	-0.205009
1386	0	0	0.017995	-0.936203	0	-0.0166286	0.0706136	-0.0166286	0.265826	-0.053985	0.0166286	0	0.371063	-1.02345
1387	0.017995	-0.017995	0.0899749	-0.203642	0.97789	-0.017995	0.0706136	0	0.0678808	0	0.017995	0	1.24235	-0.239632
1388	0	-0.03599	0.783813	-0.193846	0.617527	-0.0332572	0.0346236	0	0.017995	-0.121866	0	0	1.45396	-0.384959
1389	0.102504	-0.017995	1.53164	-0.169019	0.106604	-0.124599	0.0166286	-0.0526186	0	-0.207741	0	-0.0166286	1.75737	-0.588601
1390	0.0166286	-0.0332572	2.05669	0	1.26854	-0.017995	0	-0.0332572	0	-0.0706136	0	0	3.34186	-0.155123
1391	0.03599	0	0.0831429	-0.670377	0	-0.1164	0.03599	0	0.0706136	-0.017995	0	0	0.225736	-0.804772
1392	0.0346236	0	0.378127	-0.170385	1.02754	0	0.053985	0	0.03599	-0.053985	0	0	1.53027	-0.22437
1393	0	0	0.677209	-0.102504	1.42116	-0.239632	0.017995	0	0.206375	-0.0346236	0.0526186	0	2.37536	-0.37676
1394	0	-0.03599	0.0332572	-1.07356	0.03599	-0.274256	0.017995	0	0	-0.0512522	0	0	0.0872421	-1.43506
1395	0.0678808	-0.017995	9.37025	-0.37676	8.88962	-0.0858757	0.1164	-0.0498858	0	-0.105237	0	0	18.4442	-0.635754
1396	0.0166286	-0.0858757	0.594298	-0.189746	0.106604	-0.238266	0	-0.242365	0	-0.0886085	0	0	0.71753	-0.844862
1397	0.44874	0	6.4933	-0.1164	3.80746	-0.522086	0.0332572	-0.017995	0.822767	0	0.0166286	0	11.6222	-0.656482
1398	0.151024	0	3.67739	-1.21023	0.991554	-0.356032	0.392022	0	0.0526186	0	0	0	5.26461	-1.56626
1399	0.139861	-0.103871	0.0692472	-0.343503	0.0678808	0	0.0166286	0	0.0899749	0	0	0	0.383592	-0.447374
1400	0	0	2.3781	0	0.725729	-0.0346236	0.0706136	0	0	0	0	0	3.17444	-0.0346236
1401	0.0332572	-0.0166286	0.786777	-0.0498858	0.835065	0	0	0	0	0	0	0	1.6551	-0.0665144
1402	0.134395	0	1.96535	0	0	0	0	0	0	0	0	0	2.09974	0
1403	0	0	0	0	0	0	0	0	0	0	0	0	0	0
1404	0	0	0	0	0	0	0	0	0	0	0	0	0	0
1405	0	0	0	-0.0166286	0	0	0	0	0	0	0	0	0	-0.0166286
1406	0	0	0	0	0	0	0	0	0	0	0	0	0	0
1407	0	0	0	0	0	0	0	0	0	0	0	0	0	0
1408	0	0	0	-0.0166286	0	0	0	0	0	0	0	0	0	-0.0166286
1409	0	-0.03599	0.053985	-1.99974	0	-1.21592	0.017995	-0.15239	0	-0.07198	0	0	0.07198	-3.47602
1410	0	0	0	-0.918208	0	-0.508422	0	-0.0166286	0	-0.0665144	0	0	0	-1.50977
1411	0.017995	-0.0346236	0.0831429	-0.625957	0.0512522	-0.0858757	0	0	0	0	0	0	0.15239	-0.746457
1412	0.03599	0	0.103871	-0.0332572	0.017995	-0.017995	0.0166286	0	0.0346236	0	0	0	0.209108	-0.0512522
1413	0	0	0	-0.0845093	0	0	0	-0.053985	0	-0.0858757	0	0	0	-0.22437
1414	0	0	0	-0.0166286	0.0526186	-0.07198	0	0	0	0	0	-0.017995	0.0526186	-0.106604
1415	0	0	0.264459	0	0.139861	0	0.0332572	0	0.106604	0	0	0	0.544181	0
1416	0.03599	-0.0858757	1.4305	-0.0512522	4.07328	0	0.0872421	0	0.07198	-0.0346236	0.0332572	0	5.73225	-0.171751
1417	0.0346236	-0.0858757	3.63184	-0.0332572	1.73961	-0.972425	0.0332572	-0.017995	0.121866	-0.07198	0	0	5.5612	-1.18153
1418	0.0512522	0	1.12048	-2.79221	0.0845093	-0.970827	0	-0.0526186	0.017995	-0.0166286	0	0	1.27424	-3.83229
1419	0.124599	-0.0166286	1.43346	-0.38929	2.1412	-0.357399	0	-0.0858757	0	-0.156489	0	0	3.69926	-1.00568
1420	0	-0.03599	0	-0.786777	0.0526186	-0.0858757	0.0665144	-0.017995	0	-0.03599	0	0	0.119133	-0.962628
1421	0.0858757	-0.10797	2.00134	-0.543046	0.937569	-0.354434	0	0	0.017995	-0.221637	0	0	3.04278	-1.22709
1422	0	-0.480631	0.0166286	-0.986089	0.0678808	-0.335305	0	0	0	-0.0166286	0	0	0.0845093	-1.81865
1423	0	-0.0346236	0.297716	-0.243731	0.120499	-0.203642	0	0	0	0	0	0	0.418216	-0.481997
1424	0.0665144	0	1.32799	-1.44736	0.0692472	-0.017995	0.0166286	0	0	-0.0166286	0	0	1.48038	-1.48198
1425	0	-0.0166286	0.808872	-0.0665144	1.00545	0	0.0346236	0	0	0	0	0	1.84895	-0.0831429
1426	0	0	3.31043	0	1.74781	0	0	0	0.0332572	0	0	-0.017995	5.0915	-0.017995
1427	0.375394	0	8.65636	0	0.498626	0	0.017995	0	0	0	0	0	9.54837	0
1428	0.102504	0	0.645319	-0.03599	1.95715	0	0.0166286	0	0	0	0	0	2.7216	-0.03599
1429	0	0	0.18838	-0.07198	0.0831429	-0.826867	0	0	0.017995	0	0	0	0.289518	-0.898847
1430	0.0166286	0	0.433478	-1.24348	0.017995	-0.203642	0.017995	0	0.053985	0	0	0	0.540081	-1.44713
1431	0	0	0.0166286	-0.0166286	0.0346236	0	0	0	0	0	0	0	0.0512522	-0.0166286
1432	0	0	0	-0.017995	0.10797	-0.873788	0	0	0	0	0	0	0.10797	-0.891783
1433	0	0	0.123232	-0.653749	0	0	0	0	0	0	0	0	0.123232	-0.653749
1434	0	-0.120499	0	0	0	0	0	0	0	0	0	0	0	-0.120499
1435	0	0	0.10797	0	0	-0.0332572	0	0	0	0	0	0	0.10797	-0.0332572
1436	0	0	0.017995	-0.488829	0	-1.00158	0	-0.017995	0	-0.017995	0	0	0.017995	-1.5264
1437	0	0	0	-0.03599	0	0	0	0	0	0	0	0	0	-0.03599
1438	0	0	0.053985	0	0.0332572	0	0	0	0	0	0	0	0.0872421	0
1439	0.0498858	0	0.03599	0	0.0166286	-0.017995	0	0	0	0	0	0	0.102504	-0.017995
1440	0	0	0.017995	-0.121866	0	0	0	0	0	0	0	0	0.017995	-0.121866
1441	0	0	0	0	0	-0.053985	0	0	0	-0.03599	0	0	0	-0.0899749
1442	0	0	0.0332572	0	0	-0.209108	0	0	0	-0.0332572	0	0	0.0332572	-0.242365
1443	0	0	0	-0.0166286	0.0332572	0	0	0	0	0	0	0	0.0332572	-0.0166286
1444	0	0	1.19246	0	0.053985	0	0	0	0	0	0	0	1.24645	0
1445	0	0	0	0	0	0	0	0	0	0	0	0	0	0
1446	0.0332572	0	0.0831429	-0.0166286	0	-0.0332572	0	-0.017995	0	-0.0332572	0	0	0.1164	-0.101138
1447	0.03599	0	0	-0.0166286	0	0	0	0	0	0	0	0	0.03599	-0.0166286
1448	0	0	0.0512522	0	0	0	0	0	0	0	0	0	0.0512522	0
1449	0	0	0	0	0	0	0	0	0	0	0	0	0	0
1450	0	0	0	0	0	-0.0512522	0.0166286	-0.03599	0	0	0	0	0.0166286	-0.0872421
1451	0	-0.017995	0	-2.70337	0	-0.81707	0	0	0	0	0	0	0	-3.53844
1452	0	0	0.017995	-1.56376	0	-0.360132	0	-0.0346236	0	0	0	0	0.017995	-1.95851
1453	0	-0.0512522	0.138494	-2.72296	0	-0.812971	0	0	0.017995	-0.053985	0	-0.0346236	0.156489	-3.6758
1454	0.0166286	0	0	-0.210474	0	-0.0166286	0	-0.0692472	0	-0.0678808	0	0	0.0166286	-0.364231
1455	0	0	0	0	0.03599	-0.517755	0	0	0	0	0	0	0.03599	-0.517755
1456	0.0166286	0	0.706367	-0.469468	0	-0.240999	0.0665144	-0.0498858	0.017995	-0.138494	0	0	0.807505	-0.898847
1457	0.0166286	0	0	-0.137128	0	0	0	-0.03599	0	0	0	0	0.0166286	-0.173118
1458	0	-0.0166286	0.772882	-0.017995	0.0678808	-1.48198	0	-0.199543	0	-0.0166286	0	0	0.840762	-1.73278
1459	0	-0.017995	0.0166286	-6.60583	0	-3.83502	0	0	0	-0.0332572	0	0	0.0166286	-10.4921
1460	0.017995	-0.0166286	1.34622	-0.548512	0.189746	-0.03599	0.138494	-0.017995	0.03599	-0.053985	0	0	1.72845	-0.67311
1461	0	-0.053985	0.577438	-1.54166	0.725729	0	0	0	0	-0.017995	0	0	1.30317	-1.61364
1462	0	0	0	0	0	0	0	0	0	-0.053985	0	0	0	-0.053985
1463	0	0	0.0346236	0	0.0166286	-1.74644	0	-0.0858757	0.106604	-0.0166286	0	-0.0692472	0.157856	-1.91819
1464	0	0	0	-1.1608	0	-0.017995	0	0	0.017995	0	0	0	0.017995	-1.1788
1465	0.03599	-0.0872421	2.18265	-0.374027	12.4766	0	0.0997715	0	0	-0.0526186	0	0	14.795	-0.513888
1466	0.017995	0	4.68011	-0.121866	0.157856	-0.497259	0	-0.0692472	0	-0.10797	0	0	4.85596	-0.796342
1467	0.0332572	-0.0166286	0.017995	-3.70655	0	-0.329607	0	0	0	-0.0346236	0	0	0.0512522	-4.08741
1468	0.0498858	-0.151024	0.0346236	-0.879485	0.017995	-0.0665144	0.017995	-0.0899749	0	-0.101138	0.017995	0	0.138494	-1.28814
1469	0	-0.017995	0	-0.157856	0.350335	-0.919806	0	-0.243731	0.0166286	-0.0678808	0	0	0.366964	-1.40727
1470	0.053985	0	4.9489	-3.19107	0.433478	-1.89063	0	0	0.0498858	0	0	0	5.48625	-5.0817
1471	0.0512522	-0.03599	4.99536	-3.22592	8.08188	-0.660581	0.26036	-0.178583	0	-0.017995	0	0	13.3889	-4.11907
1472	0.017995	-0.0346236	0.0678808	-0.0512522	0.396122	-0.171751	0	0	0.017995	0	0	0	0.499992	-0.257627
1473	0.0346236	0	3.20496	-1.44599	0.243731	-0.017995	0.0346236	0	0.017995	-0.017995	0	0	3.53594	-1.48198
1474	0.03599	-0.0526186	0	-0.0332572	0	-1.38108	0	0	0	-0.0845093	0	0	0.03599	-1.55146
1475	0.0166286	-0.03599	0.472201	-1.72298	0.74509	-0.15239	0.07198	-0.33234	0.0858757	-0.03599	0	0	1.39178	-2.27969
1476	0.0872421	0	0.0997715	-0.0886085	0.0512522	-0.119133	0.0526186	0	0.053985	0	0.0332572	0	0.378127	-0.207741
1477	0.0692472	-0.0166286	23.9787	-2.22707	13.6554	-0.0346236	0.151024	-0.0166286	0.03599	-0.278355	0	0	37.8903	-2.57331
1478	0.0845093	-0.0166286	0.615026	-0.0886085	0.0858757	-1.12458	0.0692472	-0.822767	0.161955	-0.0332572	0	0	1.01661	-2.08584
1479	0.017995	0	1.18017	-0.394755	0.37676	-12.7242	0	0	0.191113	-0.155123	0	0	1.76603	-13.2741
1480	0.0166286	0	1.57355	-16.7938	1.17584	-0.328241	0.0332572	-0.0512522	0.0166286	-0.293617	0	0	2.8159	-17.4669
1481	0.0692472	-0.37676	4.95323	-0.242365	0.426646	-0.953063	0	-0.177217	0.017995	-0.0346236	0	0	5.46712	-1.78403
1482	0	0	0	-2.07195	0	-0.195212	0	-0.0512522	0.0692472	-0.0526186	0	-0.0332572	0.0692472	-2.40429
1483	0.0166286	-0.121866	0	-0.225736	0.308879	-2.06055	0.0166286	-0.03599	0.101138	-0.357399	0	-0.0166286	0.443275	-2.81817
1484	0.0512522	0	11.9347	-0.137128	1.10249	-0.0166286	0.0678808	-0.017995	0.103871	0	0.0346236	0	13.2948	-0.171751
1485	0.0332572	0	5.46939	0	1.70499	-1.11638	0.105237	0	0.0678808	0	0	0	7.38075	-1.11638
1486	0	0	0	-7.00559	0.053985	-0.0678808	0	0	0	-0.0332572	0	0	0.053985	-7.10673
1487	0	-0.0845093	0.139861	-0.0346236	0.0526186	-0.0166286	0	0	0	0	0	0	0.192479	-0.135762
1488	0	0	0.605229	-0.03599	0.0872421	0	0.017995	0	0	0	0	0	0.710467	-0.03599
1489	0	0	0.138494	0	0.0332572	-0.240999	0	-0.0166286	0	0	0	0	0.171751	-0.257627
1490	0.017995	0	0	-0.380859	0.0858757	-0.0858757	0.0498858	0	0	0	0	0	0.153756	-0.466735
1491	0.0332572	0	8.06526	-0.171751	1.21616	0	0.0346236	-0.017995	0	0	0.017995	0	9.36729	-0.189746
1492	0.0166286	-0.0692472	0.153756	-0.123232	0.121866	-0.272889	0	-0.07198	0.0332572	-0.0665144	0	0	0.325508	-0.603863
1493	0	0	0.0332572	-0.739625	0	-0.153756	0	-0.0831429	0	0	0.017995	0	0.0512522	-0.976524
1494	0	-0.0346236	0	-0.101138	0	-0.0526186	0	0	0	0	0	0	0	-0.18838
1495	0	0	0.278355	-0.017995	0	-0.289518	0	-0.0332572	0.0498858	0	0	0	0.328241	-0.34077
1496	0.0886085	-0.017995	0	-1.0485	0.07198	0	0.0526186	0	0.220271	0	0.03599	0	0.469468	-1.0665
1497	0.0166286	0	6.91835	-0.0166286	4.90198	0	0.017995	0	0.053985	0	0.0166286	0	11.9256	-0.0166286
1498	0.0512522	-0.0166286	1.44053	0	3.58422	-0.137128	0.0498858	0	0.017995	0	0	0	5.14388	-0.153756
1499	0.0831429	0	0.0665144	-0.633021	0.07198	-0.0692472	0.0831429	0	0.0678808	0	0	0	0.372661	-0.702268
1500	0.017995	0	0.017995	-0.102504	0.0166286	0	0.0692472	0	0.0498858	0	0	0	0.171751	-0.102504
1501	0	0	0.0526186	0	0.0166286	0	0.0166286	-0.03599	0	-0.017995	0	0	0.0858757	-0.053985
1502	0.0346236	0	0.0346236	0	0	-0.192479	0	0	0.0332572	0	0	0	0.102504	-0.192479
1503	0.03599	0	3.48058	-3.12728	0.862857	0	0.0526186	0	0	0	0	0	4.43205	-3.12728
1504	0	-0.189746	0.017995	-0.0346236	0	-0.868322	0.0166286	-0.017995	0.053985	-0.117767	0	0	0.0886085	-1.22845
1505	0	-0.017995	0	-1.48175	0	-0.278355	0.03599	0	0.0166286	-0.03599	0	-0.07198	0.0526186	-1.88607
1506	0	-0.102504	0.0512522	-0.348969	0	-0.135762	0.0166286	0	0.191113	-0.153756	0	-0.0166286	0.258994	-0.757619
1507	0	0	0	-0.669011	0	0	0	-0.505458	0	-0.907277	0	0	0	-2.08175
1508	0	0	0.017995	-0.03599	0	-0.238266	0	-0.121866	0	-0.0332572	0	0	0.017995	-0.429379
1509	0	0	0.192479	-1.03484	0.193846	-3.11066	0	0	0	0	0	0	0.386325	-4.1455
1510	0	-0.0166286	0.0332572	-38.2587	0	-0.346236	0	0	0.0678808	-0.258994	0	-0.053985	0.101138	-38.9345
1511	0	-0.123232	0.0166286	-0.124599	0.0166286	-0.0332572	0	0	0	0	0	0	0.0332572	-0.281088
1512	0.0166286	0	0.78951	-0.017995	0.932104	0	0	-0.017995	0.017995	-0.242365	0	0	1.75624	-0.278355
1513	0	0	0	-0.017995	0	-0.017995	0	0	0	-0.0872421	0	0	0	-0.123232
1514	0	0	0	-0.0332572	0.0665144	-0.338037	0	-0.394755	0	-0.0166286	0	0	0.0665144	-0.782678
1515	0	0	0	-0.156489	0	-2.01113	0	0	0	0	0	0	0	-2.16762
1516	0	0	0.0166286	-12.9324	0	-0.03599	0	0	0	0	0	-0.017995	0.0166286	-12.9864
1517	0	-0.117767	0	-0.017995	0	-1.23688	0	-0.0872421	0	-0.03599	0	0	0	-1.49588
1518	0	0	0	-1.90566	0	-0.0665144	0	0	0	0	0	0	0	-1.97218
1519	0	-0.017995	0	-0.0526186	0.0332572	-0.0886085	0	0	0	-0.102504	0	0	0.0332572	-0.261726
1520	0	0	0	-0.0332572	0	0	0	0	0	0	0	0	0	-0.0332572
1521	0	-0.0526186	0.0831429	-0.106604	0.0332572	0	0	0	0	-0.105237	0	0	0.1164	-0.264459
1522	0.0332572	-0.0346236	0.585868	-1.12732	0.017995	-0.0665144	0	-0.663314	0	-0.15239	0	-0.0346236	0.63712	-2.07878
1523	0.017995	-0.0332572	0.390656	-0.0332572	0.0526186	-1.73141	0.0166286	-0.106604	0	-0.0346236	0	0	0.477898	-1.93915
1524	0.017995	0	0.386325	-3.09676	0.0166286	0	0.135762	0	0	0	0	0	0.55671	-3.09676
1525	0	-0.312979	0	-0.0166286	0.138494	-0.833699	0	0	0	-0.0886085	0	-0.0166286	0.138494	-1.26854
1526	0	0	0.0886085	-0.663314	0	-0.0166286	0	0	0	-0.125965	0	-0.0706136	0.0886085	-0.876521
1527	0.017995	0	0.499992	-0.0166286	1.04691	0	0	-0.141227	0	-0.245098	0	0	1.56489	-0.402954
1528	0	0	0.775614	0	0.0166286	-0.67311	0	-0.0512522	0	-0.15239	0	0	0.792243	-0.876752
1529	0	-0.0346236	0.22437	-1.08016	0.191113	-0.017995	0	-0.44874	0	-0.0346236	0	0	0.415483	-1.61615
1530	0	-0.0678808	0	-0.505458	0.0899749	-2.04416	0	-0.101138	0	-0.0692472	0	0	0.0899749	-2.78788
1531	0	-0.053985	0	-11.7413	0	-4.12067	0	0	0	-0.017995	0	0	0	-15.9339
1532	0	-0.0166286	0	-0.29635	0	-0.0332572	0	0	0	0	0	-0.017995	0	-0.364231
1533	0	0	0.509557	-0.401587	1.27151	-0.102504	0	0	0	-0.155123	0	0	1.78106	-0.659214
1534	0	0	0.0872421	-0.0526186	0.0886085	-0.123232	0.017995	0	0	-0.03599	0	0	0.193846	-0.211841
1535	0	0	1.48471	-0.661947	0.253528	-0.671744	0	0	0	-0.189746	0	-0.017995	1.73824	-1.54143
1536	0	-0.0678808	0.119133	-0.667413	0.271523	-0.105237	0	-0.03599	0	-0.0899749	0	0	0.390656	-0.966496
1537	0	-0.0899749	0.41275	-0.383592	0.0166286	-1.34349	0	-0.686774	0	-0.205009	0	-0.03599	0.429379	-2.74483
1538	0	0	0.017995	-0.0526186	0.053985	0	0	0	0	-0.017995	0	0	0.07198	-0.0706136
1539	0	0	0	-0.0346236	0.414117	-0.315711	0	-0.0166286	0	0	0	0	0.414117	-0.366964
1540	0	0	0	0	0	0	0	0	0.0166286	-0.0166286	0	0	0.0166286	-0.0166286
1541	0	0	0.139861	-0.267192	0.293617	0	0	-0.0346236	0.0166286	-0.017995	0	0	0.450107	-0.319811
1542	0	0	0.362864	0	0.808872	-0.238266	0.0332572	0	0.0706136	0	0	0	1.27561	-0.238266
1543	0.0166286	-0.0166286	0.258994	-4.91245	0.227103	-0.446007	0	-0.0526186	0	-0.017995	0	0	0.502725	-5.4457
1544	0	0	0.103871	-0.017995	0	-0.221637	0	-0.0166286	0	0	0	0	0.103871	-0.256261
1545	0	-0.017995	0.0512522	-0.210474	0.105237	0	0.017995	0	0	0	0	0	0.174484	-0.228469
1546	0.0332572	0	0	0	0	0	0	0	0	0	0	0	0.0332572	0
1547	0.0831429	-0.017995	1.12322	-0.0692472	0.635522	0	0.017995	0	0.03599	-0.120499	0	0	1.89587	-0.207741
1548	0.0166286	0	0.356032	0	0.141227	-0.308879	0	0	0	0	0	0	0.513888	-0.308879
1549	0.175851	0	1.11638	-0.105237	0.378127	0	0.0166286	0	0.0665144	0	0	0	1.7535	-0.105237
1550	0.0498858	0	0.380859	-0.07198	0.589967	0	0.053985	0	0.0166286	0	0.0166286	0	1.10795	-0.07198
1551	0.017995	0	0.240999	0	0.229836	0	0.017995	0	0.0526186	0	0	0	0.559443	0
1552	0.106604	0	1.63437	0	1.52913	0	0.223004	0	0.0346236	0	0.0872421	0	3.61498	0
1553	0	-0.017995	0.847594	-0.017995	2.5847	0	0	0	0	0	0	0	3.4323	-0.03599
1554	0.0346236	0	0.102504	-0.03599	0.0526186	0	0.0166286	0	0.0166286	-0.03599	0	0	0.223004	-0.07198
1555	0.0346236	0	0.0858757	0	0.240999	0	0	0	0.0526186	0	0	0	0.414117	0
1556	0.0332572	0	6.70741	0	1.7715	0	0.0346236	0	0.0346236	0	0	0	8.58141	0
1557	0.171751	0	1.64417	-0.0706136	3.33936	0	0.0678808	0	0.0692472	0	0.0166286	0	5.30903	-0.0706136
1558	0.102504	0	12.8975	0	3.57079	-0.0332572	0.133029	0	0.217538	0	0	0	16.9214	-0.0332572
1559	0.0692472	0	1.08313	-0.225736	0.799075	-0.053985	0.03599	0	0	-0.0166286	0.0166286	0	2.00407	-0.29635
1560	0	0	2.08061	0	3.31567	-0.0872421	0.0526186	0	0.375394	-0.03599	0	0	5.82429	-0.123232
1561	0.121866	0	16.3594	-0.0858757	2.60247	-0.03599	0.0872421	0	0.0678808	0	0	0	19.2389	-0.121866
1562	0.0346236	-0.0332572	1.59815	0	3.0651	-0.0166286	0.0346236	-0.03599	0	-0.0166286	0	0	4.7325	-0.102504
1563	0.170385	0	21.4562	0	1.26194	0	0.0692472	0	0.0166286	0	0	0	22.9744	0
1564	0.0831429	0	1.22845	0	0.675843	-0.0332572	0.0346236	0	0	-0.07198	0	0	2.02206	-0.105237
1565	0	0	0.0166286	-0.0872421	0.017995	-0.0166286	0	-0.0512522	0	-0.0346236	0	0	0.0346236	-0.189746
1566	0.017995	0	0.017995	-0.0166286	0	-0.256261	0	-0.0332572	0.017995	-0.053985	0	0	0.053985	-0.360132
1567	0.0665144	0	0.0526186	-3.27444	0.240999	-0.462636	0	-0.0346236	0	0	0	0	0.360132	-3.7717
1568	0	0	0.783813	-0.0498858	0.156489	0	0	0	0	-0.0166286	0	0	0.940302	-0.0665144
1569	0	0	0	-0.0678808	0.1164	0	0	-0.0332572	0.0166286	-0.0872421	0	0	0.133029	-0.18838
1570	0	0	3.83662	0	0.919806	-0.156489	0	0	0.0665144	-0.017995	0	0	4.82294	-0.174484
1571	0.0899749	0	0.0886085	-1.21752	0.475165	-0.348969	0	-0.139861	0	-0.017995	0	0	0.653749	-1.72435
1572	0	-0.0346236	8.78279	0	5.89627	-0.141227	0.155123	0	0.302047	0	0.017995	0	15.1542	-0.175851
1573	0.200909	0	0.279721	-0.44874	1.00408	0	0.0706136	-0.0166286	0	-0.0332572	0	0	1.55533	-0.498626
1574	0.0346236	0	0.017995	-0.017995	0	0	0	0	0	0	0.017995	0	0.0706136	-0.017995
1575	0.03599	0	7.34249	-0.138494	3.27307	0	0.121866	-0.07198	0	-0.0665144	0	0	10.7734	-0.276989
1576	0.102504	-0.017995	0.0845093	0	0.178583	-0.139861	0.0166286	0	0.0346236	-0.053985	0	0	0.416849	-0.211841
1577	0.106604	0	10.8634	-1.57196	8.2582	-0.0166286	0.325508	0	0.017995	-0.0498858	0.017995	-0.017995	19.5897	-1.65647
1578	0.103871	-0.106604	3.98468	-0.053985	6.86983	-0.0845093	0.053985	-0.0346236	0	-0.138494	0.0166286	0	11.029	-0.418216
1579	0.0166286	-0.0166286	0.105237	-0.0665144	0.0166286	-4.67191	0	-0.602497	0.0831429	-0.308879	0	0	0.221637	-5.66643
1580	0.0692472	0	0	-11.5748	0.03599	-4.55961	0.017995	-0.0512522	0.0346236	-0.017995	0	-0.0166286	0.157856	-16.2203
1581	0	-0.07198	0	-2.05532	0.0886085	-0.0346236	0.017995	0	0	-0.0678808	0	0	0.106604	-2.2298
1582	0.03599	-0.436211	0	-0.221637	0	-0.571972	0	-0.498626	0	-0.243731	0	0	0.03599	-1.97218
1583	0	0	0.0346236	-2.63572	0.053985	-0.661947	0	-0.017995	0	-0.017995	0	0	0.0886085	-3.33366
1584	0.151024	0	1.169	-0.567873	1.19679	0	0	0	0.0512522	0	0	0	2.56807	-0.567873
1585	0.0166286	-0.0346236	0.211841	-0.103871	0.228469	-0.0332572	0	0	0	0	0	0	0.456939	-0.171751
1586	0	0	0	-0.0346236	0.0166286	-0.203642	0	0	0	-0.0166286	0	-0.017995	0.0166286	-0.272889
1587	0.017995	0	0.308879	-0.274256	0	-0.017995	0	0	0	0	0.0332572	0	0.360132	-0.292251
1588	0.0498858	-0.03599	0.017995	0	0.257627	-0.0166286	0	0	0.307513	0	0	0	0.633021	-0.0526186
1589	0	0	0.452839	0	0.366964	0	0.0166286	0	0	0	0	0	0.836431	0
1590	0.0332572	0	0	0	0.0332572	0	0	0	0.0858757	0	0	0	0.15239	0
1591	0	0	5.4473	0	1.23552	0	0.0872421	0	0	0	0	0	6.77006	0
1592	0.0332572	0	0.60113	0	1.35852	-0.0166286	0	0	0	0	0	0	1.99291	-0.0166286
1593	0	0	0.516621	-0.0498858	0.017995	0	0	0	0	0	0	0	0.534616	-0.0498858
1594	0.0332572	0	0.486096	0	0.03599	-0.271523	0	0	0.0346236	0	0	0	0.589967	-0.271523
1595	0	0	0.325508	-0.0166286	0.465369	0	0.0498858	0	0.0166286	0	0	0	0.857391	-0.0166286
1596	0	0	0.555344	-0.03599	0.223004	0	0.0512522	0	0	0	0	0	0.829599	-0.03599
1597	0.017995	0	0.0498858	-0.0166286	0	0	0	0	0.0332572	0	0	0	0.101138	-0.0166286
1598	0.0498858	-0.0665144	1.0763	-0.203642	0.101138	-0.0498858	0	0	0.03599	-0.0166286	0	0	1.26331	-0.336671
1599	0.017995	-0.017995	0	0	0.017995	0	0	0	0.017995	0	0	0	0.053985	-0.017995
1600	0.017995	0	0.257627	-0.0166286	0.119133	-1.46922	0	0	0	0	0	0	0.394755	-1.48585
1601	0	0	0.382226	-5.36415	0.119133	0	0	0	0	-0.017995	0	0	0.501359	-5.38215
1602	0	-0.18838	0	-0.017995	0	-0.03599	0	0	0	-0.0166286	0	0	0	-0.258994
1603	0	0	0	-0.0872421	0	-0.350335	0	-0.102504	0	0	0	0	0	-0.540081
1604	0.0332572	0	0	-0.22437	0	-0.344869	0	0	0.0166286	0	0	0	0.0498858	-0.569239
1605	0.03599	0	0.411384	-0.522086	0.203642	-0.0346236	0	-0.0166286	0	0	0	0	0.651016	-0.573339
1606	0.0166286	-0.0166286	0.0346236	-0.462636	0	0	0	-0.0512522	0	-0.0346236	0	0	0.0512522	-0.56514
1607	0	0	0.03599	-0.017995	0	0	0	0	0	0	0	0	0.03599	-0.017995
1608	0	0	0	-0.223004	0	0	0	0	0.017995	0	0	0	0.017995	-0.223004
1609	0	-0.053985	0.0332572	0	0.0845093	-0.560809	0	0	0	0	0	0	0.117767	-0.614794
1610	0	0	0	-0.326874	0	0	0	-0.0166286	0	-0.175851	0	0	0	-0.519354
1611	0	-0.0332572	0	0	0	-0.343503	0	-0.0166286	0	-0.0498858	0	0	0	-0.443275
1612	0	0	0.18838	-2.70634	0.03599	-0.441676	0	-0.0166286	0	0	0	0	0.22437	-3.16464
1613	0	0	0	-3.23275	0	-0.501359	0	-0.017995	0	-0.278355	0	0	0	-4.03046
1614	0	-0.0346236	0	-0.429379	0	0	0	-0.03599	0	-0.017995	0	0	0	-0.517987
1615	0	-0.0512522	0	-0.0166286	0	-0.718665	0	0	0	-0.017995	0	0	0	-0.804541
1616	0	0	0	-5.83432	0	-0.356032	0	-0.120499	0	-0.0526186	0	-0.017995	0	-6.38146
1617	0	-0.0886085	0	-1.53733	0	-1.5387	0	-0.209108	0	-0.160589	0	0	0	-3.53434
1618	0	0	0.0512522	-0.615026	0.0332572	-1.36148	0	0	0	0	0	-0.0166286	0.0845093	-1.99314
1619	0.189746	-0.156489	3.78377	-6.87073	6.47074	-1.22435	0	0	0.0872421	-0.0706136	0	0	10.5315	-8.32219
1620	0.599764	-0.497259	0.0166286	-10.9821	0	-0.053985	0.03599	-0.0498858	0	-0.0692472	0.0346236	0	0.687006	-11.6524
1621	0.0166286	-0.0526186	0.03599	0	1.54576	-0.0332572	0.017995	-0.0166286	0.578804	0	0	0	2.19518	-0.102504
1622	0	0	1.99017	-0.824134	0.120499	0	0.053985	0	0	0	0	0	2.16466	-0.824134
1623	0	0	0	0	0.137128	0	0	0	0	0	0	0	0.137128	0
1624	0.0166286	0	0.386325	0	0	0	0	0	0	0	0	0	0.402954	0
1625	0	0	0	0	0	-0.017995	0	0	0	0	0	0	0	-0.017995
1626	0.017995	0	0	-0.207741	0	-1.30727	0	-0.173118	0	-0.247831	0	-0.0692472	0.017995	-2.0052
1627	0.119133	0	0.0692472	-3.94322	0.0498858	-0.502725	0.0332572	0	0.0166286	-0.07198	0.03599	-0.0526186	0.324142	-4.57054
1628	0.03599	-0.0332572	0.667645	-0.103871	0.290884	-0.0512522	0.0166286	0	0.017995	0	0	0	1.02914	-0.18838
1629	0	0	0.0678808	-0.625957	0.0886085	-0.430745	0	-0.03599	0	-0.160589	0	0	0.156489	-1.25328
1630	0.017995	0	0	-0.017995	0	-0.0332572	0	-0.0332572	0	-0.0346236	0	0	0.017995	-0.119133
1631	0	0	0.0872421	0	0.03599	-0.0997715	0.0346236	0	0	-0.03599	0	-0.0166286	0.157856	-0.15239
1632	0	0	0.151024	-0.0526186	0.258994	0	0.017995	0	0	-0.0526186	0	0	0.428012	-0.105237
1633	0	0	1.7535	0	1.02778	-0.0512522	0.03599	-0.0706136	0.0997715	0	0	0	2.91704	-0.121866
1634	0.03599	0	0.343503	-0.138494	0.117767	-0.581769	0	-0.0346236	0.0166286	0	0	0	0.513888	-0.754887
1635	0.0166286	-0.03599	0	-2.13003	0.03599	-0.243731	0.017995	-0.0886085	0	-0.017995	0	0	0.0706136	-2.51636
1636	0.017995	0	1.36285	-0.0692472	2.76715	-0.0526186	0.220271	-0.0166286	0.0678808	-0.0166286	0.03599	0	4.47214	-0.155123
1637	0	0	0.702268	-0.573339	2.1109	-1.58289	0.03599	-0.0872421	0.0997715	-0.053985	0	-0.017995	2.94893	-2.31545
1638	0	-0.0872421	0	-2.10794	0	-0.0498858	0.0332572	-0.195212	0	-0.123232	0.0346236	0	0.0678808	-2.56351
1639	0	-0.0166286	0.03599	-0.276989	0.0498858	-0.450107	0	-0.053985	0	-0.03599	0	-0.0526186	0.0858757	-0.886317
1640	0	-0.053985	0.0346236	-0.705001	0.017995	-0.017995	0	-0.0166286	0	-0.0166286	0	0	0.0526186	-0.810238
1641	0	0	0	-0.0665144	0	-0.0678808	0	0	0	0	0	0	0	-0.134395
1642	0	0	0.017995	-0.0498858	0	-0.017995	0	0	0	0	0	0	0.017995	-0.0678808
1643	0.0166286	-0.053985	0	-0.695204	0.03599	-0.311612	0	-0.053985	0	-0.124599	0.0166286	0	0.0692472	-1.23938
1644	0	-0.0332572	0.017995	-0.141227	0.03599	-0.0678808	0	-0.0665144	0	-0.0692472	0	0	0.053985	-0.378127
1645	0.0831429	-0.0166286	0.288152	-0.0886085	0.155123	0	0.053985	-0.0166286	0.017995	-0.0706136	0	0	0.598397	-0.192479
1646	0	0	0.017995	-0.0166286	0	0	0	0	0	0	0	-0.017995	0.017995	-0.0346236
1647	0	0	0.121866	0	0	0	0	0	0.017995	0	0	0	0.139861	0
1648	0	0	0.177217	0	0.103871	0	0	0	0	0	0	0	0.281088	0
1649	0	0	0.120499	0	0.125965	-0.0665144	0.03599	0	0	0	0	0	0.282454	-0.0665144
1650	0	0	0.433478	-0.242365	0.139861	-0.0706136	0	0	0.017995	-0.0512522	0	0	0.591334	-0.364231
1651	0	-0.0332572	0.0845093	-0.677209	0.017995	-0.187014	0	0	0.017995	-0.0526186	0	0	0.120499	-0.950099
1652	0.0332572	-0.0706136	0	-1.05124	0	-0.375394	0	-0.017995	0	-0.10797	0	0	0.0332572	-1.62321
1653	0	-0.0526186	0	-0.713199	0.017995	-1.62458	0	-0.106604	0.017995	0	0	-0.017995	0.03599	-2.51499
1654	0	-0.03599	0.175851	-0.585868	0.106604	-0.347602	0.0498858	0	0.0332572	-0.017995	0.017995	-0.0498858	0.383592	-1.03734
1655	0	-0.0166286	0.674477	-0.459671	2.46647	-0.422315	0.0706136	-0.0346236	0.017995	-0.149657	0.0498858	0	3.27944	-1.0829
1656	0.562407	0	2.20338	-0.155123	1.47219	-0.0706136	0.117767	-0.0332572	0.0346236	-0.0166286	0.0831429	-0.0166286	4.47351	-0.292251
1657	0.278355	0	1.11342	-0.103871	1.27151	-0.343503	0.464002	0	0.430745	-0.102504	0.017995	-0.0166286	3.57603	-0.566507
1658	0.987455	-0.017995	0.314345	-0.191113	1.21592	0	0.155123	-0.03599	0	0	0	0	2.67285	-0.245098
1659	0.0498858	0	1.02778	0	0.292251	-0.243731	0.0166286	-0.160589	0.053985	-0.017995	0	-0.03599	1.44053	-0.458305
1660	0.0346236	0	0.491562	-0.220271	0.0872421	-0.0692472	0.017995	-0.0332572	0	0	0	0	0.631423	-0.322775
1661	0.017995	0	0.398854	-0.0166286	1.28927	0	0	-0.0166286	0.0498858	0	0	0	1.75601	-0.0332572
1662	0	0	0.0332572	-0.120499	0.0166286	-0.017995	0.017995	0	0	0	0	0	0.0678808	-0.138494
1663	0.053985	0	0.120499	0	0.643952	0	0.017995	0	0	0	0	0	0.836431	0
1664	0	0	0.397488	-0.0166286	0.07198	0	0.0332572	0	0.0332572	-0.0166286	0	0	0.535982	-0.0332572
1665	0	0	0	0	0.282454	0	0.0332572	0	0	-0.017995	0	0	0.315711	-0.017995
1666	0.0166286	0	1.74941	0	1.61911	0	0.156489	-0.017995	0.0166286	0	0	0	3.55826	-0.017995
1667	0.0706136	0	1.35032	0	2.20201	0	0.0332572	-0.0346236	0.0512522	0	0.017995	0	3.72545	-0.0346236
1668	0.0997715	0	3.40587	-0.119133	2.33254	-0.818436	0.102504	0	0.0845093	0	0	0	6.0252	-0.937569
1669	0.07198	-0.017995	5.56393	-0.207741	0.87402	-0.15239	0.307513	-0.0166286	0	0	0.0166286	0	6.83407	-0.394755
1670	0.171751	-0.275622	0.519354	-0.344869	0.638487	-0.356032	0.0346236	-0.119133	0.239632	-0.0858757	0	0	1.60385	-1.18153
1671	0.0692472	0	5.36302	-0.03599	0.274256	-0.44874	0.771515	0	0	-0.0166286	0.017995	0	6.49603	-0.501359
1672	0.0332572	-0.017995	0.0872421	-0.139861	0.784045	-0.218904	0	0	0	0	0	0	0.904544	-0.37676
1673	0	-0.017995	0.0872421	-0.574705	0	-4.20905	0	-0.0706136	0	-0.0346236	0	-0.0512522	0.0872421	-4.95824
1674	0.258994	-0.0332572	0.03599	-0.544412	0	-0.03599	0.0332572	0	0.0332572	0	0.0166286	0	0.378127	-0.61366
1675	0	-0.053985	1.69246	-0.0166286	1.12982	-0.0678808	0	-0.0997715	0	0	0	-0.017995	2.82227	-0.256261
1676	0	-0.0678808	0.03599	-0.15239	0	-0.671744	0	0	0.101138	-0.053985	0	0	0.137128	-0.946
1677	0.0872421	-0.0665144	0.0665144	0	0	0	0.0692472	0	0	0	0	0	0.223004	-0.0665144
1678	0	0	0	0	0.017995	-0.0332572	0	0	0	-0.017995	0	0	0.017995	-0.0512522
1679	0	0	0.0831429	0	0	0	0	0	0	0	0	0	0.0831429	0
1680	0	0	0	0	0	0	0	0	0	0	0	0	0	0
1681	0	0	0	0	0	0	0	0	0	0	0	0	0	0
1682	0	0	0.017995	0	0	0	0	0	0	0	0.0166286	0	0.0346236	0
1683	0	0	0.41275	0	0.0166286	0	0.0346236	0	0.03599	0	0	0	0.499992	0
1684	0	0	0.053985	0	0.07198	0	0.0665144	0	0	0	0	0	0.192479	0
1685	0	0	0.0346236	0	0	0	0	0	0	0	0.017995	0	0.0526186	0
1686	0	0	0	0	0	0	0.0166286	0	0	0	0	0	0.0166286	0
1687	0.102504	0	0.739393	0	0.692703	0	0.0512522	0	0.0498858	0	0	0	1.63574	0
1688	0.0166286	0	0.52915	0	1.37128	0	0.017995	0	0.03599	0	0	0	1.97104	0
1689	0	0	0.60113	0	0.911376	-0.0346236	0.0332572	0	0.0332572	0	0	0	1.57902	-0.0346236
1690	0.03599	0	1.65783	-0.257627	1.22162	-0.155123	0	0	0.0166286	0	0	0	2.93207	-0.41275
1691	0.0166286	0	0.151024	0	0.017995	0	0	0	0.120499	0	0.03599	0	0.342137	0
1692	0	0	0.326874	-0.0997715	2.80178	-0.0512522	0.0166286	-0.0166286	0.0166286	0	0	0	3.16191	-0.167652
1693	0.120499	0	0.03599	-0.227103	0.0332572	0	0.0166286	-0.0166286	0	0	0	0	0.206375	-0.243731
1694	0	0	0.03599	0	0.314345	-0.15239	0	-0.0166286	0.0858757	-0.07198	0	0	0.436211	-0.240999
1695	0	0	0	-0.545779	0.0166286	-0.0831429	0	-0.167652	0	-0.0166286	0	0	0.0166286	-0.813203
1696	0.0332572	0	0.0332572	-0.101138	0.0332572	-0.472201	0	0	0.0512522	0	0	0	0.151024	-0.573339
1697	0	0	0.053985	-0.914109	0	-0.0678808	0	-0.0498858	0	-0.0166286	0	0	0.053985	-1.0485
1698	0.170385	-0.017995	0.017995	0	0.0512522	-0.0858757	0.0858757	-0.121866	0	-0.328241	0	0	0.325508	-0.553977
1699	0	0	0	-0.0166286	0.0498858	-1.792	0	-0.423681	0	0	0	0	0.0498858	-2.23231
1700	0.0498858	0	4.42248	-0.441676	0.915475	-0.361498	0.0886085	0	0	-0.0678808	0	0	5.47645	-0.871055
1701	0	0	0	-0.787912	0	-0.0845093	0.017995	-0.03599	0.102504	-0.242365	0	0	0.120499	-1.15078
1702	0	-0.0858757	0	-0.0346236	0.0166286	-3.96098	0.0332572	-0.365597	0.017995	-0.0346236	0	-0.0346236	0.0678808	-4.51633
1703	0.017995	0	0	-1.2961	0.03599	0	0.0665144	0	0.0899749	-0.0166286	0	0	0.210474	-1.31273
1704	0	-0.0678808	0.33234	-1.39611	0.0346236	-0.512522	0.0332572	-0.0858757	0	-0.347602	0	0	0.400221	-2.40999
1705	0	0	0.03599	-1.13438	0.0332572	-1.19793	0	-0.207741	0	-0.292251	0	0	0.0692472	-2.8323
1706	0.516621	-0.0166286	0.156489	-5.1751	0.191113	-0.225736	0.119133	-0.017995	0.0166286	0	0	0	0.999985	-5.43546
1707	0.101138	0	4.68741	-1.26991	3.30087	-0.515023	0.017995	0	0	0	0.017995	0	8.1254	-1.78493
1708	0.153756	0	0.202276	-0.625957	0.0498858	-0.0166286	0.0332572	0	0	0	0	-0.0332572	0.439175	-0.675843
1709	0.240999	-0.0332572	0.03599	0	0	0	0.0692472	-0.0678808	0	-0.0872421	0	0	0.346236	-0.18838
1710	0	0	1.91796	0	0.34077	-0.533249	0	0	0.106604	0	0	0	2.36533	-0.533249
1711	0.149657	0	7.5557	-0.314345	1.36558	-0.306147	0.187014	0	0.0678808	0	0	0	9.32583	-0.620492
1712	0.0166286	-0.0166286	0.908643	-1.60225	0.616392	-0.402954	0.0166286	0	0	-0.106604	0	0	1.55829	-2.12844
1713	0.0498858	-0.141227	0.0332572	-1.6608	0	-0.121866	0	0	0	-0.07198	0	0	0.0831429	-1.99587
1714	0.0332572	0	0	-0.0858757	0.120499	-0.0166286	0.0166286	0	0.0332572	0	0	0	0.203642	-0.102504
1715	0	0	0.414117	-0.0872421	0.594298	0	0.017995	0	0	0	0	0	1.02641	-0.0872421
1716	0	0	0.0166286	-0.017995	0.0166286	-0.0845093	0	0	0	-0.0166286	0	0	0.0332572	-0.119133
1717	0	-0.017995	0.646917	-0.0512522	0	0	0	0	0	-0.173118	0	0	0.646917	-0.242365
1718	0	-0.0166286	0.0166286	-0.0332572	0	0	0	-0.017995	0	0	0	0	0.0166286	-0.0678808
1719	0	0	0.017995	0	0	-0.017995	0	0	0	0	0	0	0.017995	-0.017995
1720	0	0	0.0166286	0	0.0166286	-0.07198	0	0	0	0	0	0	0.0332572	-0.07198
1721	0	0	0	0	0	-0.0166286	0	0	0	0	0	0	0	-0.0166286
1722	0	0	0	0	0.0166286	-0.017995	0	0	0	0	0	0	0.0166286	-0.017995
1723	0	0	0	0	0	0	0	0	0	0	0	0	0	0
1724	0	0	0	-0.03599	0	0	0	0	0	0	0	0	0	-0.03599
1725	0	-0.017995	0	-0.0512522	0	0	0	-0.0166286	0	0	0	0	0	-0.0858757
1726	0	0	0	0	0	0	0	0	0	0	0	0	0	0
1727	0	0	0.03599	-0.103871	0.0166286	0	0	0	0	-0.017995	0	0	0.0526186	-0.121866
1728	0	0	0	0	0	-0.0872421	0	-0.017995	0	-0.053985	0	0	0	-0.159222
1729	0	-0.0332572	0	-1.52207	0	-2.23004	0	-0.0346236	0	-0.0166286	0	0	0	-3.83662
1730	0	-0.0166286	0.017995	-3.04187	0	-0.191113	0	0	0.0858757	0	0	0	0.103871	-3.24961
1731	0	-0.0899749	0.0665144	-0.0665144	0	-0.0665144	0	0	0	0	0	0	0.0665144	-0.223004
1732	0	0	0.017995	-0.0512522	0.227103	0	0	0	0	0	0	0	0.245098	-0.0512522
1733	0	0	3.22865	0	0	0	0	0	0	0	0	0	3.22865	0
1734	0.0346236	-0.03599	0	0	0	0	0	0	0	0	0	0	0.0346236	-0.03599
1735	0	-0.03599	0	0	0	-0.0166286	0	0	0.03599	0	0	0	0.03599	-0.0526186
1736	0	0	0	0	0	0	0	0	0	0	0	0	0	0
1737	0	0	0	0	0	0	0	0	0	0	0	0	0	0
1738	0	0	0.0332572	-0.0166286	0	-0.0332572	0	-0.017995	0	-0.0166286	0	0	0.0332572	-0.0845093
1739	0	0	0.475165	0	0.243731	0	0.0166286	0	0	-0.0858757	0	0	0.735525	-0.0858757
1740	0	0	0.0498858	0	0.245098	-0.03599	0	0	0	0	0	0	0.294984	-0.03599
1741	0	0	0.210474	0	0.03599	0	0	-0.017995	0	0	0	0	0.246464	-0.017995
1742	0	-0.03599	0.0498858	0	0.0665144	-0.0886085	0	0	0.017995	0	0	0	0.134395	-0.124599
1743	0	-0.017995	0	-0.312979	0	0	0	-0.017995	0	-0.0332572	0	0	0	-0.382226
1744	0	0	0.03599	0	0.0346236	0	0	0	0	0	0	-0.0166286	0.0706136	-0.0166286
1745	0	0	0.07198	-0.0512522	0.0332572	-0.053985	0.017995	0	0.102504	-0.0872421	0	0	0.225736	-0.192479
1746	0	0	0	-0.123232	0.017995	-0.0706136	0.0692472	0	0	0	0	0	0.0872421	-0.193846
1747	0	0	0.105237	-0.0872421	0.434844	-0.276989	0.0346236	-0.053985	0.0166286	0	0	0	0.591334	-0.418216
1748	0.124599	0	0.135762	-0.348969	0.271523	-0.26036	0.017995	-0.017995	0	0	0.0899749	0	0.639853	-0.627324
1749	0	-0.0526186	0.03599	-0.620492	0.472432	-0.455572	0	-0.102504	0	-0.0692472	0	0	0.508422	-1.30043
1750	0	0	5.30767	-0.0498858	0	-0.123232	0.0526186	0	0.171751	0	0.017995	0	5.55003	-0.173118
1751	0.0706136	0	1.03461	-2.39199	3.56783	-0.0706136	0.017995	-0.0346236	0.017995	0	0	0	4.70904	-2.49723
1752	0.0166286	-0.0166286	0.07198	-0.0678808	0	-0.187014	0	0	0.03599	0	0	0	0.124599	-0.271523
1753	0.0526186	0	0.0332572	-0.671744	0	-0.017995	0	0	0	0	0	0	0.0858757	-0.689739
1754	0.0332572	0	0	-0.017995	0	0	0	0	0	0	0	0	0.0332572	-0.017995
1755	0	0	1.84485	-0.0526186	0.462636	-0.124599	0.0166286	0	0	-0.105237	0.0166286	0	2.34074	-0.282454
1756	0.0845093	0	2.05805	-0.228469	3.42227	0	0.120499	0	0.105237	0	0	0	5.79057	-0.228469
1757	0.0678808	0	5.06234	-0.375394	2.09837	-1.13301	0.017995	-0.0166286	0.120499	-0.0498858	0	0	7.36709	-1.57492
1758	0.0166286	0	0.0346236	-4.87442	0.0526186	-0.105237	0	-0.0166286	0.07198	-0.0346236	0	0	0.175851	-5.03091
1759	0.03599	-0.0332572	0	-0.0332572	0.0346236	0	0	0	0.0706136	0	0	0	0.141227	-0.0665144
1760	0.0872421	-0.0692472	0.9419	-0.103871	0.203642	-0.450107	0	0	0.117767	-0.123232	0	0	1.35055	-0.746457
1761	0.10797	0	0.153756	-0.221637	0.702268	-0.0166286	0	0	0	0	0	0	0.963995	-0.238266
1762	0	0	1.28381	-0.0346236	0.468101	0	0.0512522	-0.0166286	0.125965	-0.0526186	0	0	1.92912	-0.103871
1763	0.017995	0	0.0166286	0	0.017995	0	0	0	0	-0.0872421	0	0	0.0526186	-0.0872421
1764	0.0831429	0	0.878119	0	0.189746	0	0	-0.0346236	0.03599	-0.0512522	0	0	1.187	-0.0858757
1765	0	0	0.44874	0	0.256261	0	0	0	0	0	0	0	0.705001	0
1766	0.0166286	0	0.315711	-0.0166286	0.171751	0	0.017995	0	0.017995	-0.0498858	0	0	0.540081	-0.0665144
1767	0	0	0.812739	-0.155123	0.053985	-0.0332572	0	-0.0858757	0	-0.0332572	0	0	0.866724	-0.307513
1768	0.017995	0	0	-0.0166286	0.0332572	-0.017995	0.0332572	0	0	0	0	0	0.0845093	-0.0346236
1769	0	0	2.92934	-0.234167	0.41275	-0.03599	0	-0.0166286	0	0	0	0	3.34209	-0.286785
1770	0.120499	-0.03599	0.0332572	0	0	0	0	0	0	0	0	0	0.153756	-0.03599
1771	0.0332572	0	0.228469	0	0	0	0.017995	0	0	0	0	0	0.279721	0
1772	0	0	0.0332572	-0.03599	0	0	0	0	0	0	0	0	0.0332572	-0.03599
1773	0	-0.0665144	0	0	0	0	0	0	0	-0.017995	0	0	0	-0.0845093
1774	0	0	0.203642	0	0.0706136	0	0	0	0	0	0	0	0.274256	0
1775	0	0	0.242365	0	0.170385	0	0.017995	0	0	0	0	0	0.430745	0
1776	0	0	0.221637	0	0	0	0	0	0	0	0	0	0.221637	0
1777	0	0	0	0	0	0	0	0	0	0	0	0	0	0
1778	0	0	0	-0.017995	0	0	0	0	0	0	0	0	0	-0.017995
1779	0	0	0	0	0	0	0	0	0	0	0	0	0	0
1780	0	0	0	0	0	-0.0332572	0	-0.0332572	0	0	0	0	0	-0.0665144
1781	0	0	0	-0.0498858	0	-0.155123	0	0	0	0	0	-0.0498858	0	-0.254894
1782	0	0	0	0	0	0	0	0	0	0	0	0	0	0
1783	0	0	0.0886085	0	0.0526186	0	0	0	0	0	0	0	0.141227	0
1784	0	0	0	0	0	0	0	0	0	0	0	0	0	0
1785	0	0	0	0	0	0	0	-0.017995	0	0	0	-0.017995	0	-0.03599
1786	0	0	0.0997715	0	0.0332572	-0.0346236	0	-0.03599	0	0	0	0	0.133029	-0.0706136
1787	0	0	0.42528	-0.0332572	0.365597	-0.0886085	0.0332572	-0.0166286	0	0	0	0	0.824134	-0.138494
1788	0	0	0.138494	-0.0692472	0.0498858	-0.18838	0	-0.017995	0	-0.0332572	0	0	0.18838	-0.308879
1789	0	0	0.290884	-0.191113	0.0858757	-1.36831	0	-0.017995	0	0	0	-0.017995	0.37676	-1.59542
1790	0	0	0	-6.82291	0	-1.9945	0	-0.0886085	0	-0.106604	0	0	0	-9.01262
1791	0	0	0	-2.49609	0	-1.94735	0	-0.119133	0	0	0	0	0	-4.56258
1792	0	0	0	0	0	0	0	0	0	0	0	0	0	0
1793	0	0	0	-0.053985	0.0166286	-0.571972	0	-0.017995	0	-0.155123	0	0	0.0166286	-0.799075
1794	0.0332572	-0.0346236	0.103871	-1.58425	0	-0.105237	0	-0.03599	0	-0.101138	0	0	0.137128	-1.86124
1795	0.0678808	-0.0526186	0.0858757	-0.0858757	0.0872421	-0.0692472	0	-0.0512522	0	-0.0166286	0	0	0.240999	-0.275622
1796	0	-0.0346236	0.596799	-0.346236	0.292251	-0.102504	0.017995	0	0	-0.0332572	0	0	0.907045	-0.516621
1797	0.0526186	-0.03599	3.12728	-0.415483	2.10794	-0.258994	0	-0.299083	0.0332572	-0.400221	0	-0.123232	5.3211	-1.533
1798	0.207741	-0.03599	5.65914	-0.0498858	1.68426	-0.871055	0.0166286	-0.0166286	0.03599	-0.0831429	0.0166286	0	7.62038	-1.0567
1799	0.223004	-0.053985	1.77423	-2.76192	0.653517	-1.95532	0.0332572	-0.0166286	0	-0.160589	0.0166286	0	2.70064	-4.94844
1800	0	0	0	-1.60248	0	-1.22686	0	-0.0346236	0.03599	0	0	0	0.03599	-2.86396
1801	0	-0.106604	0	-1.54166	0	-0.135762	0	-0.017995	0	-0.171751	0	0	0	-1.97378
1802	0	0	0	-0.187014	0	-0.343503	0	-0.195212	0	-0.0692472	0	0	0	-0.794976
1803	0	0	0	-0.468101	0	-0.73006	0	-0.0166286	0.017995	-0.0166286	0	0	0.017995	-1.23142
1804	0	0	0.0332572	-0.999985	0.0512522	-0.173118	0	-0.0346236	0	0	0	0	0.0845093	-1.20773
1805	0	-0.03599	0	-0.139861	0	-0.40432	0	0	0	-0.0332572	0	0	0	-0.613428
1806	0	0	0	-0.382226	0.017995	0	0	-0.0332572	0	-0.017995	0.017995	0	0.03599	-0.433478
1807	0.0332572	-0.017995	0.196578	0	0.211841	-0.0332572	0.0526186	0	0.434844	0	0.017995	0	0.947134	-0.0512522
1808	0.0166286	0	0.257627	-0.481997	1.17584	-0.0166286	0.191113	-0.017995	0	0	0	0	1.6412	-0.516621
1809	0.0346236	-0.03599	0.0692472	-0.119133	0.175851	-0.0166286	0.0332572	-0.0166286	0.017995	-0.017995	0.03599	0	0.366964	-0.206375
1810	0	0	1.36558	-0.0332572	0.03599	0	0	0	0.0831429	0	0	0	1.48471	-0.0332572
1811	0.0512522	0	0.123232	-0.153756	0.170385	0	0.07198	0	0.123232	-0.272889	0	-0.0346236	0.540081	-0.461269
1812	0	0	0.0899749	0	0.053985	0	0.017995	-0.0346236	0	0	0	0	0.161955	-0.0346236
1813	0.0166286	0	2.16899	-0.159222	1.75077	-0.994287	0	-0.03599	0	-0.0332572	0	0	3.93639	-1.22276
1814	0.017995	0	0	-3.8004	0	-0.0332572	0	0	0	-0.0678808	0	0	0.017995	-3.90153
1815	0	0	0.0872421	0	0.053985	-0.053985	0.0166286	0	0.0166286	-0.017995	0	0	0.174484	-0.07198
1816	0	0	0.34077	0	0.0692472	0	0	-0.03599	0	0	0	0	0.410017	-0.03599
1817	0.017995	0	0.174484	-0.0332572	0.0997715	0	0	0	0	-0.03599	0	0	0.292251	-0.0692472
1818	0	0	0.155123	-0.0332572	0.0512522	-0.0166286	0	0	0	0	0	0	0.206375	-0.0498858
1819	0	0	0.017995	-0.139861	0	-0.017995	0	0	0	0	0	0	0.017995	-0.157856
1820	0	-0.03599	0.102504	-0.18838	0.0512522	0	0	-0.0332572	0	-0.017995	0	0	0.153756	-0.275622
1821	0	0	0.017995	0	0.017995	0	0	0	0	0	0	0	0.03599	0
1822	0.0899749	-0.03599	0.0872421	-0.0346236	0.0498858	-0.481997	0	0	0	0	0	0	0.227103	-0.552611
1823	0	-0.0166286	0	-2.16489	0	-1.22299	0	0	0	-0.0706136	0	0	0	-3.47512
1824	0	-0.0498858	0.0665144	-0.361498	0.0332572	-0.0166286	0	0	0	-0.0166286	0	0	0.0997715	-0.444641
1825	0	-0.0899749	0.0332572	-0.358765	0	-4.45278	0	0	0	0	0	0	0.0332572	-4.90152
1826	0	-0.0166286	0	-8.26047	0	-0.0845093	0	0	0	-0.03599	0	0	0	-8.3976
1827	0	-0.0706136	0	-0.017995	0	-0.137128	0	0	0	0	0	0	0	-0.225736
1828	0	0	0	-0.03599	0	0	0	0	0	0	0	0	0	-0.03599
1829	0	0	0	0	0	0	0	0	0	0	0	0	0	0
1830	0	0	0	0	0	0	0	0	0	0	0	0	0	0
1831	0	0	0	0	0	0	0	0	0	0	0	0	0	0
1832	0	0	0	0	0	0	0	0	0	0	0	0	0	0
1833	0	0	0	0	0	0	0	0	0	0	0	0	0	0
1834	0	0	0	0	0	0	0	0	0	0	0	0	0	0
1835	0	0	0	0	0	0	0	0	0.07198	0	0	0	0.07198	0
1836	0	0	0	-0.396122	0	0	0.03599	0	0	0	0	0	0.03599	-0.396122
1837	0.0678808	-0.124599	2.12593	-0.017995	0.609329	0	0.0332572	0	0.03599	0	0	0	2.87239	-0.142594
1838	0	0	0.0899749	-0.0346236	0.0346236	0	0.03599	0	0	0	0	0	0.160589	-0.0346236
1839	0.053985	0	0.566507	0	0.326874	0	0	0	0	0	0	0	0.947366	0
1840	0.0858757	0	0.89748	0	0.017995	0	0	0	0	0	0	0	1.00135	0
1841	0	0	0	-0.103871	0	0	0	0	0	0	0	0	0	-0.103871
1842	0	0	0	0	0	0	0	0	0	0	0	0	0	0
1843	0	0	0	0	0	0	0	0	0	0	0	0	0	0
1844	0	0	0.03599	-0.137128	0.017995	-0.017995	0	0	0	-0.017995	0	0	0.053985	-0.173118
1845	0	0	0.0166286	-0.10797	0	-0.207741	0	-0.0166286	0	0	0	-0.0498858	0.0166286	-0.382226
1846	0	0	0	-0.0346236	0	0	0	0	0	0	0	0	0	-0.0346236
1847	0	-0.0678808	0	0	0	-0.0166286	0	0	0	-0.135762	0.0332572	0	0.0332572	-0.220271
1848	0	0	0.017995	0	0.017995	0	0	0	0.383592	0	0	0	0.419582	0
1849	0.0332572	0	1.13278	-0.03599	0.246464	-0.03599	0.473567	0	0	0	0	0	1.88607	-0.07198
1850	0.03599	0	0.437577	-0.437577	2.52479	-0.346236	0	0	0	0	0	0	2.99836	-0.783813
1851	0.017995	0	0.860124	-1.73118	0	0	0	0	0	0	0	0	0.878119	-1.73118
1852	0.0526186	-0.017995	1.25328	0	0.941669	-0.675843	0	-0.017995	0.223004	0	0	0	2.47057	-0.711833
1853	0	-0.0166286	0.366964	-1.87787	0	-0.0166286	0	0	0.458537	0	0	0	0.8255	-1.91113
1854	0	-0.187014	0.0512522	-0.102504	0.240999	0	0.0498858	-0.017995	0	-0.315711	0	0	0.342137	-0.623224
1855	0	-0.0332572	0.0166286	0	0.156489	0	0.0845093	0	0.03599	0	0	0	0.293617	-0.0332572
1856	0.0332572	0	1.48881	0	0.398854	0	0.0692472	-0.0166286	0	0	0	0	1.99017	-0.0166286
1857	0	0	2.06762	-0.105237	1.27424	0	0.0166286	0	0	0	0	0	3.35849	-0.105237
1858	0	0	0.139861	0	0	0	0.017995	0	0.0512522	0	0	0	0.209108	0
1859	0.017995	0	0.569239	0	0.585868	0	0.017995	0	0	0	0	0	1.1911	0
1860	0	0	0.225736	0	0	0	0	0	0	0	0	0	0.225736	0
1861	0.0166286	0	0.857159	0	0.206375	0	0.0526186	0	0.10797	0	0	0	1.24075	0
1862	0	0	0.0899749	0	0.263093	0	0	0	0	0	0	0	0.353068	0
1863	0	0	0.0166286	0	0.0498858	0	0	-0.03599	0.03599	0	0	0	0.102504	-0.03599
1864	0.0166286	0	1.33369	0	1.03871	0	0.0346236	0	0.0899749	0	0	0	2.51363	0
1865	0	0	1.27697	-0.0498858	0.430745	-0.03599	0.0166286	0	0.017995	0	0	0	1.74234	-0.0858757
1866	0	-0.017995	0.017995	-0.0346236	0	-0.0346236	0.0332572	0	0.0845093	-0.0166286	0	0	0.135762	-0.103871
1867	0	0	0.017995	-0.0886085	0.0166286	0	0	0	0.0678808	-0.155123	0	0	0.102504	-0.243731
1868	0.017995	0	0.695204	0	0.350335	0	0.0332572	0	0.03599	0	0	0	1.13278	0
1869	0.0332572	0	0.141227	0	0.138494	0	0	0	0.053985	0	0.017995	0	0.384959	0
1870	0	0	0.894516	-0.0692472	1.09133	-0.0526186	0.0858757	0	0.0166286	-0.053985	0	0	2.08835	-0.175851
1871	0	0	1.13278	-0.0346236	0.14396	-0.017995	0.10797	-0.017995	0.26036	-0.0346236	0	0	1.64507	-0.105237
1872	0.0346236	0	1.35852	-0.0692472	0.15239	-0.761719	0.017995	0	0.0346236	0	0	0	1.59815	-0.830966
1873	0	0	0.0346236	-0.0678808	0	0	0	0	0	-0.07198	0	0	0.0346236	-0.139861
1874	0	-0.017995	0	-0.0166286	0	0	0	0	0	-0.0665144	0	0	0	-0.101138
1875	0	0	0	-0.03599	0	-0.0512522	0	0	0	-0.0166286	0.0332572	0	0.0332572	-0.103871
1876	0	0	0.105237	-0.504091	0.0166286	0	0.328241	0	0.239632	-0.0166286	0.017995	0	0.707734	-0.52072
1877	0.0526186	0	0.470834	-0.0332572	3.67306	0	0.173118	0	0	-0.03599	0.017995	0	4.38763	-0.0692472
1878	0	-0.0166286	9.43767	0	0.943267	-0.937569	0.0166286	-0.0166286	0	-0.227103	0	-0.017995	10.3976	-1.21592
1879	0	0	0.017995	-4.57464	0	-0.0166286	0	-0.0512522	0	-0.706367	0	0	0.017995	-5.34889
1880	0.03599	-0.276989	0	-0.242365	0	-4.90585	0	-0.189746	0	-0.452839	0	-0.0166286	0.03599	-6.08442
1881	0	-0.0665144	0.017995	-0.882218	0	0	0	-0.242365	0	-0.017995	0	0	0.017995	-1.20909
1882	0.017995	-0.03599	0.0166286	-0.151024	0	-1.65373	0	-0.0886085	0	-0.486096	0	-0.017995	0.0346236	-2.43345
1883	0	-0.0512522	0.103871	-0.821169	0	-0.428012	0.0166286	-0.03599	0.017995	-0.0886085	0	0	0.138494	-1.42503
1884	0	-0.0872421	0	-1.80726	0.0332572	-1.11912	0	-0.0678808	0	-0.0332572	0	0	0.0332572	-3.11476
1885	0	-0.017995	0	-1.37538	0	-0.78951	0	0	0	-0.07198	0	0	0	-2.25486
1886	0	-1.14691	0	-2.72023	0	-1.47082	0	-0.582903	0	-0.774248	0	0	0	-6.69511
1887	0	-0.03599	0	-0.760352	0	-1.9986	0	0	0	0	0	-0.0346236	0	-2.82957
1888	0	-0.0346236	0.07198	-1.91683	0.121866	-0.814337	0	0	0	-0.623224	0	-0.017995	0.193846	-3.40701
1889	0	-0.03599	0.0166286	-2.16079	0	-0.0845093	0	-0.563774	0	-0.278355	0	-0.0332572	0.0166286	-3.15667
1890	0	-0.0831429	0	-0.139861	0	-0.55671	0	-0.117767	0.017995	0	0	0	0.017995	-0.89748
1891	0	0	0	-2.18698	0.0166286	-0.632789	0	-0.0346236	0.0678808	0	0.053985	0	0.138494	-2.8544
1892	0	0	0	-0.139861	0	0	0	0	0	0	0	0	0	-0.139861
1893	0	0	0.017995	0	0.017995	0	0	0	0	0	0	0	0.03599	0
1894	0.017995	0	0.0845093	0	0	0	0	0	0	0	0	0	0.102504	0
1895	0	0	0	0	0	0	0	0	0	0	0	0	0	0
1896	0	0	0	0	0	0	0	0	0	0	0	0	0	0
1897	0	0	0	0	0	0	0	0	0	0	0	0	0	0
1898	0	0	0	0	0	0	0	0	0	0	0	0	0	0
1899	0	0	0	0	0	0	0	0	0	0	0	0	0	0
1900	0	0	0.0706136	0	0	-0.0512522	0	0	0	-0.0166286	0	0	0.0706136	-0.0678808
1901	0.0166286	0	0	-0.0346236	0.0166286	0	0	0	0	0	0	0	0.0332572	-0.0346236
1902	0	0	0.0346236	-0.0166286	0.017995	-0.03599	0	0	0.0332572	0	0	0	0.0858757	-0.0526186
1903	0	0	0	0	0	0	0	0	0	0	0	-0.07198	0	-0.07198
1904	0	0	0	0	0	-0.306147	0	0	0.0706136	0	0	0	0.0706136	-0.306147
1905	0	0	0	-0.159222	0	0	0	0	0	0	0.017995	0	0.017995	-0.159222
1906	0	0	0	0	0.0166286	0	0	0	0	0	0	0	0.0166286	0
1907	0	0	0	0	0	0	0	0	0.0332572	0	0	0	0.0332572	0
1908	0	0	0.0346236	0	0.265826	0	0.017995	0	0	0	0	0	0.318444	0
1909	0	0	1.74917	0	0.700902	0	0.017995	0	0	0	0	0	2.46807	0
1910	0	0	0.242365	0	0.155123	0	0	0	0	0	0	0	0.397488	0
1911	0	0	0	0	0	0	0	0	0	0	0	0	0	0
1912	0	0	0.358765	0	0	0	0	0	0	0	0	0	0.358765	0
1913	0	0	0	0	0	0	0	0	0	0	0	0	0	0
1914	0	0	0.017995	0	0	0	0	0	0	0	0	0	0.017995	0
1915	0	0	0	0	0	-0.017995	0	0	0	0	0	0	0	-0.017995
1916	0	0	0	-0.0706136	0	0	0	0	0	0	0	0	0	-0.0706136
1917	0.0166286	0	0	-0.0346236	0.0166286	0	0	0	0	0	0	0	0.0332572	-0.0346236
1918	0	0	0.03599	-0.103871	0.106604	-0.121866	0	-0.03599	0	-0.0886085	0	0	0.142594	-0.350335
1919	0	0	0.243731	-0.740991	0.0872421	-0.531883	0.017995	-0.017995	0	-0.053985	0	0	0.348969	-1.34485
1920	0.0166286	-0.0166286	2.8257	-1.14804	2.14826	-0.0498858	0.0858757	-0.017995	0.017995	-0.0332572	0	0	5.09446	-1.26581
1921	0	-0.0692472	2.95873	-0.329607	0.203642	-0.195212	0	0	0.329607	-0.017995	0	0	3.49198	-0.612061
1922	0	0	0	0	0.0166286	0	0	-0.017995	0	0	0.0332572	0	0.0498858	-0.017995
1923	0	0	0.053985	-0.017995	0	-0.205009	0	0	0	0	0	0	0.053985	-0.223004
1924	0	0	0	-0.0845093	0	0	0	0	0	-0.0166286	0	0	0	-0.101138
1925	0	-0.017995	0.0332572	0	0	0	0	0	0	-0.0166286	0	0	0.0332572	-0.0346236
1926	0	-0.0498858	0	0	0.0332572	-0.0332572	0.0166286	0	0	-0.141227	0	0	0.0498858	-0.22437
1927	0	0	0.0831429	-0.0166286	0.0166286	0	0	0	0	0	0	0	0.0997715	-0.0166286
1928	0	0	0.017995	-0.0332572	0	0	0	0	0	0	0	0	0.017995	-0.0332572
1929	0	0	0	-0.0692472	0	0	0	0	0	-0.192479	0	0	0	-0.261726
1930	0	0	0.0512522	0	0.0665144	0	0	0	0.0166286	0	0	0	0.134395	0
1931	0	0	0.0498858	-0.0512522	0.0498858	0	0.0665144	0	0.0346236	-0.0166286	0.03599	0	0.236899	-0.0678808
1932	0	-0.1164	0.123232	-0.0526186	0.362864	0	0	0	0.0166286	0	0.0166286	0	0.519354	-0.169019
1933	0	0	2.16352	-0.03599	0.414117	0	0.191113	0	0	-0.017995	0	0	2.76875	-0.053985
1934	0.017995	0	2.12183	0	1.22026	0	0	0	0.0665144	0	0	0	3.4266	0
1935	0.03599	0	10.7525	-0.0166286	0.739625	-0.173118	0	-0.0665144	0.0346236	-0.0845093	0	0	11.5627	-0.34077
1936	0.017995	0	2.51249	-0.211841	0.225736	-0.03599	0	0	0	-0.017995	0	0	2.75622	-0.265826
1937	0.103871	0	0.691105	-0.0498858	2.36147	0	0.203642	0	0.017995	0	0	0	3.37808	-0.0498858
1938	0	0	1.70089	0	0.0872421	0	0	0	0.120499	0	0	0	1.90863	0
1939	0.0332572	0	0.017995	0	0.03599	0	0.123232	0	0.0678808	0	0	0	0.278355	0
1940	0	0	0.705001	0	1.7658	0	0.017995	0	0.017995	0	0	0	2.50679	0
1941	0	0	5.44297	0	0.954198	0	0.0166286	-0.0346236	0.173118	0	0	0	6.58691	-0.0346236
1942	0	0	1.71318	0	1.58175	0	0.0346236	0	0.153756	0	0	0	3.48332	0
1943	0.0346236	0	3.22432	-0.0166286	0.634387	0	0.017995	0	0	0	0.0166286	0	3.92796	-0.0166286
1944	0.0332572	0	0.174484	0	0.0346236	0	0	-0.03599	0	0	0.0166286	0	0.258994	-0.03599
1945	0	-0.017995	0.170385	-0.191113	0.0332572	-1.00545	0	-0.017995	0	-0.1164	0	0	0.203642	-1.34895
1946	0.0166286	-0.0166286	0.102504	-0.384959	0.139861	-0.103871	0	0	0	0	0	0	0.258994	-0.505458
1947	0.03599	0	0.706367	0	0.939168	0	0	0	0	0	0	0	1.68152	0
1948	0.0166286	0	0	0	0	-0.0498858	0	0	0	0	0	0	0.0166286	-0.0498858
1949	0	0	0.206375	-0.017995	0.15239	0	0	0	0	0	0	0	0.358765	-0.017995
1950	0	0	0.587234	0	0.177217	0	0	0	0	-0.139861	0	0	0.764452	-0.139861
1951	0	0	0	-0.105237	0	-0.0678808	0	0	0	0	0	0	0	-0.173118
1952	0.0166286	-0.0166286	0.356032	-0.156489	0.382226	-0.0692472	0.0332572	0	0	0	0	0	0.788144	-0.242365
1953	0	-0.03599	0	-0.137128	0.0166286	-0.017995	0	0	0.0166286	-0.0166286	0	0	0.0332572	-0.207741
1954	0	0	0.017995	-0.842129	0.102504	0	0	-0.03599	0	-0.0166286	0	0	0.120499	-0.894747
1955	0	0	0.196578	0	0.925272	-0.0166286	0	-0.0706136	0.017995	-0.0706136	0	-0.053985	1.13985	-0.211841
1956	0	0	0.657848	-0.231202	0.157856	0	0	-0.117767	0	-0.0678808	0.0166286	0	0.832332	-0.416849
1957	0.053985	0	1.07083	-0.0166286	0.379493	-1.99017	0	-0.123232	0.240999	0	0	0	1.74531	-2.13003
1958	0	0	0.017995	-2.12047	0.0498858	-0.902946	0	0	0.03599	0	0	0	0.103871	-3.02341
1959	0	-0.0526186	0.105237	-0.450107	0.03599	-0.170385	0.0166286	0	0	0	0	0	0.157856	-0.67311
1960	0	-0.0498858	0.053985	-5.40971	0.292251	-0.105237	0	0	0	0	0	0	0.346236	-5.56483
1961	0.03599	-0.138494	0.951465	-0.459903	0.0332572	-0.137128	0	-0.03599	0	-0.0332572	0	0	1.02071	-0.804772
1962	0.0526186	-0.03599	0.962628	-1.91546	0.017995	-0.396122	0.0166286	-0.017995	0	-0.207741	0	0	1.04987	-2.57331
1963	0.017995	-0.0872421	0.769917	-0.466735	1.13028	-0.0332572	0.0498858	0	0.243731	0	0	0	2.21181	-0.587234
1964	0	-0.0526186	1.50248	-0.0346236	0.329607	-0.03599	0.0332572	-0.0512522	0	-0.0346236	0	0	1.86534	-0.209108
1965	0	-0.017995	0.450107	-0.0332572	0.123232	0	0	0	0	-0.0872421	0	0	0.573339	-0.138494
1966	0.0858757	0	0.898847	0	0.541448	0	0.0665144	-0.0997715	0	0	0	0	1.59268	-0.0997715
1967	0.0845093	-0.017995	1.74371	-0.0166286	0.975158	-1.17037	0.0498858	0	0.017995	0	0	0	2.87126	-1.20499
1968	0.03599	0	0.209108	-5.59262	0.292251	-0.612061	0	0	0.0332572	-0.03599	0	0	0.570606	-6.24067
1969	0	-0.0665144	0.0346236	-1.12595	0.017995	-0.0706136	0	0	0.053985	0	0	0	0.106604	-1.26308
1970	0	-0.0526186	0.0526186	-0.053985	0.396122	-0.0665144	0.03599	0	0	0	0	0	0.48473	-0.173118
1971	0	0	0.0858757	0	0	0	0	0	0.017995	0	0	-0.017995	0.103871	-0.017995
1972	0.0166286	0	0.312979	0	0.254894	0	0.0332572	0	0	0	0	0	0.617759	0
1973	0	0	0.469468	0	0.774248	-0.0512522	0.017995	0	0	0	0	0	1.26171	-0.0512522
1974	0	0	0.141227	-0.03599	0.03599	0	0	0	0	0	0	0	0.177217	-0.03599
1975	0	0	0	0	0.242365	0	0	0	0	0	0	0	0.242365	0
1976	0	0	0.350335	0	0.0678808	0	0	0	0	0	0	0	0.418216	0
1977	0	-0.017995	0.0512522	0	0.0858757	-0.306147	0	0	0	0	0	0	0.137128	-0.324142
1978	0	0	0.0872421	-0.548512	0.017995	0	0	0	0	0	0	0	0.105237	-0.548512
1979	0	0	0.415483	-0.697937	0.102504	0	0	0	0	0	0	0	0.517987	-0.697937
1980	0	0	0	0	0	0	0	0	0	0	0	0	0	0
1981	0	0	0	0	0	0	0.017995	0	0	-0.017995	0	0	0.017995	-0.017995
1982	0	0	0	0	0	0	0	0	0	0	0	0	0	0
1983	0	0	1.34918	-0.297716	0.167652	-0.444641	0	0	0	0	0	0	1.51684	-0.742357
1984	0	0	0	-1.42253	0.017995	-0.0678808	0	0	0	0	0	0	0.017995	-1.49041
1985	0	-0.0166286	1.03188	-0.0526186	0.0166286	-0.257627	0	0	0.0166286	-0.0166286	0	0	1.06513	-0.343503
1986	0.017995	-0.0346236	0	-1.47515	0	0	0	0	0	0	0	0	0.017995	-1.50977
1987	0	0	0	0	0.017995	-1.02368	0	0	0	0	0	0	0.017995	-1.02368
1988	0	0	0	-0.174484	0	0	0	0	0	0	0	0	0	-0.174484
1989	0	0	0	0	0.238266	0	0	0	0	0	0.0166286	0	0.254894	0
1990	0	0	0.0166286	-0.03599	0	-0.416849	0	0	0.017995	0	0	0	0.0346236	-0.452839
1991	0	0	0	-0.103871	0	0	0.0166286	0	0	0	0	0	0.0166286	-0.103871
1992	0	0	0	0	0.0346236	0	0	0	0.0332572	0	0	0	0.0678808	0
1993	0	-0.017995	0.0886085	-0.102504	0.07198	-0.141227	0.017995	0	0	0	0	-0.017995	0.178583	-0.279721
1994	0	0	0.017995	0	0	0	0	0	0	0	0	0	0.017995	0
1995	0.017995	0	2.03209	-0.361498	0	-0.0512522	0	-0.209108	0	0	0	0	2.05009	-0.621858
1996	0	0	0	-0.185647	0	-0.804772	0.0166286	-0.0346236	0	-0.0166286	0	0	0.0166286	-1.04167
1997	0	-0.0166286	0.017995	-2.1314	0.053985	-0.0166286	0	0	0	-0.0166286	0	-0.0512522	0.07198	-2.23254
1998	0	-0.0678808	0.234167	-0.0332572	0.245098	-0.946	0	-0.0526186	0	-0.017995	0	0	0.479264	-1.11775
1999	0	0	0.0166286	-1.4321	0	0	0	0	0	0	0	-0.0166286	0.0166286	-1.44872
[truncated: 782 more rows]

## Sheet: R-IL 10dpi
Position	20 rightward	20 leftward	21 rightward	21 leftward	22 rightward	22 leftward	23 rightward	23 leftward	24 rightward	24 leftward	25 rightward	25 leftward	rightward	leftward
1	0	-0.0155646	0	-0.0155646	0	0	0	-0.0155646	0	0	0	0	0	-0.0466937
2	0	0	0	0	0	0	0	0	0	0	0	0	0	0
3	0	0	0	0	0	0	0	0	0	0	0	0	0	0
4	0	0	0	0	0	-0.0155646	0	0	0	-0.0176564	0	0	0	-0.033221
5	0	0	0	0	0	0	0	0	0	0	0	0	0	0
6	0	0	0	0	0.0311291	-0.105938	0	0	0.0155646	0	0	0	0.0466937	-0.105938
7	0	0	0.0155646	-0.0155646	0.0706255	-0.0840983	0	0	0	-0.0311291	0	0	0.0861901	-0.130792
8	0	-0.0176564	0	0	0	-0.0861901	0	-0.141251	0	0	0	0	0	-0.245098
9	0	-0.0176564	0	0	0	-0.202339	0	0	0	0	0	0	0	-0.219996
10	0	-0.0155646	0	-0.166105	0	-0.0820065	0	-0.0311291	0	0	0	0	0	-0.294805
11	0	-0.558481	0	-0.0664419	0.0176564	-0.0664419	0	-0.203509	0.0155646	-0.142173	0	-0.0311291	0.033221	-1.06818
12	0	0	0	-0.0311291	0	0	0	0	0.166105	0	0	0	0.166105	-0.0311291
13	0	0	0	-0.0466937	0	0	0.0176564	0	0.0975711	0	0	0	0.115227	-0.0466937
14	0	0	0.0353128	0	0	0	0	0	0	0	0	0	0.0353128	0
15	0	0	0.0353128	-0.0155646	0.174472	0	0	0	0.0508773	-0.0311291	0	0	0.260662	-0.0466937
16	0	0	0.033221	0	0.0840983	0	0	0	0	0	0	0	0.117319	0
17	0.0529692	0	0	0	0.21489	-0.132884	0	0	0.0799147	-0.0176564	0	0	0.347774	-0.15054
18	0	0	0	-0.0685337	0.0176564	0	0.033221	0	0	-0.0311291	0	-0.0176564	0.0508773	-0.117319
19	0	0	0.0466937	0	0.500406	0	0	0	0.0176564	0	0	0	0.564756	0
20	0	-0.0176564	0.124517	0	0	-0.367522	0.0353128	-0.0155646	0	0	0	0	0.159829	-0.400743
21	0	0	0	-0.101755	0.0176564	0	0	0	0	0	0	0	0.0176564	-0.101755
22	0	0	0	0	0	-0.0155646	0	0	0	0	0	0	0	-0.0155646
23	0	0	0.0840983	0	0.0176564	0	0	0	0	0	0	0	0.101755	0
24	0	0	0	0	0.0176564	-0.0155646	0	0	0	0	0	0	0.0176564	-0.0155646
25	0	0	0	0	0.0311291	0	0	0	0	0	0	0	0.0311291	0
26	0	0	0	0	0.0622583	0	0	0	0	0	0	0	0.0622583	0
27	0	0	0.0155646	0	0	0	0	0	0	0	0	0	0.0155646	0
28	0	0	0	0	0	0	0	0	0	0	0	0	0	0
29	0	0	0	0	0	0	0	0	0	0	0	0	0	0
30	0	0	0	0	0	0	0	0	0	-0.0155646	0	0	0	-0.0155646
31	0	0	0	-0.0353128	0	-0.0176564	0	-0.0155646	0	-0.872112	0	-0.0176564	0	-0.958302
32	0	0	0	0	0	0	0	0	0	-0.0176564	0	0	0	-0.0176564
33	0	0	0	-0.0176564	0	-0.0311291	0	-0.0176564	0	-0.0353128	0	0	0	-0.101755
34	0	0	0	-0.0176564	0	-0.0155646	0	0	0	-0.0353128	0	0	0	-0.0685337
35	0	0	0	-0.0176564	0	0	0	-0.0155646	0	0	0	0	0	-0.033221
36	0	-0.0155646	0	0	0	-0.0176564	0	-0.0155646	0	-0.0664419	0	0	0	-0.115227
37	0	0	0	-0.0176564	0	-0.717388	0	-0.205601	0	-0.312461	0	0	0	-1.25311
38	0	0	0	-0.195142	0	0	0	-0.0155646	0	0	0	-0.0643501	0	-0.275057
39	0	0	0	0	0.0353128	-0.478566	0	-0.0508773	0	-0.553375	0	-0.0176564	0.0353128	-1.10048
40	0	-0.0176564	0	-0.0155646	0	-0.0664419	0	-0.281332	0	-0.0353128	0	0	0	-0.416308
41	0	0	0	-0.117319	0	-0.119411	0.0155646	0	0	-0.0954792	0	0	0.0155646	-0.33221
42	0	0	0	-0.190037	0	0	0	0	0	-0.321751	0	0	0	-0.511787
43	0	-0.0155646	0.0155646	-0.0155646	0	-0.240914	0	-0.0685337	0.0155646	-0.250203	0	-0.0155646	0.0311291	-0.606344
44	0	-0.0155646	0	-0.0155646	0	-0.313631	0.0311291	0	0.033221	-0.0487855	0	-0.0311291	0.0643501	-0.424675
45	0.0353128	0	0.0706255	0	0.474383	0	0.117319	-0.0176564	0.0487855	-0.0353128	0	0	0.746426	-0.0529692
46	0	-0.0176564	0.0529692	0	0.0466937	-0.0155646	0	-0.0466937	0	-0.201418	0	0	0.0996629	-0.281332
47	0	-0.0155646	0	-0.0508773	0.0176564	-0.148448	0	-0.31037	0.0353128	-0.293883	0	0	0.0529692	-0.819143
48	0	-0.0155646	0	-1.38507	0.0155646	-10.4472	0	-0.484842	0	-1.58741	0	0	0.0155646	-13.9201
49	0	-0.201418	0	-1.93309	0.0353128	-0.931109	0	-0.156816	0.187945	-0.154724	0.0155646	0	0.238822	-3.37716
50	0	-0.388192	0	-0.465093	0.0155646	-0.166105	0	-0.161921	0	-0.660236	0	-0.0353128	0.0155646	-1.87686
51	0	-0.0155646	0.0311291	-0.0508773	0.0508773	-0.474383	0.0820065	-0.0685337	0.0820065	-0.199326	0	0	0.246019	-0.808684
52	0	0	0	0	0	0	0	0	0	0	0	0	0	0
53	0	0	0.0176564	0	0.232547	-0.0176564	0.0155646	0	0.185853	0	0	0	0.451621	-0.0176564
54	0	0	0.0155646	-0.0311291	0.0176564	-0.0840983	0	0	0	-0.0176564	0	0	0.033221	-0.132884
55	0.0176564	0	0.0155646	-0.0311291	0	0	0	0	0.0311291	0	0.0529692	0	0.117319	-0.0311291
56	0	0	0.0529692	0	0.510865	0	0.0155646	0	0.32292	0	0	0	0.902319	0
57	0.0155646	-0.0311291	0	-0.385179	0	0	0	-0.0685337	0	-0.197234	0	0	0.0155646	-0.682076
58	0	-0.0487855	0	-0.0176564	0.0996629	-0.0664419	0	-0.0529692	0.205601	0	0	0	0.305264	-0.185853
59	0.0353128	0	0.0861901	-0.0176564	0.0840983	0	0.117319	0	0	-0.0685337	0	0	0.32292	-0.0861901
60	0	-0.130792	0	-0.0529692	0.0176564	-0.0508773	0	-0.0176564	0	-0.170288	0	-0.0176564	0.0176564	-0.44024
61	0	0	0	-0.0706255	0	0	0	-0.0155646	0.033221	-0.0529692	0.0529692	-0.0353128	0.0861901	-0.174472
62	0.0155646	0	0	-0.103846	0.113136	-0.105938	0	0	0.0155646	-0.585426	0	-0.033221	0.144265	-0.828432
63	0	-0.113136	0	0	0.0820065	-0.0706255	0	-0.224179	0	-0.627015	0	-0.0311291	0.0820065	-1.06608
64	0	-0.033221	0.0799147	0	0.033221	-0.839813	0	-0.152632	0.600991	-1.0568	0	-0.0155646	0.714127	-2.09803
65	0	0	0.0353128	-0.613542	0.0508773	-1.48239	0.0155646	-0.637474	0.15054	-1.00081	0.0685337	0	0.320829	-3.73422
66	0	-0.447437	0	-0.425597	0	-4.28458	0	-0.39656	0	-0.0643501	0	-0.0975711	0	-5.7161
67	0.0353128	0	0	-0.345682	0	-0.0176564	0.0176564	0	0	-0.576137	0	0	0.0529692	-0.939476
68	0.0176564	-0.0466937	0	-0.0664419	0.0685337	-0.0176564	0.0155646	-0.0622583	0.823327	-0.685089	0	0	0.925081	-0.87814
69	0	0	0.0664419	-0.0155646	0.159829	-0.174472	0.0622583	-0.0508773	0.190037	-0.361247	0	0	0.478566	-0.602161
70	0.0664419	0	0.0882819	0	1.10884	-0.0311291	0.105938	-0.0176564	0.164013	-0.0353128	0	-0.0176564	1.53352	-0.101755
71	0	-0.0466937	0.0487855	0	0.0529692	-2.25392	0	-0.033221	0.0861901	-0.228363	0	0	0.187945	-2.5622
72	0	0	0.0353128	-0.0176564	0.181669	-0.0508773	0.0176564	0	0.156816	-0.223258	0	-0.0176564	0.391454	-0.309448
73	0	-0.115227	0	-0.0176564	0.0996629	-1.69427	0	-0.513879	0.033221	-1.15227	0	-0.0176564	0.132884	-3.51096
74	0	0	0.0155646	-0.203509	0.0643501	-0.294805	0.0311291	-0.103846	0.0311291	-0.342669	0	0	0.142173	-0.944829
75	0.0155646	-0.0353128	0.033221	0	0.252295	-0.205601	0.0176564	0	0.192128	-0.0176564	0	-0.0176564	0.510865	-0.276227
76	0	0	0.0176564	-0.121503	0	-0.0311291	0	0	0	-0.168197	0	0	0.0176564	-0.320829
77	0.033221	-0.0155646	0.0176564	-0.0176564	0	0	0	0	0.111044	0	0	0	0.161921	-0.033221
78	0	-0.248111	0	-0.205601	0.0176564	-0.0487855	0.0353128	-0.117319	0	-0.246019	0	0	0.0529692	-0.865837
79	0	-0.0176564	0.0155646	0	0.356141	0	0.0176564	0	0.346852	0	0.0155646	0	0.751779	-0.0176564
80	0.0311291	0	0.221166	0	0.551284	-0.0466937	0.0861901	0	0	-0.101755	0.0155646	0	0.905333	-0.148448
81	0.0487855	-0.0353128	0.0487855	-0.0508773	0.207693	0	0.0155646	0	0.318737	-0.0996629	0	0	0.639565	-0.185853
82	0	-0.0155646	0.121503	-0.0487855	0.15054	-0.0176564	0	-0.0487855	0.0176564	-0.263676	0	-0.0155646	0.289699	-0.410032
83	0	0	0.0155646	0	0.185853	-0.223258	0.0176564	0	0.154724	-0.105938	0	-0.0176564	0.373798	-0.346852
84	0	-0.033221	0.0508773	-0.2574	0.119411	-0.146357	0.0466937	-0.0840983	0.0529692	-0.15054	0	-0.0155646	0.269951	-0.687181
85	0	0	0	-0.0311291	0.334301	-0.0840983	0	-0.0975711	0.0466937	-0.250203	0	-0.0176564	0.380995	-0.480658
86	0	-0.0622583	0	-0.359155	0.0353128	-1.15646	0	-0.545008	0.0176564	-2.93901	0	-0.0487855	0.0529692	-5.11067
87	0	-0.0353128	0	-0.119411	0	-0.529444	0	-0.0353128	0.358233	-0.0176564	0	-0.0353128	0.358233	-0.772449
88	0	-0.0861901	0.0353128	-3.23615	0	-1.83134	0	-0.436056	0	-1.6341	0	-0.0840983	0.0353128	-7.30794
89	0.0155646	-0.159829	0.0176564	-0.0529692	0.0176564	-0.0311291	0	-0.176564	0	-0.228363	0	-0.101755	0.0508773	-0.750609
90	0.0487855	0	0.0466937	-0.0311291	0	-0.360325	0	-0.033221	0	-0.292713	0	-0.0176564	0.0954792	-0.735045
91	0	-0.0176564	0	-0.205601	0	-0.0622583	0	-0.0155646	0	-0.216982	0	-0.0176564	0	-0.535719
92	0	-0.0622583	0	-0.0643501	0	-0.101755	0	-0.0508773	0	-1.74515	0	0	0	-2.02439
93	0	-0.0996629	0	-0.0799147	0	-2.54965	0	-0.511787	0	-0.246019	0	-0.0799147	0	-3.56695
94	0	0	0	0	0.033221	-0.0311291	0.0487855	-0.0176564	0	-0.103846	0	0	0.0820065	-0.152632
95	0	0	0.0487855	-0.166105	0.511787	-0.402835	0	-0.0820065	0.181669	-0.0353128	0	0	0.742242	-0.686259
96	0.0176564	-0.0176564	0	-0.195142	0	-0.484842	0.0508773	-0.115227	0	-0.0155646	0	0	0.0685337	-0.828432
97	0.0622583	-0.0353128	0.0155646	-0.15054	0.267859	-0.336393	0	-0.0155646	0.197234	-0.377981	0.0155646	0	0.558481	-0.915792
98	0.0155646	-0.0353128	0.263676	-0.0311291	0.0706255	0	0.0176564	0	0	0	0	0	0.367522	-0.0664419
99	0.0861901	0	0.130792	0	0.617725	-0.0353128	0.0176564	-0.0155646	0	-0.0176564	0	0	0.852364	-0.0685337
100	0.033221	-0.0176564	0.117319	0	0.0840983	0	0	0	0.230455	0	0	0	0.465093	-0.0176564
101	0.0840983	0	0.0466937	0	0.600991	0	0.0176564	0	0.161921	-0.0508773	0.0176564	0	0.929017	-0.0508773
102	0	0	0.0840983	-0.0155646	1.01219	0	0	0	0.0176564	0	0	0	1.11395	-0.0155646
103	0	0	0.0622583	-0.033221	0.289699	-0.0176564	0.033221	-0.0529692	0.0311291	-0.0176564	0	0	0.416308	-0.121503
104	0.0155646	-0.0155646	0.103846	-0.0353128	0.609358	0	0.0311291	0	0.216982	-0.0996629	0	0	0.976881	-0.15054
105	0	-0.0176564	0.95621	0	1.21244	0	0.115227	0	0.325012	-0.0529692	0	0	2.60889	-0.0706255
106	0	0	0.0353128	0	0.234639	-0.0353128	0.0508773	0	0.0155646	-0.0176564	0	0	0.336393	-0.0529692
107	0.0155646	0	0.240914	0	0.940646	0	0	-0.0311291	0	-0.221166	0	0	1.19712	-0.252295
108	0.0176564	0	0	0	0	-0.403757	0	0	0	0	0	0	0.0176564	-0.403757
109	0.0176564	0	0.0664419	0	0.0487855	-0.164013	0	0	0	0	0	0	0.132884	-0.164013
110	0	0	0	-0.0799147	0.0176564	-0.0487855	0	0	0	0	0	0	0.0176564	-0.1287
111	0	0	0	0	0	0	0	0	0	0	0	0	0	0
112	0	0	0	0	0	0	0	0	0	0	0	0	0	0
113	0	0	0	0	0	0	0	0	0	0	0	0	0	0
114	0	0	0	0	0	0	0	0	0	0	0	0	0	0
115	0	0	0	0	0	0	0	0	0	0	0	0	0	0
116	0	0	0	0	0	0	0	0	0	0	0	0	0	0
117	0	0	0	0	0	0	0	0	0	0	0	0	0	0
118	0	0	0	0	0	0	0	0	0	-0.0353128	0	0	0	-0.0353128
119	0	0	0.0155646	0	0.701824	0	0	-0.0176564	0	-0.0155646	0	0	0.717388	-0.033221
120	0	0	0.21489	0	2.48856	-0.0155646	0.0487855	0	0.134976	0	0	0	2.88721	-0.0155646
121	0	0	0.168197	-0.0643501	0.410032	-0.0353128	0.0176564	0	0	0	0	0	0.595885	-0.0996629
122	0	0	0	0	0	-0.0176564	0	0	0	-0.0529692	0	0	0	-0.0706255
123	0	0	0	0	0.0466937	0	0	0	0	0	0	0	0.0466937	0
124	0.0685337	0	0	0	0.469277	-0.0840983	0.0311291	0	0	-0.0933874	0	0	0.56894	-0.177486
125	0	0	0	-0.0706255	0	-0.828432	0	-0.0353128	0	-0.252295	0	0	0	-1.18667
126	0	0	0	-0.0664419	0	-0.0176564	0	-0.363339	0	-0.0996629	0	-0.0176564	0	-0.564756
127	0	0	0	0	0	-0.166105	0	-0.0311291	0	-0.0155646	0	-0.0353128	0	-0.248111
128	0	0	0	-0.033221	0	-0.0508773	0	0	0	-0.0155646	0	-0.0466937	0	-0.146357
129	0	0	0	0	0	-0.0353128	0	0	0.0840983	0	0	0	0.0840983	-0.0353128
130	0.0176564	0	0.0861901	0	0.0176564	-0.0311291	0	-0.0353128	0.593794	0	0.0311291	0	0.746426	-0.0664419
131	0.0353128	0	0	0	0.0529692	-0.0176564	0.0487855	0	0.185853	0	0.0176564	0	0.340577	-0.0176564
132	0	0	0	0	0.624001	0	0.0176564	0	0.0176564	0	0	0	0.659314	0
133	0	0	0.0975711	0	0.0176564	0	0.0176564	0	0	0	0	0	0.132884	0
134	0.0622583	0	0.385179	0	1.38691	0	0	0	0	0	0	0	1.83435	0
135	0.0311291	0	0.113136	0	0	0	0	0	0	0	0	0	0.144265	0
136	0.0311291	0	0	0	0	0	0	0	0	0	0	0	0.0311291	0
137	0	0	0	0	0	0	0	0	0	-0.0155646	0	0	0	-0.0155646
138	0	0	0	0	0	0	0	0	0	0	0	0	0	0
139	0	0	0.101755	-0.0155646	0.21489	0	0.0529692	0	0	0	0	0	0.369614	-0.0155646
140	0	0	0	0	0.0176564	-0.033221	0	0	0	0	0	0	0.0176564	-0.033221
141	0	0	0.148448	0	0.305264	0	0.0176564	0	0	0	0	0	0.471369	0
142	0	0	0.0487855	-0.0176564	0.152632	0	0	0	0	-0.0176564	0	-0.0155646	0.201418	-0.0508773
143	0	0	0	0	0	0	0	0	0	0	0	0	0	0
144	0	0	0	0	0	-0.0155646	0	0	0	0	0	0	0	-0.0155646
145	0	0	0	0	0	-0.0529692	0	0	0	-0.0466937	0	0	0	-0.0996629
146	0	0	0	0	0.0176564	0	0	0	0.0155646	0	0	0	0.033221	0
147	0	0	0.0311291	0	0	-0.0155646	0	0	0	0	0	0	0.0311291	-0.0155646
148	0	0	0	0	0	-0.0155646	0	0	0	0	0	0	0	-0.0155646
149	0	-0.0155646	0.0176564	0	0.0529692	-0.0155646	0	0	0	0	0	0	0.0706255	-0.0311291
150	0	0	0	-0.0487855	0	0	0	0	0	0	0	0	0	-0.0487855
151	0	0	0.0353128	-0.0954792	0.376811	-0.0622583	0.0176564	0	0	0	0	-0.0176564	0.429781	-0.175394
152	0	-0.0176564	0	-0.0820065	0	-0.0176564	0	0	0.0996629	-0.0155646	0	0	0.0996629	-0.132884
153	0	0	0	-0.0176564	0	0	0	-0.0176564	0	0	0	0	0	-0.0353128
154	0	0	0	0	0.0176564	0	0	-0.0508773	0.0311291	-0.19305	0.0353128	0	0.0840983	-0.243928
155	0	0	0.0353128	0	0.0155646	-0.033221	0	0	0.105938	0	0	0	0.156816	-0.033221
156	0	-0.148448	0	-0.211877	0.0353128	-0.117319	0	0	0	-0.101755	0	-0.0311291	0.0353128	-0.610528
157	0	-0.0685337	0.0176564	-0.137067	0.0706255	-0.203509	0	-0.033221	0	-0.203509	0	0	0.0882819	-0.645841
158	0	-0.272043	0.0622583	-0.302002	0.121503	-3.72401	0	-0.15054	0.0487855	-0.311539	0	0	0.232547	-4.76013
159	0.0466937	-0.0508773	0.0508773	-0.033221	0.0311291	-0.414216	0	0	0.101755	-0.0820065	0	0	0.230455	-0.580321
160	0.0176564	0	0.0799147	-0.0954792	0.033221	-0.0176564	0	-0.0664419	0	-0.21489	0	0	0.130792	-0.394468
161	0.0176564	-0.0311291	0.0176564	0	0.765252	-0.0176564	0.0882819	0	0.0685337	0	0	0	0.95738	-0.0487855
162	0	0	0.0820065	-0.0664419	0.703916	-0.170288	0.0311291	0	0.0508773	-1.1337	0.0622583	0	0.930187	-1.37043
163	0.0155646	-0.0353128	0.0706255	-0.0155646	0.1287	-0.0996629	0	-0.0508773	0	-0.033221	0	0	0.21489	-0.234639
164	0.0685337	0	0.0155646	0	0.958302	-0.221166	0.289699	0	0.197234	0	0	0	1.52933	-0.221166
165	0.0176564	-0.0176564	0.0508773	-0.0954792	1.12139	-0.0820065	0.183761	0	0.261584	-0.0176564	0	0	1.63527	-0.212799
166	0	-0.0840983	0.161921	-0.31037	0.416308	-0.0529692	0.0353128	-0.438148	0.0487855	-0.0882819	0.0176564	0	0.679984	-0.973867
167	0.0311291	0	0.0820065	-0.0353128	0.325934	-0.148448	0	0	0.359155	0	0	0	0.798225	-0.183761
168	0	-0.033221	0.17238	-0.170288	0.285516	0	0.0706255	0	0.0353128	0	0	0	0.563834	-0.203509
169	0.0353128	-0.0353128	0.0155646	-0.0882819	0	0	0	0	0.0176564	0	0	0	0.0685337	-0.123595
170	0	-0.0861901	0.103846	-0.0176564	0.119411	0	0	0	0	0	0	0	0.223258	-0.103846
171	0.0176564	0	0.0840983	0	0	0	0	0	0	0	0	0	0.101755	0
172	0.0155646	0	0	0	0.0706255	0	0.0353128	0	0	0	0	0	0.121503	0
173	0	0	0	0	0	0	0	0	0	0	0	0	0	0
174	0	0	0	0	0	0	0	0	0	-0.0176564	0	0	0	-0.0176564
175	0	-0.0466937	0	-0.309448	0	-0.0508773	0	-0.0466937	0	-2.3422	0	-0.0820065	0	-2.87792
176	0	0	0	0	0	0	0	0	0	0	0	0	0	0
177	0	0	0	0	0	0	0	-0.0155646	0	0	0	0	0	-0.0155646
178	0.0155646	0	0	0	0	0	0	0	0	0	0.0466937	0	0.0622583	0
179	0	0	0.0176564	-0.0176564	0.0155646	0	0	0	0.0529692	-0.033221	0	0	0.0861901	-0.0508773
180	0	0	0	0	0.0311291	0	0.0176564	0	0	-0.130792	0	0	0.0487855	-0.130792
181	0.0155646	0	0.203509	0	1.43988	-0.117319	0	-0.113136	0.187945	-0.0466937	0	0	1.8469	-0.277149
182	0	0	0.033221	0	0	-0.0954792	0	0	0	0	0	0	0.033221	-0.0954792
183	0	0	0	0	0.770357	0	0	0	0.0176564	-0.0353128	0	0	0.788014	-0.0353128
184	0	0	0.0155646	0	0	0	0	0	0	0	0	0	0.0155646	0
185	0.0155646	0	0.0176564	0	0.27924	0	0	0	0	0	0	0	0.312461	0
186	0	0	0.197234	-0.0353128	0.0706255	-0.27924	0	-0.033221	0	0	0	0	0.267859	-0.347774
187	0	-0.033221	0	-2.18539	0.0529692	-3.25984	0.0155646	-0.113136	0	-3.89079	0	-0.101755	0.0685337	-9.58412
188	0	-0.230455	0.0861901	-0.113136	0.154724	0	0	-0.0176564	0.0353128	-0.132884	0	-0.0155646	0.276227	-0.509695
189	0	-0.0643501	0.0622583	-0.0176564	0.119411	-0.117319	0.0155646	-0.0622583	0.0622583	-0.389362	0	0	0.259492	-0.650946
190	0.185853	0	0.199326	-0.0176564	0.0155646	-0.345682	0.0353128	-0.0685337	0.117319	-0.316645	0	0	0.553375	-0.748517
191	0.0487855	0	0	-0.0311291	0.0311291	-0.033221	0.0508773	0	0	0	0	-0.0155646	0.130792	-0.0799147
192	0	0	0.0311291	0	0.471369	0	0	0	0	-0.0466937	0	0	0.502498	-0.0466937
193	0.0529692	-0.0176564	1.87385	0	0.92182	-0.0820065	0.0155646	-0.0155646	0.210707	-0.0529692	0	0	3.07491	-0.168197
194	0.0622583	0	0.0466937	-0.0685337	0.0643501	-0.15054	0	0	0.0643501	-0.250203	0	0	0.237652	-0.469277
195	0	-0.033221	0.0622583	-0.0622583	0.0799147	-0.144265	0	-0.0311291	0.0176564	-0.0353128	0	-0.0176564	0.159829	-0.323842
196	0	-0.101755	0	-0.626093	0	-0.387271	0.0155646	-0.413294	0	-1.28633	0	0	0.0155646	-2.81474
197	0	-0.0176564	0	0	0	-0.0996629	0	0	0	0	0	0	0	-0.117319
198	0	0	0.0353128	0	0.0529692	0	0	0	0.0311291	0	0	0	0.119411	0
199	0	0	0.0155646	0	0.137067	0	0	0	0	0	0	0	0.152632	0
200	0	0	0	0	0.0311291	0	0.0706255	0	0.0176564	0	0.0311291	0	0.15054	0
201	0	0	0	0	0.0643501	0	0.0176564	0	0	0	0	0	0.0820065	0
202	0.0353128	0	0.0799147	0	0.0996629	0	0	0	0	0	0	0	0.21489	0
203	0.0353128	-0.0176564	0	0	0.115227	0	0	-0.0155646	0.0155646	-0.0487855	0	0	0.166105	-0.0820065
204	0	0	0	0	0	-0.1287	0	-0.0155646	0.0155646	-0.0176564	0	-0.0353128	0.0155646	-0.197234
205	0	0	0	-0.0311291	0.113136	0	0.0155646	0	0.0975711	0	0	0	0.226271	-0.0311291
206	0	-0.0529692	0.0487855	0	0.330118	0	0	0	0.0155646	0	0	0	0.394468	-0.0529692
207	0	0	0.168197	-0.0155646	0.0799147	-0.0466937	0.0155646	-0.0176564	0.0996629	-1.99535	0.0685337	-0.0155646	0.431872	-2.09083
208	0	0	0	-0.115227	0.134976	-0.330118	0	-0.199326	0.132884	-0.449529	0	-0.0466937	0.267859	-1.14089
209	0.0176564	-0.0176564	0.347774	-0.0176564	0.770357	-0.115227	0.139159	-0.0176564	0.0685337	-0.0155646	0	0	1.34348	-0.183761
210	0.0155646	0	0.349866	-0.0508773	2.30271	0	0.0840983	0	0.0155646	-0.0820065	0	0	2.7678	-0.132884
211	0	0	0.269951	0	0.557559	-0.0529692	0	-0.0706255	0.0353128	0	0	0	0.862823	-0.123595
212	0	-0.0155646	0.522246	0	0.749687	-0.134976	0	0	0.033221	0	0	0	1.30515	-0.15054
213	0	0	0.0975711	-0.185853	0.0664419	-0.0155646	0	0	0	0	0	0	0.164013	-0.201418
214	0	0	0	0	0	0	0	0	0	0	0	0	0	0
215	0	-0.0311291	0	0	0	-0.658144	0	-0.0820065	0	0	0	0	0	-0.771279
216	0	0	0	-0.0706255	0.0176564	-0.604253	0	0	0	-0.0311291	0	-0.0466937	0.0176564	-0.752701
217	0	0	0.033221	-0.115227	0.0353128	-0.298989	0	0	0	-0.0176564	0	0	0.0685337	-0.431872
218	0	0	0	0	0	0	0	0	0	-0.0176564	0	0	0	-0.0176564
219	0	0	0	-0.0155646	0.0861901	0	0	0	0.0155646	-0.0176564	0	0	0.101755	-0.033221
220	0	0	0.0176564	0	0.0155646	0	0	0	0	0	0	0	0.033221	0
221	0	0	0	0	0.0176564	0	0.0155646	0	0	0	0	0	0.033221	0
222	0	0	0	0	0	0	0	-0.0311291	0	-0.0466937	0	0	0	-0.0778229
223	0	0	0	0	0.0155646	-0.132884	0	-0.0155646	0	0	0	0	0.0155646	-0.148448
224	0	-0.0706255	0.613542	-0.309448	0	-0.96667	0	-0.0996629	0	-0.164013	0	0	0.613542	-1.61042
225	0	0	0	-0.0685337	0	-0.0353128	0	0	0	0	0	0	0	-0.103846
226	0	0	0	-0.0778229	0	0	0.0176564	0	0	0	0	0	0.0176564	-0.0778229
227	0	-0.033221	0	0	0	0	0	0	0	-0.0155646	0	0	0	-0.0487855
228	0	-0.0176564	0	0	0.0176564	0	0	0	0	0	0	0	0.0176564	-0.0176564
229	0	-0.0176564	0.0155646	-0.0155646	0.0176564	-0.0882819	0	-0.0311291	0	-0.0155646	0	0	0.033221	-0.168197
230	0	0	0.185853	-0.0155646	0.119411	-0.199326	0.0706255	0	0.0176564	0	0	0	0.393546	-0.21489
231	0.0155646	0	0.0664419	-0.0466937	0.15054	-0.0176564	0	-0.0353128	0	-0.0778229	0	0	0.232547	-0.177486
232	0	0	0	-0.0685337	0	-0.0176564	0	0	0.0487855	-0.0155646	0	0	0.0487855	-0.101755
233	0	0	0.0155646	-0.0820065	0	0	0	-0.0353128	0.0155646	-0.111044	0	0	0.0311291	-0.228363
234	0	0	0	0	0	-1.62992	0	-0.256479	0	-0.0706255	0	0	0	-1.95702
235	0	0	0	-0.185853	0	-0.856548	0	-0.0643501	0.0778229	-0.0353128	0	0	0.0778229	-1.14206
236	0	0	0	-0.0643501	0	-0.146357	0	0	0	-0.033221	0	0	0	-0.243928
237	0	-0.0778229	0	-0.0664419	0	-0.478566	0	0	0	0	0	0	0	-0.622831
238	0	-0.0353128	0	-0.0882819	0.0353128	-0.0155646	0	0	0	0	0	0	0.0353128	-0.139159
239	0	0	0.130792	0	0	0	0	0	0	0	0	0	0.130792	0
240	0	0	0	0	0	0	0	0	0	0	0	0	0	0
241	0	0	0	0	0	0	0	0	0	0	0	0	0	0
242	0	0	0	0	0	0	0	0	0	0	0	0	0	0
243	0	0	0	0	0	0	0	0	0	0	0	0	0	0
244	0	0	0	0	0	0	0	0	0	0	0	0	0	0
245	0	0	0	0	0	0	0	0	0	0	0	0	0	0
246	0	0	0	-0.117319	0	-0.0176564	0	0	0	0	0	0	0	-0.134976
247	0	-0.0353128	0	-0.0353128	0	-0.0176564	0	-0.033221	0	0	0	0	0	-0.121503
248	0	0	0	-0.0311291	0	0	0	0	0	0	0	0	0	-0.0311291
249	0	0	0	0	0	-0.457896	0	-0.0882819	0	-0.0353128	0	0	0	-0.581491
250	0	-0.0176564	0	0	0	-1.40967	0	0	0	-0.0155646	0	-0.0155646	0	-1.45846
251	0	0	0	-0.0529692	0.0155646	-0.0840983	0	0	0	-0.0353128	0	0	0.0155646	-0.17238
252	0	0	0	-0.164013	0	-0.033221	0	-0.0466937	0	0	0	0	0	-0.243928
253	0	0	0	0	0	-0.447437	0.0311291	0	0.115227	-0.0155646	0	0	0.146357	-0.463002
254	0	-0.0176564	0	-1.17947	0.0487855	-1.34649	0	-0.668603	0	-0.0155646	0	-0.0311291	0.0487855	-3.25892
255	0	-0.248111	0	-0.174472	0.0176564	-0.580321	0.0176564	0	0	-0.212799	0	-0.0176564	0.0353128	-1.23336
256	0.0176564	-0.0176564	0.134976	0	0.390284	0	0.0706255	-0.166105	0.0487855	-0.130792	0	-0.0778229	0.662327	-0.392376
257	0	-0.0311291	0.115227	-0.033221	0.0155646	-3.45615	0	-0.320829	0	-1.01336	0	-0.132884	0.130792	-4.98758
258	0.0176564	-0.0508773	0	-3.20176	0	-0.810776	0	-0.185853	0	-5.29979	0	-0.195142	0.0176564	-9.7442
259	0	-0.103846	0	-0.226271	0	-0.152632	0	-1.15554	0	-3.00846	0	-0.142173	0	-4.78892
260	0	-0.0176564	0	-0.0176564	0.0176564	-0.0155646	0	0	0	-0.0353128	0	0	0.0176564	-0.0861901
261	0	-0.0487855	0.0176564	-0.307356	0.177486	-0.219074	0	-0.303172	0	-3.2431	0	-0.115227	0.195142	-4.23672
262	0	-0.513879	0	-0.287608	0	-8.11127	0	-3.06679	0	-4.25671	0	-0.605175	0	-16.8414
263	0	-0.0176564	0.0622583	-0.778725	0	-1.62389	0	-0.246019	0	-2.52922	0	-0.0643501	0.0622583	-5.25987
264	0	-0.119411	0	-0.564756	0.0176564	-1.39319	0	-0.277149	0.0996629	-0.0820065	0	0	0.117319	-2.43651
265	0	-0.0820065	0.0353128	-0.471369	0	-0.30108	0.0820065	0	0.101755	-0.467185	0	0	0.219074	-1.32164
266	0	-0.0353128	0.0664419	-0.117319	0.30108	0	0	-0.0353128	0.0664419	0	0	0	0.433964	-0.187945
267	0.0840983	0	0.785922	-0.0311291	1.03822	-0.0996629	0.0840983	0	0.0820065	-0.0487855	0.033221	0	2.10756	-0.179578
268	0.0487855	-0.0353128	0.252295	-0.0996629	0.78266	0	0.0643501	-0.0176564	0.852364	0	0	0	2.00045	-0.152632
269	0	0	0.293883	0	0.841905	-0.0975711	0.409111	0	0.228363	0	0	0	1.77326	-0.0975711
270	0	-0.0353128	0	-0.33221	0.436056	-0.0353128	0.0176564	-0.818221	0.137067	-0.287608	0.0155646	-0.0529692	0.606344	-1.56163
271	0	-0.0861901	0.187945	-0.0155646	0.195142	-0.493209	0	-0.0353128	0.230455	-0.404927	0	-0.851194	0.613542	-1.8864
272	0.0176564	0	0.453712	-0.0487855	0.991523	-0.212799	0.113136	-0.0176564	0.0799147	-0.867929	0	0	1.65594	-1.14717
273	0	-0.130792	0.183761	-0.409111	0.592872	-1.30189	0.0155646	-0.511787	0.0353128	-0.0466937	0	0	0.82751	-2.40028
274	0.0353128	-0.154724	0.320829	-0.74132	0	-1.64339	0.0155646	-0.0176564	0.206523	-0.0176564	0.0996629	0	0.677892	-2.57475
275	0.0353128	-0.0996629	0	-0.703916	0	-0.177486	0	0	0.219074	-0.0353128	0	0	0.254387	-1.01638
276	0	-0.0664419	0	-0.0176564	0	0	0	0	0	-0.0353128	0	0	0	-0.119411
277	0.0176564	0	0	0	0.033221	0	0	0	0.0176564	-0.0882819	0	0	0.0685337	-0.0882819
278	0	0	0.0155646	0	0	0	0	0	0.0176564	0	0	0	0.033221	0
279	0	0	0	-0.0155646	0.0643501	0	0	0	0	-0.0155646	0	0	0.0643501	-0.0311291
280	0	0	0	0	0.0176564	0	0	-0.0176564	0	-0.033221	0	0	0.0176564	-0.0508773
281	0.446515	0	0.750609	0	2.13752	0	0.0685337	-0.0353128	0.425597	0	0	0	3.82878	-0.0353128
282	0.0311291	0	0.164013	0	0.559651	0	0	0	0.033221	0	0	0	0.788014	0
283	0	0	0	-0.0311291	0.383087	0	0	0	0.101755	0	0	0	0.484842	-0.0311291
284	0	0	0.621909	0	0.502498	-0.181669	0.0176564	0	0.275057	-0.0353128	0	0	1.41712	-0.216982
285	0	0	0.0353128	-0.19422	0	0	0	-0.0353128	0.0155646	-0.130792	0	0	0.0508773	-0.360325
286	0	0	0.232547	0	0.303172	-0.0176564	0	-0.166105	0	-0.879309	0	0	0.535719	-1.06307
287	0	0	0	0	0	-0.581491	0	-0.0353128	0	0	0	0	0	-0.616804
288	0	0	0.627015	-0.0840983	0.750609	-0.0487855	0.170288	0	0.0176564	-0.0353128	0	0	1.56557	-0.168197
289	0	-0.033221	0	-0.0664419	0	0	0	0	0	-0.0176564	0	0	0	-0.117319
290	0.0155646	0	4.80892	0	1.30398	0	0.0155646	0	0.033221	0	0	0	6.17725	0
291	0.033221	0	0.347774	0	0.0820065	0	0	0	0	0	0	0	0.463002	0
292	0	0	0	0	0	-0.0155646	0	-0.033221	0	-0.0176564	0	0	0	-0.0664419
293	0	0	0.454634	-0.0353128	1.90381	-1.01755	0.0176564	-0.269951	0.0311291	0	0	0	2.40723	-1.32281
294	0	0	0	-0.650946	0	-1.57996	0	-0.166105	0.0840983	0	0	0	0.0840983	-2.39701
295	0	-0.0882819	0.336393	-0.478566	0.0529692	-0.792197	0.033221	0	1.34348	0	0.0311291	0	1.79719	-1.35905
296	0	-0.0643501	0	-0.378903	0	0	0.0820065	0	0	-0.0155646	0	0	0.0820065	-0.458818
297	0	-0.0176564	0	0	0	-0.0353128	0	-0.0508773	0	-0.0685337	0	0	0	-0.17238
298	0.033221	0	0	0	0	-0.0353128	0	0	0.0155646	0	0	0	0.0487855	-0.0353128
299	0.0176564	-0.0176564	0.0353128	-1.69636	0	-0.0176564	0	-0.130792	0	-0.152632	0	0	0.0529692	-2.0151
300	0.0311291	-0.0176564	0	-0.0176564	0	-0.0840983	0	-0.033221	0	-0.0176564	0	0	0.0311291	-0.170288
301	0	0	0.0778229	-0.033221	0.261584	-6.37867	0.0155646	-0.0176564	0.15054	-0.330118	0	0	0.505512	-6.75967
302	0	0	0	-0.19305	0.0778229	0	0	0	0	0	0	0	0.0778229	-0.19305
303	0	0	0.327104	-0.0155646	1.26055	-0.0685337	0	0	0.0155646	0	0	0	1.60322	-0.0840983
304	0	0	0.0155646	0	0	0	0	0	0	-0.0353128	0	0	0.0155646	-0.0353128
305	0	0	0	-0.0176564	0	0	0.0529692	-0.0353128	0.0155646	-4.43789	0	0	0.0685337	-4.49086
306	0	0	0.0882819	0	0.23673	-0.940646	0	-0.0643501	0.0508773	-0.152632	0	0	0.37589	-1.15763
307	0.0155646	0	0.789184	-0.790106	0.359155	-0.722494	0	-0.121503	0.0155646	-0.402835	0	0	1.17947	-2.03694
308	0	-0.0155646	0.0643501	-0.303172	0.0176564	-0.621909	0	-0.0155646	0.0466937	0	0	-0.0155646	0.1287	-0.971775
309	0.0176564	-0.551284	0.387271	-2.25693	0.0820065	-1.34742	0	-0.0996629	0	-0.605175	0	-0.033221	0.486933	-4.89369
310	0	-0.252295	0	-0.540824	0	-0.481828	0	-0.0155646	0	-0.0155646	0	-0.103846	0	-1.40992
311	0	-0.0861901	0.210707	-0.185853	0.0311291	-0.507603	0.0176564	0	0.0155646	-0.187945	0	0	0.275057	-0.967591
312	0	0	0	-0.234639	0	-0.349866	0	0	0	-0.0353128	0	0	0	-0.619817
313	0	0	0	-0.216982	0	-0.0664419	0	-0.121503	0	-0.56894	0	-0.0353128	0	-1.00918
314	0	-0.0975711	0	-0.0685337	0	-1.23963	0	-0.121503	0.0643501	-0.164013	0	0	0.0643501	-1.69126
315	0	-0.0778229	0.166105	-0.562664	0	-0.657222	0	-0.0353128	0.033221	-0.0664419	0	-0.0685337	0.199326	-1.468
316	0	0	0	-0.0529692	0	-0.113136	0	0	0	-0.0176564	0	0	0	-0.183761
317	0	0	0.0311291	-0.144265	0	-0.407941	0	-0.126608	0	-0.274135	0	-0.0155646	0.0311291	-0.968513
318	0	0	0	-0.183761	0	-0.210707	0	-0.0155646	0.0155646	-0.445345	0	-0.0311291	0.0155646	-0.886507
319	0	-0.0176564	0	-0.124517	0	0	0.033221	-0.361247	0	-0.156816	0	-0.0508773	0.033221	-0.711113
320	0	-0.203509	0.0487855	-0.0487855	0.158907	-3.41339	0	-0.121503	0.232547	0	0	0	0.44024	-3.78719
321	0	0	0	-0.0155646	0	0	0	-0.0353128	0	-0.201418	0	0	0	-0.252295
322	0	-0.637474	0	-0.148448	0.126608	-0.484842	0	-0.0311291	0.0840983	0	0	0	0.210707	-1.30189
323	0	-0.240914	0	-0.78383	0	-0.0353128	0	0	0	0	0	-0.0466937	0	-1.10675
324	0.166105	0	0	0	0.0176564	-0.0155646	0	0	0.0799147	0	0	0	0.263676	-0.0155646
325	0.033221	0	0.781738	0	0.450451	0	0.0487855	0	0	-0.199326	0	0	1.3142	-0.199326
326	0.0643501	0	0	0	0.0529692	0	0.033221	-0.0840983	0.148448	-0.470199	0.0155646	0	0.314553	-0.554297
327	0	-0.0176564	0.407941	0	0.755715	-0.0466937	0.101755	0	0.0778229	0	0	0	1.34323	-0.0643501
328	0	-0.0176564	1.34348	-0.111044	2.84052	-0.0996629	0.0466937	-0.0155646	0.0954792	0	0	0	4.32617	-0.243928
329	0	-0.0176564	0.682076	-0.0778229	0.398651	-0.0954792	0.0155646	0	0.15054	0	0	0	1.24683	-0.190958
330	0	0	0.343591	-0.121503	0.660236	0	0.0155646	0	0.0643501	0	0	0	1.08374	-0.121503
331	0	0	0	-0.0996629	0.123595	-0.0664419	0	-0.033221	0.0664419	-1.06098	0	0	0.190037	-1.2603
332	0	-0.0353128	0.515971	-0.033221	0.243928	-0.61028	0.0311291	-0.132884	0.0954792	0	0.0155646	0	0.902071	-0.811698
333	0.033221	0	1.11604	-0.0706255	0.9655	-0.997551	0	0	0.0487855	0	0	0	2.16355	-1.06818
334	0	0	0.0685337	-0.565678	0.0529692	-0.0176564	0	0	0	-0.033221	0	0	0.121503	-0.616555
335	0.0176564	0	0.0155646	0	0.0155646	0	0	0	0.0311291	0	0	0	0.0799147	0
336	0.0643501	0	0.484842	0	0.170288	-0.033221	0.033221	0	0.254387	0	0.0155646	0	1.02265	-0.033221
337	0.0155646	0	0.0799147	-0.0155646	0.507603	-0.0155646	0.0311291	0	0.0996629	0	0	0	0.733875	-0.0311291
338	0	0	0.624001	-0.0685337	1.02985	0	0.0508773	0	0	-0.0882819	0	0	1.70473	-0.156816
339	0	0	0.0975711	-0.0466937	0.146357	-0.0622583	0	-0.0155646	0	0	0	0	0.243928	-0.124517
340	0	0	0.0685337	-0.181669	0.0529692	0	0.0664419	-0.0487855	0.0176564	-0.0176564	0	-0.0176564	0.205601	-0.265768
341	0.0311291	0	0.0487855	0	0.690443	0	0.0487855	0	0.0685337	-0.205601	0	-0.0155646	0.887677	-0.221166
342	0	0	0.0664419	0	0.506682	-0.0487855	0	-0.154724	0	-0.183761	0	0	0.573124	-0.387271
343	0	0	0.0155646	0	0	-0.361247	0	-0.140081	0.0155646	0	0	0	0.0311291	-0.501328
344	0.0176564	0	0.510865	-1.8269	0.27924	-6.46738	0.0975711	-0.0685337	0.0155646	-0.0155646	0	0	0.920898	-8.37838
345	0	0	0.0176564	-0.401665	0.033221	-0.533627	0	0	0	-0.0311291	0	0	0.0508773	-0.966421
346	0	-0.228363	0.0820065	0	0.199326	-0.0508773	0	0	0	-0.0311291	0	0	0.281332	-0.31037
347	0.033221	0	0	0	0	0	0	0	0.0643501	0	0	0	0.0975711	0
348	0.0508773	-0.0353128	0	0	0.330118	-0.0155646	0.1287	-0.0155646	0.254387	-0.0622583	0	0	0.764082	-0.1287
349	0	0	0.033221	-0.0311291	2.08037	-0.103846	0	-0.0996629	0	-0.0996629	0	0	2.11359	-0.334301
350	0	0	1.24474	-0.0487855	0.471369	-2.79148	0	-0.0529692	0	0	0	0	1.71611	-2.89324
351	0	0	0.0176564	-1.39737	0.0664419	-1.87711	0	0	0	0	0	0	0.0840983	-3.27448
352	0	-0.17238	0	-0.94366	0	0	0	0	0	0	0	0	0	-1.11604
353	0	-0.0778229	0	0	0	0	0	0	0	0	0	0	0	-0.0778229
354	0	0	0	0	0	0	0	0	0	0	0	0	0	0
355	0	0	0	0	0	0	0	0	0	-0.0155646	0	0	0	-0.0155646
356	0	0	0	0	0	0	0	0	0	0	0	0	0	0
357	0.0176564	0	0.229533	-0.0176564	0.35405	0	0	0	0.0176564	0	0	0	0.618895	-0.0176564
358	0	0	0.0353128	-0.0176564	0.0176564	0	0.0176564	0	0	0	0	0	0.0706255	-0.0176564
359	0	0	0	0	0	0	0	0	0	0	0	0	0	0
360	0	0	0	0	0	-0.0176564	0	0	0	0	0	0	0	-0.0176564
361	0	0	0	0	0	0	0	0	0	-0.0155646	0	0	0	-0.0155646
362	0	0	0	0	0.0311291	0	0	0	0.0706255	-0.0176564	0	0	0.101755	-0.0176564
363	0	0	0.0176564	0	0	0	0	0	0	0	0	0	0.0176564	0
364	0	0	0	0	0.0155646	0	0	0	0.0176564	0	0	0	0.033221	0
365	0	0	0	0	0	0	0	0	0	0	0	0	0	0
366	0	0	0	-0.0155646	0	-0.261584	0	0	0	-0.0643501	0	0	0	-0.341499
367	0	0	0	0	0	-0.0176564	0	0	0	0	0	-0.438148	0	-0.455804
368	0	0	0.0466937	0	0.113136	-0.0508773	0	0	0.205601	0	0	-0.0176564	0.365431	-0.0685337
369	0.0176564	-0.0155646	0.602161	-0.0176564	2.22162	0	0	0	0.261584	-0.0529692	0	0	3.10302	-0.0861901
370	0	0	0	0	0.0353128	0	0.0353128	0	0	0	0	0	0.0706255	0
371	0	0	0	0	0	-1.34649	0	-0.0508773	0	-0.221166	0	0	0	-1.61854
372	0	0	0.0155646	0	0.0529692	-0.0176564	0	0	0	0	0	0	0.0685337	-0.0176564
373	0	-0.0176564	0.115227	-0.0996629	0.0664419	-0.033221	0	0	0.0664419	0	0	0	0.248111	-0.15054
374	0.0643501	0	0.347774	0	1.16901	0	0.0176564	0	0.0466937	0	0	-0.0529692	1.64548	-0.0529692
375	0	0	0.30108	0	0.474383	0	0	0	0.0487855	0	0	0	0.824248	0
376	0	0	0.207693	-0.033221	0	0	0	0	0	0	0	0	0.207693	-0.033221
377	0	-0.0155646	0	-0.0176564	0	-0.0466937	0	-0.0176564	0	0	0	-0.0155646	0	-0.113136
378	0	0	1.22708	0	0.0622583	-0.0176564	0	0	0	0	0	0	1.28934	-0.0176564
379	0	0	0	0	0	-0.0311291	0	-0.0353128	0.0311291	-0.0840983	0	0	0.0311291	-0.15054
380	0	0	0.0622583	-0.0466937	0	-0.0176564	0	0	0	0	0	-0.0155646	0.0622583	-0.0799147
381	0	0	0	0	0	0	0	0	0	0	0	0	0	0
382	0	0	0	0	0	0	0	0	0.0155646	0	0	0	0.0155646	0
383	0	-0.0529692	0	0	0	-0.0176564	0	0	0	0	0	0	0	-0.0706255
384	0	0	0	0	0	0	0	0	0	0	0	0	0	0
385	0	0	0	0	0	0	0	0	0	0	0	0	0	0
386	0	0	0	0	0	0	0	0	0	0	0	0	0	0
387	0	0	0	0	0	0	0	0	0	0	0	-0.0176564	0	-0.0176564
388	0	0	0	0	0	0	0	0	0	0	0	0	0	0
389	0	0	0	-0.0311291	0.0466937	-0.791028	0	0	0.0155646	-0.168197	0	0	0.0622583	-0.990353
390	0	0	0	-0.250203	0	-0.154724	0	0	0	0	0	0	0	-0.404927
391	0	0	0	-0.0975711	0	0	0	0	0	0	0	0	0	-0.0975711
392	0	0	0.0643501	-0.115227	0.033221	-0.033221	0	0	0.0487855	0	0	0	0.146357	-0.148448
393	0	0	0	0	0.0155646	0	0	0	0	0	0	0	0.0155646	0
394	0	0	0.0353128	-0.0487855	0.0176564	-0.0155646	0	0	0	-0.0311291	0	-0.0353128	0.0529692	-0.130792
395	0	-0.033221	0	0	0.0176564	0	0	-0.126608	0	-0.486933	0	0	0.0176564	-0.646763
396	0	0	0.0508773	0	0.0155646	-0.101755	0	-0.134976	0.0176564	0	0	0	0.0840983	-0.23673
397	0.146357	0	1.45218	-0.573124	0.651868	-0.988261	0	0	0	0	0	0	2.25041	-1.56138
398	0	-0.111044	0.0155646	-2.48647	0.0353128	-0.0529692	0	0	0	-0.0155646	0	0	0.0508773	-2.66604
399	0	-0.0466937	0.285516	-0.0155646	0.0685337	-0.0466937	0	0	0	0	0	0	0.35405	-0.108952
400	0.0155646	-0.0176564	0.117319	0	0.0311291	0	0	0	0	-0.0311291	0	0	0.164013	-0.0487855
401	0.0155646	-0.0176564	0	-0.0353128	0	-0.111044	0	0	0	0	0	0	0.0155646	-0.164013
402	0	-0.0311291	0	-0.0685337	0	0	0	0	0	0	0	0	0	-0.0996629
403	0	0	0.033221	0	0.0664419	-0.0643501	0	0	0	-0.219074	0	0	0.0996629	-0.283424
404	0	-0.0155646	0	-0.0664419	0	-0.179578	0	-0.0643501	0	-0.0508773	0	0	0	-0.376811
405	0	-0.0353128	0.033221	-1.22407	0.228363	-0.431872	0	0	0.105938	-0.0954792	0	0	0.367522	-1.78673
406	0	0	0	-3.18294	0	0	0	-0.0155646	0	-0.0664419	0	0	0	-3.26494
407	0	-0.0778229	0	0	0	-2.81332	0	-0.033221	0	-0.132884	0	-0.0487855	0	-3.10604
408	0	0	0	-5.19619	0	-3.17783	0	-0.0529692	0	-0.174472	0	0	0	-8.60146
409	0	-0.134976	0.0155646	-0.809854	0.033221	-0.946921	0	-0.033221	0	0	0	0	0.0487855	-1.92497
410	0	0	0.0155646	-0.0643501	0.0508773	0	0.0155646	0	0.033221	-0.130792	0	0	0.115227	-0.195142
411	0.0155646	-0.0155646	0.501328	0	0.876296	0	0.0353128	-0.0176564	0	-0.0353128	0.0706255	0	1.49913	-0.0685337
412	0	0	0.287608	0	0.27924	-1.5054	0	-0.105938	0	-0.0311291	0	0	0.566848	-1.64247
413	0.0311291	0	0	-0.433964	0	-0.0311291	0	-0.0155646	0	-0.0155646	0	0	0.0311291	-0.496223
414	0	-0.152632	0.0311291	-0.033221	0.0353128	0	0	-0.0706255	0	-0.115227	0	0	0.0664419	-0.371706
415	0	-0.15054	0	-0.293883	0	-2.41049	0	-0.175394	0	-0.0155646	0	0	0	-3.04587
416	0	0	0	-1.70473	0	-0.205601	0	0	0	-0.0155646	0	0	0	-1.92589
417	0	-0.139159	0	-0.0882819	0	0	0	0	0	-0.881401	0	-0.0508773	0	-1.15972
418	0	0	0	0	0	-0.478566	0	-1.13788	0.132884	-0.584504	0	-0.0155646	0.132884	-2.21652
419	0	0	0	-1.01847	0	-1.45243	0	-0.174472	0.0529692	-0.0176564	0.0311291	-0.0311291	0.0840983	-2.69416
420	0	-0.0685337	0	-0.0706255	0.0155646	-0.0176564	0	0	0.361247	-0.0643501	0	0	0.376811	-0.221166
421	0	-0.033221	0	-0.618647	0.15054	-0.0353128	0.0176564	-0.132884	0	-0.197234	0	0	0.168197	-1.0173
422	0	-0.0861901	0.369614	0	0.949935	-1.5823	0.0155646	0	0.536641	-0.0155646	0	0	1.87175	-1.68406
423	0.033221	0	0.772449	-2.53433	0.134976	-0.033221	0.0155646	-0.0176564	0.033221	-0.918806	0	-0.033221	0.989431	-3.53723
424	0.56777	-0.0685337	0.0508773	0	0.540824	0	0	-0.0664419	0.383087	-0.197234	0	0	1.54256	-0.33221
425	0	-0.0176564	0.0466937	-0.134976	0.0176564	-0.571954	0	-0.666511	0	-0.212799	0	-0.0996629	0.0643501	-1.70356
426	0	0	0.0353128	-0.115227	0.695548	-1.34951	0	0	0.161921	-0.0466937	0	0	0.892782	-1.51143
427	0	0	0.152632	-0.964578	0	-0.033221	0	-0.156816	0	-0.146357	0	0	0.152632	-1.30097
428	0	-0.241836	0	0	0.033221	-0.604253	0	-0.154724	0.181669	-0.0466937	0	-0.0176564	0.21489	-1.06516
429	0	0	0	-0.555467	0.033221	-0.54827	0.0353128	-0.152632	0	-0.197234	0	0	0.0685337	-1.4536
430	0	0	0	-0.0820065	0	-0.0176564	0	0	0.126608	-0.0155646	0	0	0.126608	-0.115227
431	0	0	0	-0.101755	0	-0.0155646	0	0	0.0685337	-0.0487855	0	0	0.0685337	-0.166105
432	0	-0.0176564	0	0	0.141251	-0.0176564	0.139159	0	0.033221	-0.508773	0	0	0.313631	-0.544086
433	0	0	0.192128	0	0.0820065	-0.033221	0	-0.427689	0.0176564	-0.166105	0	0	0.291791	-0.627015
434	0	0	0.210707	0	0.033221	-0.497392	0	0	0	0	0	0	0.243928	-0.497392
435	0	0	0	0	0	0	0	0	0	0	0	0	0	0
436	0	0	0	0	0	0	0	0	0	0	0	0	0	0
437	0	0	0	0	0	0	0	0	0	0	0	0	0	0
438	0	0	0	0	0	0	0	0	0	0	0	0	0	0
439	0	0	0	0	0	0	0	0	0	0	0	0	0	0
440	0	0	0.113136	0	0.431872	0	0	0	0	-0.0311291	0	0	0.545008	-0.0311291
441	0	-0.0155646	0	0	0	0	0	-0.0155646	0	0	0	0	0	-0.0311291
442	0	0	0	0	0	-0.166105	0	0	0	0	0	0	0	-0.166105
443	0	0	0	0	0	-0.101755	0	0	0	-0.0176564	0	0	0	-0.119411
444	0	0	0	-0.400743	0	-0.854456	0	-0.115227	0	-0.126608	0	-0.0176564	0	-1.51469
445	0	0	0	0	0	0	0	0	0	-0.0311291	0	0	0	-0.0311291
446	0.033221	0	0.520154	-0.185853	0.0176564	0	0.0176564	0	0	-0.0176564	0	0	0.588688	-0.203509
447	0	0	0	0	0	0	0.0311291	0	0.0176564	0	0	0	0.0487855	0
448	0	-0.0311291	0.0155646	0	0	0	0	-0.0155646	0	0	0	-0.033221	0.0155646	-0.0799147
449	0	0	0	0	0	-0.628184	0	-0.0311291	0.0155646	-0.515049	0	-0.033221	0.0155646	-1.20758
450	0	0	0	-1.60925	0	-0.111044	0	-0.0311291	0	-0.164013	0	-0.0311291	0	-1.94656
451	0	0	0	0	0	-0.46208	0	-0.161921	0	-0.494131	0	0	0	-1.11813
452	0	-0.033221	0	-1.82949	0	-1.97652	0	-0.410032	0	-0.410032	0	-0.144265	0	-4.80357
453	0	-0.259492	0	-2.24672	0.0155646	-0.283424	0	-0.0487855	0	-6.51641	0	0	0.0155646	-9.35484
454	0	-0.252295	0	-0.465093	0	-1.6018	0	-1.94447	0	-0.274135	0	-0.0353128	0	-4.57311
455	0	-0.0176564	0	-0.0954792	0	-0.276227	0	0	0	0	0	0	0	-0.389362
456	0.0155646	-0.0820065	0.0706255	-1.15437	0.0311291	-0.932279	0	-0.0155646	0	-0.0487855	0	0	0.117319	-2.233
457	0	-0.0353128	0	-0.629106	0	-0.0176564	0	0	0	0	0	0	0	-0.682076
458	0	-0.152632	0	-0.117319	0	-0.726677	0.0996629	0	0	-0.0155646	0	0	0.0996629	-1.01219
459	0	-0.119411	0.0353128	-3.35205	0	-0.25857	0	-0.0487855	0.101755	-0.336393	0	-0.0820065	0.137067	-4.19722
460	0	-0.17238	0.0487855	-0.142173	0.0155646	-0.682076	0	-0.343591	0	-0.879309	0	-0.0529692	0.0643501	-2.2725
461	0	-0.0176564	0	-0.425597	0	-1.09002	0	-0.187945	0	-0.105938	0	-0.0643501	0	-1.8915
462	0.0353128	-0.0508773	0	-0.746426	0	-1.10767	0.0155646	-0.423505	0	-3.0949	0	-0.115227	0.0508773	-5.53861
463	0	-0.216982	0	-0.695548	0.0176564	-1.93727	0	-1.43151	0	-1.09629	0	-0.179578	0.0176564	-5.55719
464	0	-0.0155646	0	-0.947843	0	-1.54465	0	-0.367522	0	-1.68381	0	-0.0353128	0	-4.5947
465	0	-0.240914	0	-0.224179	0	-1.53954	0.0353128	-0.296897	0	-0.248111	0	-0.0508773	0.0353128	-2.60052
466	0	0	0	-0.0840983	0	-0.166105	0	0	0	0	0	0	0	-0.250203
467	0	-0.98734	0	-1.99861	0	-0.303172	0	-0.17238	0.0466937	-1.21244	0	-0.276227	0.0466937	-4.95017
468	0	-0.0882819	0	-0.773619	0.0155646	-0.35405	0	-0.581491	0.0155646	-0.746426	0	0	0.0311291	-2.54387
469	0	-0.0643501	0	-0.113136	0	-1.10466	0	-0.154724	0	-0.101755	0	-0.0487855	0	-1.58741
470	0	-0.0155646	0.0508773	-0.0311291	0.0176564	-0.033221	0.0176564	0	0.0840983	-0.033221	0	-0.0353128	0.170288	-0.148448
471	0	0	0.0706255	0	0	-0.0176564	0	0	0.1287	0	0	0	0.199326	-0.0176564
472	0	-0.0155646	0	0	0	0	0	0	0.0954792	0	0	0	0.0954792	-0.0155646
473	0	0	0.0685337	0	0.197234	0	0.103846	0	0.181669	-0.0664419	0.0176564	0	0.56894	-0.0664419
474	0	0	0.457896	0	0.489025	0	0.0643501	-0.033221	0.0311291	-0.033221	0	-0.0155646	1.0424	-0.0820065
475	0	0	0.1287	0	0.314553	-0.0155646	0.0487855	-0.0487855	0.208615	-0.31037	0	-0.0176564	0.700654	-0.392376
476	0.126608	0	3.14461	-1.19386	0.802408	-0.0176564	0.174472	-1.2603	0.0664419	-2.24764	0.0155646	0	4.33011	-4.71947
477	0.033221	-0.0311291	0.436978	-0.0706255	0.730861	-5.83526	0.0176564	-0.290621	4.71922	-0.356141	0.181669	-0.31037	6.11961	-6.89415
478	0.0155646	0	0.0311291	-2.49249	0.152632	-0.542916	0.0508773	-0.181669	0.148448	-1.66615	0.0155646	0	0.414216	-4.88323
479	0.0353128	-0.204431	0.164013	-2.44789	0	-0.856548	0.0685337	-0.190958	0.764082	-0.529444	0	0	1.03194	-4.22927
480	0.0155646	-0.0706255	0	-0.400743	0.0155646	-3.14018	0.0155646	-0.0311291	0	-0.033221	0	0	0.0466937	-3.6759
481	0	-0.0706255	0.363339	-0.57011	0.584504	-0.263676	0	-0.0155646	0	-0.0882819	0	0	0.947843	-1.00826
482	0	0	1.54883	-0.0954792	0.0353128	0	0.0861901	0	0.170288	0	0	0	1.84063	-0.0954792
483	0.144265	0	0.179578	0	3.20595	0	0.0508773	0	0.137067	-0.0466937	0	0	3.71773	-0.0466937
484	0	0	0	-0.0176564	0	0	0	0	0	0	0	0	0	-0.0176564
485	0.0954792	0	2.44513	-0.0176564	1.8023	0	0.166105	0	0.0311291	-0.0529692	0.0466937	-0.0176564	4.58683	-0.0882819
486	0.0155646	0	0.25857	0	0.0685337	0	0	0	0.0840983	-0.0176564	0	0	0.426767	-0.0176564
487	0.0487855	0	1.60808	-0.0176564	0.221166	0	0	0	0.0176564	0	0	0	1.89569	-0.0176564
488	0	0	0.0155646	-0.0508773	0.0466937	-0.0840983	0	0	0	-0.0311291	0	0	0.0622583	-0.166105
489	0	0	0	-0.0996629	0	0	0.0176564	-1.00383	0	-0.412124	0	-0.033221	0.0176564	-1.54883
490	0	0	0.0176564	-0.033221	0.0176564	-4.26668	0	-0.0311291	0	0	0	0	0.0353128	-4.33103
491	0	0	0	-1.39737	0	-0.0176564	0	0	0.0176564	-0.0353128	0	0	0.0176564	-1.45034
492	0	-0.0353128	0	0	0	0	0	0	0	0	0	0	0	-0.0353128
493	0	0	0	-0.265768	0	-0.275057	0	-0.0529692	0.0311291	-0.187945	0	-0.033221	0.0311291	-0.814959
494	0	-0.159829	0	-0.248111	0.0311291	-0.684167	0	-0.230455	0	-0.653038	0	0	0.0311291	-1.9756
495	0	0	0.349866	-0.252295	0.132884	-1.51678	0	-0.033221	0.033221	-0.0353128	0	0	0.515971	-1.83761
496	0	-0.0176564	0.221166	-0.65513	0.119411	-0.388192	0	0	0.0466937	-0.0353128	0	0	0.387271	-1.09629
497	0	-0.0882819	0.0643501	-1.40248	0	-0.0353128	0.0622583	0	0	0	0	0	0.126608	-1.52607
498	0	0	0.0311291	0	0.0487855	-0.0487855	0	0	0	0	0	0	0.0799147	-0.0487855
499	0	0	0.17238	-0.0529692	0	0	0	0	0	0	0	0	0.17238	-0.0529692
500	0	0	0	0	0	0	0	0	0	0	0	0	0	0
501	0	0	0.744334	0	0.484842	0	0	0	0.0176564	-0.0487855	0	0	1.24683	-0.0487855
502	0.0155646	0	0.59078	0	0.0508773	-0.0155646	0	0	0	0	0	0	0.657222	-0.0155646
503	0	0	0.0311291	-0.199326	0	0	0	-0.0176564	0	0	0	0	0.0311291	-0.216982
504	0	0	0	-0.17238	0	0	0	0	0	0	0	0	0	-0.17238
505	0	-0.0176564	0	-0.0155646	0	0	0	-0.0664419	0	-0.380995	0	0	0	-0.480658
506	0	0	0	-0.0155646	0.0176564	-0.0861901	0	-0.0311291	0	0	0	0	0.0176564	-0.132884
507	0	0	0	0	0	-0.117319	0	0	0	0	0	0	0	-0.117319
508	0	0	0.0508773	-0.0508773	0.0466937	-0.0706255	0	0	0	-0.0176564	0	0	0.0975711	-0.139159
509	0	-0.0176564	0	-0.0487855	0	-0.0353128	0	0	0	0	0	0	0	-0.101755
510	0	-0.0155646	0	0	0	-0.033221	0.0311291	0	0	-0.212799	0	0	0.0311291	-0.261584
511	0	0	0.0155646	0	0.250203	0	0.0664419	0	0.113136	0	0	-0.0487855	0.445345	-0.0487855
512	0	0	0.497392	0	0.287608	0	0.0840983	-0.113136	0.0155646	-0.175394	0	-0.0311291	0.884663	-0.319659
513	0	0	0	-0.0155646	0	-0.597055	0	-0.0353128	0	-0.0685337	0	-0.0353128	0	-0.751779
514	0.216982	-0.0529692	0.624001	-0.246019	1.39411	-0.203509	0	-0.0643501	0.0311291	-0.223258	0.0529692	0	2.31919	-0.790106
515	0	-0.0155646	0	-0.285516	0	-0.250203	0	0	0.119411	-0.8045	0	-0.033221	0.119411	-1.389
516	0	0	0	-0.0176564	0.0487855	0	0	-0.256479	0.0176564	-0.334301	0	-0.117319	0.0664419	-0.725756
517	0	-0.0155646	0	-0.155646	0.0996629	-2.15819	0	-0.50459	0.0176564	-4.5501	0	-0.21489	0.117319	-7.59898
518	0	0	0	-0.830524	0	-0.337315	0	-1.01939	0	-2.28271	0	-0.0155646	0	-4.4855
519	0.0353128	0	0	0	0	-0.17238	0	0	0	0	0	0	0.0353128	-0.17238
520	0	0	0.0155646	-5.35301	0	-0.962238	0.0155646	-0.0706255	0	-0.117319	0	0	0.0311291	-6.50319
521	0	-0.404927	0.0155646	-3.74259	0.0155646	-0.491117	0	-0.0685337	0	0	0	0	0.0311291	-4.70716
522	0	0	0.0176564	-0.179578	0	-1.70891	0.0155646	-0.0529692	0	-0.0176564	0	0	0.033221	-1.95911
523	0.0778229	0	0.506682	-0.0664419	0.183761	-0.0622583	0	0	0.0155646	0	0.0176564	0	0.801487	-0.1287
524	0	0	1.36089	0	0	-0.0466937	0.0706255	0	0	-0.23673	0.0155646	-0.033221	1.44708	-0.316645
525	0	0	0	0	0	0	0	-0.0353128	0.0799147	0	0	0	0.0799147	-0.0353128
526	0	0	0.475552	-0.617725	0.814959	-0.89186	0.228363	-0.0176564	0.752701	-0.0353128	0	0	2.27158	-1.56255
527	0.0353128	-0.0155646	0.0861901	-0.720402	0.0954792	-0.0353128	0.117319	0	0.491117	0	0	0	0.825418	-0.771279
528	0	-0.0466937	0.17238	0	0.0529692	-0.600069	0	0	0.190037	0	0	0	0.415386	-0.646763
529	0.0529692	-0.0685337	0	-0.407019	0.0706255	-0.179578	0.115227	0	0.161921	-0.033221	0	0	0.400743	-0.688351
530	0	0	0.033221	0	0	0	0	0	0	0	0.0155646	0	0.0487855	0
531	0.0882819	-0.0176564	4.90858	-0.0176564	0.0975711	-0.170288	0.0155646	0	0.0508773	0	0	0	5.16088	-0.205601
532	0	0	0.0664419	-4.88047	0	-0.275057	0	-0.234639	0.0176564	-1.16181	0	-0.929265	0.0840983	-7.48124
533	0	-0.254387	0	-0.272043	0.385179	-0.770357	0	-0.0799147	0	-2.83307	0	0	0.385179	-4.20977
534	0	0	0.0643501	-0.0996629	0.170288	-8.48783	0.0155646	-0.78383	0.711113	-1.05797	0	-0.0861901	0.961316	-10.5155
535	0	0	0.0685337	-1.03914	0.0176564	-0.0176564	0.0176564	-0.0311291	0	-1.28842	0	0	0.103846	-2.37634
536	0	0	0.847258	-0.134976	0.181669	-0.23673	0	-0.398651	0	-0.416308	0	0	1.02893	-1.18667
537	0	0	0.0155646	-0.420492	0	-1.1014	0	-0.0529692	0	-0.312461	0	0	0.0155646	-1.88732
538	0.0466937	-0.0155646	0.387271	-0.168197	0.776385	-0.101755	0.0353128	-0.0155646	0	0	0	0	1.24566	-0.30108
539	0	-0.715296	0.243928	-0.325934	0.272043	-2.92738	0	-0.0996629	0.0706255	-0.0487855	0	0	0.586596	-4.11706
540	0	0	0.0155646	-0.212799	0	-0.549192	0	-0.0353128	0.253217	0	0	0	0.268781	-0.797303
541	0	-0.0799147	0.154724	-0.838891	0.484842	-0.443253	0.033221	-0.0176564	0.0176564	-0.0664419	0	-0.0685337	0.690443	-1.51469
542	0	-0.201418	0	-2.36613	0	-0.0622583	0	-0.154724	0	-0.130792	0	0	0	-2.91533
543	0	-0.294805	0.0176564	-0.0353128	0.119411	-2.37634	0.0353128	-0.394468	0.159829	-0.343591	0	-0.154724	0.33221	-3.59924
544	0	0	0	-0.738058	0.0155646	-0.0529692	0.0311291	-0.0353128	0	-0.717388	0	-0.033221	0.0466937	-1.57695
545	0	-0.130792	0.387271	-0.0353128	0.481828	-1.65477	0	-0.0996629	0.0353128	-1.10257	0	0	0.904411	-3.02311
546	0.0155646	-0.0487855	1.37553	-4.63863	0.0799147	-0.174472	0.272043	-1.24591	0.819143	-0.0706255	0.113136	0	2.67533	-6.17842
547	0	-0.033221	0.0176564	0	1.32047	-0.0840983	0	0	0.429781	-0.0622583	0	-0.119411	1.76791	-0.298989
548	0.0155646	0	0.187945	-0.851194	0.23673	-0.226271	0.0529692	-0.033221	0.0487855	-1.45545	0	0	0.541994	-2.56613
549	0.0176564	0	0.0176564	0	0.0353128	-0.0353128	0.0664419	0	0.0508773	-0.197234	0	0	0.187945	-0.232547
550	0	0	0.0487855	-0.101755	0	-0.0820065	0	-0.115227	0	-0.573124	0	0	0.0487855	-0.872112
551	0.0176564	0	0	-0.0353128	0	-0.735045	0	-0.146357	0	-0.732953	0	-0.0353128	0.0176564	-1.68498
552	0	0	0.994537	-0.0176564	0.0685337	-0.0311291	0	0	0.0685337	0	0	0	1.1316	-0.0487855
553	0	-0.0155646	0.0685337	-0.0685337	0.287608	0	0	0	0	0	0	0	0.356141	-0.0840983
554	0	0	0	-0.0176564	0	-0.0176564	0	0	0.0176564	0	0	0	0.0176564	-0.0353128
555	0	0	0.121503	0	0.119411	0	0	0	0.0861901	0	0	0	0.327104	0
556	0.0176564	0	0.349866	0	1.20315	0	0.0311291	0	0.0155646	0	0	0	1.61737	0
557	0	0	0.944829	0	0.259492	0	0.0353128	0	0.289699	-0.600069	0.0311291	0	1.56046	-0.600069
558	0.148448	0	1.4731	0	2.05342	-0.0176564	0.349866	0	1.90707	0	0	0	5.93191	-0.0176564
559	0.0176564	0	2.36613	-0.0861901	2.34011	-0.433964	0.226271	0	0.181669	-0.0508773	0	-0.033221	5.13184	-0.604253
560	0	0	0.101755	-0.201418	0.506682	-0.0508773	0	-0.101755	0.385179	-0.201418	0	0	0.993615	-0.555467
561	0	0	0.799395	-0.0176564	0.142173	-0.293883	0.0311291	-0.0311291	0.447437	0	0	0	1.42013	-0.342669
562	0	0	0	-0.0685337	0.0311291	0	0.0155646	0	0.0176564	0	0	0	0.0643501	-0.0685337
563	0.0176564	-0.139159	0.115227	-0.670695	0.187945	0	0	-0.0487855	0.0529692	0	0	0	0.373798	-0.858639
564	0.0155646	0	1.26332	-0.0820065	0.117319	-0.0155646	0.124517	0	0.212799	-0.0155646	0	0	1.73352	-0.113136
565	0.0643501	-0.0176564	0.345682	-0.772449	0.91253	-0.0933874	0.0176564	-0.285516	0.033221	-0.0996629	0	-0.0706255	1.37344	-1.3393
566	0.0311291	0	2.30154	-0.199326	0.254387	-2.86119	0	0	0.168197	-1.70983	0	-0.0155646	2.75525	-4.78591
567	0.148448	-0.0353128	0.424675	-1.42432	1.08491	-0.746426	0.0643501	-0.0311291	0.0664419	0	0	-0.0176564	1.78883	-2.25484
568	0	-0.0508773	1.60088	-0.0996629	0.360325	-0.1287	0	-0.0176564	0.0155646	-0.21489	0	0	1.97677	-0.511787
569	0.0176564	-0.0529692	0.0353128	-0.487855	0.0508773	-0.0176564	0	-0.0996629	0.0311291	-2.53316	0.0155646	0	0.15054	-3.1913
570	0.0529692	-0.0353128	1.5054	0	0	-0.588688	0	0	0.148448	-0.0155646	0	0	1.70682	-0.639565
571	0.033221	0	1.03077	-0.383087	2.84144	-0.121503	0.265768	-0.103846	0.210707	-0.343591	0.0311291	0	4.41303	-0.952027
572	0.0155646	-0.0353128	0.304094	-0.0685337	1.95887	-0.298989	0.0176564	-0.0353128	0.955041	-0.0176564	0	0	3.25122	-0.455804
573	0.0706255	0	15.8872	0	5.49702	-0.15054	0.746426	0	0.197234	-0.0685337	0	0	22.3985	-0.219074
574	0.0529692	-0.0311291	1.20106	-0.221166	4.09104	-0.0176564	0	-0.119411	0	-0.0155646	0	0	5.34506	-0.404927
575	0	0	0.154724	0	0	-0.0975711	0	0	0.473461	-0.0685337	0	0	0.628184	-0.166105
576	0.294805	0	0.631198	-0.117319	2.49157	0	0.201418	-0.28853	0.134976	0	0.0176564	0	3.77162	-0.405849
577	0	-0.033221	0.32292	0	0.709021	-0.0840983	0	0	0.0840983	-0.181669	0	0	1.11604	-0.298989
578	0	0	0.0311291	-0.670695	0.033221	0	0	-0.243928	0.033221	-1.08073	0	-0.0529692	0.0975711	-2.04832
579	0	0	0	-0.0176564	0.123595	0	0.0176564	0	0.398651	0	0	0	0.539903	-0.0176564
580	0	0	2.44463	-0.0155646	1.6162	0	0.682997	0	0.246019	0	0	0	4.98984	-0.0155646
581	0.0529692	0	1.93844	-0.0155646	4.02091	-0.033221	0.0799147	0	0.132884	-0.0840983	0	-0.0311291	6.22512	-0.164013
582	0	0	0.0799147	0	0	-0.0706255	0.209785	-0.0353128	0.0820065	0	0	0	0.371706	-0.105938
583	0.201418	0	2.87767	0	1.75561	-0.0311291	0.0664419	-0.0706255	0.0529692	-0.0176564	0	0	4.95411	-0.119411
584	0.0176564	0	0.0155646	-0.380995	0	-0.0975711	0.0155646	-0.0176564	0.447437	-0.0840983	0	0	0.496223	-0.580321
585	0.103846	-0.0155646	2.81123	-0.183761	2.02857	0	0.445345	0	0.615634	0	0.0176564	0	6.02228	-0.199326
586	0.0176564	0	0.146357	-0.0487855	0.955041	-0.177486	0	-0.0353128	0.0353128	-0.0529692	0.0176564	0	1.17202	-0.314553
587	0	-0.0155646	0.801487	-0.190037	0.0954792	-0.729939	0.0706255	-0.0311291	1.05052	-0.316645	0	-0.449529	2.01811	-1.73284
588	0.0176564	0	0.0643501	0	0.111044	0	0.0840983	0	0	-0.904163	0	0	0.277149	-0.904163
589	0	0	2.03928	0	0.98734	-0.367522	0	-0.0508773	0	-0.591702	0	0	3.02662	-1.0101
590	0	0	0.0643501	-1.75653	0.0353128	-5.8766	0.0487855	-0.550362	0.219074	-1.54976	0	-0.205601	0.367522	-9.93885
591	0.0529692	0	0.443253	-0.276227	0.551284	-0.0933874	0.0529692	-0.0176564	0.197234	-0.0353128	0.0155646	0	1.31327	-0.422583
592	0.0176564	-0.0155646	1.15972	-0.126608	0.250203	0	0	-0.0685337	0	-0.156816	0	0	1.42758	-0.367522
593	0.0176564	-0.0353128	0.0311291	-0.033221	0	-0.994537	0.0176564	-0.0487855	0.267859	-0.144265	0	0	0.334301	-1.25612
594	0.620739	0	3.49749	-0.161921	3.9317	0	1.65385	0	0.817973	-0.144265	0	0	10.5218	-0.306186
595	0.0155646	-0.033221	0.785922	-0.230455	2.13777	-0.394468	0.0466937	-0.0487855	0.859561	-0.166105	0	0	3.84551	-0.873034
596	0	-0.0176564	1.09328	-0.0487855	1.02893	-0.0529692	0.267859	-0.345682	0.0155646	0	0.115227	0	2.52086	-0.465093
597	0.0529692	-0.0466937	0.50342	-0.0353128	0.294805	-2.84445	0	-0.0353128	0.30108	-0.0311291	0	-0.0176564	1.15227	-3.01056
598	0.166105	-0.033221	2.60077	-1.8023	1.46264	0	0.0311291	-0.0155646	0.0176564	-0.0155646	0	0	4.27831	-1.86665
599	0	-0.93437	0.0176564	-0.0155646	0.119411	-0.648855	0.0176564	-0.0487855	0.113136	-0.0622583	0	-0.0155646	0.267859	-1.7254
600	0.0353128	-0.0155646	0.0155646	-0.166105	0	-0.0155646	0.033221	0	0.132884	0	0	0	0.216982	-0.197234
601	0.44024	-0.0311291	1.82924	0	1.98514	0	0.0487855	0	0.0664419	0	0.0176564	0	4.38751	-0.0311291
602	0	0	0	0	0	0	0	0	0.0529692	0	0.0176564	0	0.0706255	0
603	0	0	0	0	0	0	0	0	0	0	0.0176564	0	0.0176564	0
604	0	0	0	0	0	0	0	0	0.033221	0	0	0	0.033221	0
605	0	0	0.0508773	0	1.43176	-0.0882819	0.0155646	-0.0466937	0.033221	-0.0353128	0	-0.0529692	1.53143	-0.223258
606	0	0	0.0685337	-0.0176564	0.0508773	-0.0861901	0	-0.0155646	0	-0.389362	0	-0.0155646	0.119411	-0.524338
607	0.101755	-0.0155646	1.85527	-0.0353128	0.0155646	0	0	0	0	0	0	0	1.97259	-0.0508773
608	0.0685337	-0.0176564	0	0	0	0	0	0	0	0	0	0	0.0685337	-0.0176564
609	0	0	0	0	0	0	0	0	0	0	0	0	0	0
610	0	0	0	0	0	0	0	0	0	0	0	0	0	0
611	0	0	0	0	0	0	0	0	0	0	0	0	0	0
612	0	0	0	0	0	0	0	0	0	0	0	0	0	0
613	0	0	0	0	0	0	0	0	0	0	0	0	0	0
614	0	0	0	0	0	0	0	0	0	0	0	0	0	0
615	0	-0.0176564	0.400743	-0.223258	0.0311291	-0.0353128	0	-0.121503	0	-0.216982	0	-0.0487855	0.431872	-0.663497
616	0.0353128	0	2.0669	0	0.8045	0	0.0685337	-0.0176564	0.0311291	-0.216982	0	-0.0508773	3.00637	-0.285516
617	0	0	0.0487855	-0.367522	0.19305	-0.330118	0	-1.20851	0.0155646	-0.604253	0	0	0.2574	-2.5104
618	0.0353128	-0.0820065	0.701824	-0.27924	0.27924	-1.09838	0	-0.210707	0.0155646	-0.0933874	0	-0.0487855	1.03194	-1.81251
619	0	-0.0176564	0.463002	-0.0975711	0.243006	-0.146357	0.0353128	0	0	-0.033221	0	0	0.74132	-0.294805
620	0	-0.0664419	0.206523	-1.59762	0.0622583	-0.811946	0.0685337	-0.0820065	0.115227	-0.224179	0.0176564	0	0.470199	-2.78219
621	0	-0.680906	0	-0.383087	0	-4.14751	0.0176564	-0.177486	0	-0.910439	0	-0.181669	0.0176564	-6.4811
622	0	-0.033221	0.123595	-4.34032	0.469277	-0.456726	0	-2.08338	0	-5.17527	0	-0.0861901	0.592872	-12.1751
623	0.0664419	-0.0155646	0.119411	0	0	-1.81159	0	-0.380995	0	-0.158907	0	-0.0643501	0.185853	-2.43141
624	0.101755	0	0.330118	-1.47218	0.113136	-1.60691	0.0353128	-0.0353128	0.0353128	-0.336393	0	-0.137067	0.615634	-3.58786
625	0.0155646	-0.175394	0	-2.16865	0	-1.3911	0	-0.0954792	0	-0.794289	0	0	0.0155646	-4.62491
626	0	-0.164013	0	-1.94866	0	-0.562664	0.0176564	-0.492039	0.113136	-0.476474	0.0176564	-0.117319	0.148448	-3.76117
627	0	0	0.0353128	-0.0155646	0.0176564	-0.0311291	0	0	0.363339	-0.0664419	0	-0.0954792	0.416308	-0.208615
628	0.0508773	-0.0155646	0.883493	-0.137067	2.82913	-0.993615	0.349866	-0.285516	0.44024	-3.02587	0.0487855	-0.033221	4.6024	-4.49086
629	0.0466937	-0.557559	0.365431	-1.21872	0.223258	-9.69892	0.263676	-1.72121	2.26296	-3.82016	0.0155646	-0.0975711	3.17758	-17.1141
630	0.144265	-0.0466937	1.2603	-4.73528	0.814037	-5.7289	0.627015	-2.81843	0.725756	-8.83376	0.137067	-0.436978	3.70844	-22.6
631	0	-0.330118	0	-1.17227	0	-7.64082	0	-0.597977	0.513879	-2.19049	0	-0.341499	0.513879	-12.2732
632	0	0	0.0176564	-0.78383	0.0155646	-0.959224	0.121503	-0.0664419	0.0820065	-10.5684	0.0155646	0	0.252295	-12.3779
633	0.0664419	-0.101755	0.0155646	-0.469277	0	-0.825418	0	-1.60088	0	-5.14272	0	-0.0706255	0.0820065	-8.21068
634	0	-0.0487855	0.0155646	-0.195142	0.0176564	-0.788014	0	-0.0176564	0.0353128	-0.722494	0	0	0.0685337	-1.77209
635	0.0176564	0	0	-0.742242	0.566848	-0.542916	0.0487855	0	0.033221	-0.475552	0	0	0.666511	-1.76071
636	0	-0.602161	1.07771	-0.692535	0.378903	-0.803578	0	-0.32292	0	-0.996629	0	0	1.45662	-3.41782
637	0.033221	-0.033221	0.254387	-0.15054	0.23673	-0.595885	0.0155646	-0.0311291	0.0353128	-0.376811	0	-0.0176564	0.575215	-1.20524
638	0.0176564	-0.0353128	0.0996629	-0.185853	0.361247	-0.208615	0.0176564	-0.0685337	0	-0.679984	0	-0.0353128	0.496223	-1.21361
639	0	0	0	-0.0353128	0.134976	-0.115227	0.0996629	-0.033221	0.033221	-0.0840983	0.0176564	-0.0706255	0.285516	-0.338485
640	0	0	0.170288	0	0.0155646	-0.179578	0	-0.137067	0.166105	-0.232547	0.0975711	-0.101755	0.449529	-0.650946
641	0	0	0.0353128	-0.0466937	0	-0.0664419	0.0975711	-0.0664419	0.246019	-1.20734	0.0155646	-0.0311291	0.394468	-1.41804
642	0.0176564	0	0	-0.0311291	0.580321	-0.0664419	0	0	0	-0.0840983	0.0466937	0	0.644671	-0.181669
643	0	-0.0487855	0.443253	-0.181669	0.142173	-0.409111	0.0664419	-0.170288	0.0840983	-0.383087	0	0	0.735967	-1.19294
644	0	-0.103846	0.0176564	-0.369614	0.0508773	-1.50239	0.0176564	-0.252295	0.154724	-0.105938	0	-0.0466937	0.240914	-2.38078
645	0	-0.876296	0.0176564	-3.11532	0.0706255	-7.98884	0.0155646	-0.751531	0.0799147	-1.90941	0	-0.303172	0.183761	-14.9446
646	0	-0.17238	0.0353128	-0.492039	0.168197	-1.70171	0.0155646	-0.744334	0.269951	-1.15227	0	-0.0353128	0.489025	-4.29805
647	0.0155646	-0.0529692	0.0820065	-0.320829	0.250203	-1.07353	0.0975711	-0.0508773	0.201418	-0.033221	0.0353128	-0.0155646	0.682076	-1.54699
648	0.0353128	0	0.0487855	-0.0685337	0.427689	-0.134976	0.0996629	0	0.0353128	-0.513879	0	-0.0311291	0.646763	-0.748517
649	0.0466937	0	0.117319	-0.0311291	0.345682	0	0.130792	-0.0353128	0.0508773	-0.0820065	0.0176564	0	0.709021	-0.148448
650	0	0	0	0	0.679062	-0.0529692	0.0353128	0	0.219074	0	0.0882819	0	1.02173	-0.0529692
651	0	0	0.164013	0	0.137067	-0.0529692	0.0353128	0	0.292713	-0.0155646	0	0	0.629106	-0.0685337
652	0.0487855	0	0.0861901	-0.0176564	0.962486	0	0.0311291	-0.0176564	0.0643501	0	0.0155646	0	1.20851	-0.0353128
653	0.0487855	-0.199326	1.14926	0	3.78719	-0.203509	0.197234	-0.105938	0.0685337	0	0	0	5.251	-0.508773
654	0.0311291	0	0.426767	-0.0664419	0.103846	0	0	0	0.314553	-0.0155646	0	0	0.876296	-0.0820065
655	0.0508773	-0.0311291	0.0643501	0	0.117319	0	0.0643501	0	0.0664419	-0.0508773	0	0	0.363339	-0.0820065
656	0	0	0.0664419	0	0.496223	0	0	-0.0706255	0.0706255	-0.210707	0	0	0.63329	-0.281332
657	0.0176564	0	3.30954	0	0.507603	-0.701824	0	-0.0622583	0.0155646	0	0	0	3.85037	-0.764082
658	0.0353128	0	1.65896	-0.534549	0.659314	-1.58415	0.0820065	-0.0311291	0.0840983	-0.0353128	0	-0.0529692	2.51969	-2.23811
659	0.033221	-0.148448	0.624923	-0.566848	3.68125	-0.313631	0.033221	-0.0820065	0.168197	-0.287608	0	0	4.54081	-1.39854
660	0.0155646	-0.0508773	0.298989	-0.394468	0.695548	-4.53755	0.0487855	-1.11303	0.154724	-0.30108	0	-0.0487855	1.21361	-6.44579
661	0	0	0.105938	-0.942738	0.199326	-7.47472	0	-0.254387	0.0664419	-0.527352	0	0	0.371706	-9.19919
662	0	-0.0466937	0	-2.74922	0	-3.01357	0	-0.232547	0.0353128	-0.438148	0	0	0.0353128	-6.48018
663	0	-0.0155646	0.0176564	-0.465093	0	-0.612372	0	0	0	0	0	0	0.0176564	-1.09303
664	0	-0.0466937	0.0155646	-0.766174	0.338485	-0.367522	0	-0.0311291	0	-0.0840983	0.0353128	0	0.389362	-1.29562
665	0	-0.0487855	0.0706255	-0.101755	0.0176564	-0.4184	0.0353128	0	0.156816	-0.0508773	0	0	0.28041	-0.619817
666	0	0	0	-0.166105	0	-0.0529692	0.0176564	0	0.0311291	0	0	0	0.0487855	-0.219074
667	0	-0.0155646	0	-0.37472	0.0176564	-0.0155646	0.0311291	-0.158907	0.0643501	-0.148448	0	0	0.113136	-0.713205
668	0	-0.0176564	0	0	0.0706255	-0.0840983	0	-0.183761	0.336393	0	0.0529692	0	0.459988	-0.285516
669	0	-0.117319	0.134976	-0.619817	0.197234	-4.67462	0.152632	0	0	-0.287608	0	0	0.484842	-5.69936
670	0.0664419	-0.166105	0	-0.775463	0.0466937	-0.670695	0	-0.644671	0	-0.843997	0	0	0.113136	-3.10093
671	0	-0.0529692	0.710191	-0.203509	0.1287	-0.991523	0	-0.0155646	0.21489	-0.0643501	0	0	1.05378	-1.32792
672	0	-0.0353128	0.0176564	-1.21989	0	-2.49994	0.0529692	-0.334301	0.0176564	-0.334301	0	0	0.0882819	-4.42374
673	0	-0.219074	0	-1.00081	0.0155646	-2.59031	0	-0.0664419	0.0176564	-0.424675	0	0	0.033221	-4.30132
674	0	-0.25857	0.420492	-0.033221	0.0664419	0	0.0799147	0	0.148448	-0.0155646	0.0155646	0	0.730861	-0.307356
675	0.033221	-0.0311291	0.755963	-0.152632	0.101755	-0.703916	0.0487855	0	0.203509	-0.420492	0.0155646	-0.0176564	1.1588	-1.32582
676	0.0311291	-0.669773	0	-4.70926	0	-0.330118	0	-0.216982	0.0155646	-0.604253	0	-0.0176564	0.0466937	-6.54804
677	0	-0.115227	0.0176564	-0.117319	0	-0.447437	0	-0.197234	0	-0.666511	0	-0.0155646	0.0176564	-1.55929
678	0	0	0.486933	-0.0643501	0.0529692	-0.267859	0.0176564	-0.0155646	0.166105	0	0	0	0.723664	-0.347774
679	0.0706255	-0.0155646	0.617725	-0.295975	0.522246	-0.239744	0	-0.199326	0.033221	-0.0176564	0	-0.0155646	1.24382	-0.78383
680	0	-0.0643501	0.0155646	-0.0799147	0	-0.033221	0	0	0	-0.212799	0	-0.0155646	0.0155646	-0.405849
681	0.0176564	0	0	0	0	-1.16064	0	-0.295975	0.0466937	-0.0840983	0	-0.0353128	0.0643501	-1.57603
682	0	0	0.0155646	-0.537811	0.0176564	-0.0508773	0.0155646	0	0.0508773	-0.550114	0	0	0.0996629	-1.1388
683	0	-0.164013	0.0155646	-0.0643501	0.17238	-0.496223	0	-0.314553	0.600069	-2.06179	0	0	0.788014	-3.10093
684	0	-0.0155646	0.383087	-0.896966	0.232547	-0.0311291	0.618647	-0.0311291	0.658144	-0.0664419	0	0	1.89242	-1.04123
685	0.0706255	-0.0706255	0.318737	-0.115227	2.37425	-0.0861901	0.113136	-0.0311291	0.254387	-0.791028	0	0	3.13114	-1.0942
686	0	-0.0820065	0.806592	-0.316645	0.181669	-3.60368	0	-0.722494	0.117319	-0.706007	0.0778229	-0.033221	1.1834	-5.46405
687	0	0	0.80567	-0.272043	0.267859	-2.45115	0.0176564	-0.0487855	0.380995	-0.156816	0	0	1.47218	-2.9288
688	0.0155646	-0.0861901	0.033221	-2.12338	0.0176564	-0.861653	0	-0.0155646	0	-0.321751	0	0	0.0664419	-3.40853
689	0	-0.648855	0.0487855	-0.629106	0.0664419	-0.0820065	0	-0.307356	0.261584	0	0.0529692	0	0.429781	-1.66732
690	0	-0.0820065	0.201418	-0.0311291	0.0311291	-6.9713	0.0176564	-0.0799147	2.46161	-0.0155646	0.0155646	0	2.72738	-7.17991
691	0	-0.0353128	0	-5.00264	0	-0.296897	0.0508773	-0.134976	0.0176564	-0.605175	0.0155646	-0.0353128	0.0840983	-6.11032
692	0	-0.832616	0.363339	-0.455804	0.0487855	-0.261584	0	-0.357063	0.274135	-0.166105	0	-0.0155646	0.686259	-2.08874
693	0	-0.216982	0.201418	-1.45545	0	-1.40549	0	-0.709021	0.394468	-2.80262	0	-1.60273	0.595885	-8.19228
694	0.0155646	-0.0487855	0	-0.401665	0.0861901	-0.033221	0.0311291	-0.463002	0	-3.86803	0	-0.0155646	0.132884	-4.83026
695	0	0	0.267859	0	0.15054	-2.3545	0	-0.117319	0.0487855	-0.108952	0	0	0.467185	-2.58078
696	0	-0.0176564	0.367522	-8.46089	0.0155646	-2.33568	0.0685337	-0.0176564	0.0529692	-2.13149	0	0	0.50459	-12.9634
697	0	-0.137067	0	-1.20223	0.033221	-0.0508773	0	-0.0622583	0.185853	-0.0664419	0	0	0.219074	-1.51887
698	0	0	0.134976	-0.0840983	0.0353128	-0.121503	0	-0.0840983	0.0664419	0	0	-0.0664419	0.23673	-0.356141
699	0.0155646	0	0.341499	-0.232547	1.03914	-0.0176564	0.190958	0	0.626093	-0.595885	0	-0.185853	2.21325	-1.03194
700	0.0840983	0	5.28866	0	1.58415	0	0.1287	-0.0176564	0.113136	-0.294805	0	0	7.19874	-0.312461
701	0.0176564	0	0.187945	0	0.380995	-0.597977	0	-0.25857	0	-0.411202	0	-0.0176564	0.586596	-1.28541
702	0.0685337	0	2.67835	-0.0799147	0.821235	-0.179578	0.0840983	-0.0778229	0.0799147	-0.0643501	0	0	3.73213	-0.401665
703	0.0643501	-0.033221	0.387271	-0.468107	0.650025	-1.28516	0.115227	-0.0155646	0.0706255	0	0	0	1.2875	-1.80205
704	0.101755	-0.0155646	1.18876	-0.181669	1.54465	-0.132884	0.0311291	-0.0487855	0.0996629	-0.0466937	0.0155646	0	2.98152	-0.425597
705	0.115227	-0.0353128	2.85097	-0.0820065	0.537811	-0.0311291	0	-0.0353128	0	0	0	0	3.50401	-0.183761
706	0.23673	0	0.864915	-0.033221	1.55929	0	0.0487855	0	0.223258	-0.0155646	0	0	2.93298	-0.0487855
707	0	-0.0466937	0.429781	-0.296897	0.0685337	-0.105938	0.101755	-0.765004	0.0975711	-0.338485	0	0	0.69764	-1.55302
708	0	0	0.414216	-0.117319	0.27924	-0.281332	0.0176564	-0.243928	0.480658	-0.0155646	0	0	1.19177	-0.658144
709	0.0311291	-0.0176564	2.87884	-1.29863	2.01719	-0.181669	0.0353128	-0.0466937	0.0176564	-0.0622583	0	0	4.98013	-1.60691
710	0	-0.0176564	0	-0.228363	0.0685337	-0.0176564	0.0353128	-0.0311291	0	-0.148448	0	0	0.103846	-0.443253
711	0	-0.0996629	0.216982	-0.0155646	0.0176564	-0.292713	0.0176564	0	0.472291	0	0	0	0.724586	-0.407941
712	0	0	0	0	0	-0.181669	0.0155646	-0.0176564	0	-0.509695	0	-0.0311291	0.0155646	-0.74015
713	0.0353128	0	0	-0.839813	0.0820065	0	0	-0.0176564	0	-0.0176564	0	0	0.117319	-0.875126
714	0.0685337	-0.0311291	6.50553	0	0.205601	-0.365431	0	0	0.0622583	0	0.0155646	0	6.85749	-0.39656
715	0.0176564	0	0.0311291	-2.99708	0.033221	-0.166105	0	-0.232547	0.0155646	0	0	0	0.0975711	-3.39573
716	0	-0.0622583	0.251125	-0.0311291	0.19305	-1.12625	0.0176564	0	0.164013	-0.033221	0	0	0.625845	-1.25286
717	0.0996629	0	0.449529	-0.320829	3.33582	-0.0176564	0.0176564	-0.0508773	0.108952	-0.339407	0	0	4.01162	-0.728769
718	0	0	0.0176564	-0.0311291	0.0353128	-0.298989	0	0	0.0508773	0	0	0	0.103846	-0.330118
719	0.17238	0	2.4263	-0.615634	0.533627	-0.230455	0.560573	0	0.475552	0	0	0	4.16843	-0.846089
720	0	0	2.58521	-0.0643501	2.79567	0	0.0311291	0	0	-0.0176564	0	0	5.412	-0.0820065
721	0	0	0.0176564	0	0.0622583	-0.113136	0	0	0	0	0	0	0.0799147	-0.113136
722	0.0508773	0	2.14195	0	0.101755	0	0	0	0.0311291	0	0	0	2.32572	0
723	0.148448	0	0.101755	0	1.28005	0	0	0	0.0176564	-0.0176564	0	0	1.54791	-0.0176564
724	0	0	0.219074	0	0.254387	0	0	0	0	0	0	0	0.473461	0
725	0	0	0.0996629	0	0.0466937	0	0	0	0	-0.033221	0	0	0.146357	-0.033221
726	0	0	0.0643501	0	0.0176564	-0.0176564	0	-0.0508773	0	0	0	0	0.0820065	-0.0685337
727	0	0	0	-0.230455	0	-0.243928	0	0	0	0	0	0	0	-0.474383
728	0	0	0	-0.113136	0	0	0	0	0.0954792	0	0	0	0.0954792	-0.113136
729	0	0	0.918806	-0.0975711	0.650946	-0.0155646	0	0	0	-0.0311291	0	0	1.56975	-0.144265
730	0	-0.0176564	0	-0.17238	0.0353128	-5.36439	0	-1.16901	0	0	0	-0.0176564	0.0353128	-6.74109
731	0	0	0	-0.148448	0	-2.74528	0	-0.0176564	0	-0.132884	0	-0.0155646	0	-3.05984
732	0	0	0	0	0	0	0	0	0	0	0	0	0	0
733	0	0	0.187945	0	0.0954792	0	0	0	0	0	0	0	0.283424	0
734	0	0	0	0	0	0	0	0	0	0	0	0	0	0
735	0	0	0.0487855	-0.0353128	0.0996629	-0.0155646	0	0	0	0	0	0	0.148448	-0.0508773
736	0	0	0.677892	-0.101755	0.0706255	0	0.033221	0	0	0	0	0	0.781738	-0.101755
737	0	-0.0155646	0	0	0	0	0	0	0	0	0	0	0	-0.0155646
738	0	0	0	0	0	0	0	0	0	0	0	0	0	0
739	0	0	0	0	0	0	0	0	0	0	0	0	0	0
740	0	0	0	-0.0529692	0	-0.510865	0	-0.176564	0	0	0	0	0	-0.740398
741	0	-0.0155646	0	-1.59971	0	-0.210707	0.0353128	-0.0155646	0	0	0	0	0.0353128	-1.84155
742	0	-0.0155646	0	-0.0975711	0	-0.0487855	0	0	0	0	0	0	0	-0.161921
743	0	0	0	0	0	0	0	0	0	-0.0155646	0	0	0	-0.0155646
744	0	0	0	0	0	-0.387271	0	-0.0176564	0	-0.170288	0	0	0	-0.575215
745	0	0	0.0155646	-0.465093	0	-0.101755	0	0	0	0	0	0	0.0155646	-0.566848
746	0	-0.0155646	0.349866	-0.933449	1.66314	-0.216982	0.0311291	-0.0861901	0.0176564	-0.197234	0	0	2.06179	-1.44942
747	0	0	0.0311291	-0.115227	0.164013	0	0	0	0.0685337	0	0.0353128	0	0.298989	-0.115227
748	0	-0.0622583	0.509695	-0.205601	0.272043	-0.117319	0.0685337	0	0	0	0	0	0.850272	-0.385179
749	0	-0.0820065	0	-0.648855	0	-1.28633	0	-0.0311291	0.0155646	-0.134976	0.0155646	0	0.0311291	-2.18329
750	0	-0.0176564	0.033221	-1.14299	0	-0.303172	0.0155646	-0.492039	0	0	0	0	0.0487855	-1.95585
751	0	-0.183761	0	-0.0840983	0.0840983	-1.39737	0	0	0	0	0	0	0.0840983	-1.66523
752	0	-0.0176564	0.0311291	-1.6931	0	0	0	0	0	0	0.0176564	-0.0311291	0.0487855	-1.74188
753	0	-0.0664419	0	0	0	0	0	0	0.392376	0	0	0	0.392376	-0.0664419
754	0	0	0	0	0	0	0	0	0	0	0	0	0	0
755	0	0	0	0	0	0	0	0	0.0176564	0	0	0	0.0176564	0
756	0	0	0	0	0	0	0	0	0	0	0	0	0	0
757	0	-0.033221	0	-0.0155646	0	-0.0664419	0	-0.0353128	0	-0.33221	0	-0.0176564	0	-0.500406
758	0	0	0	-0.0155646	0	0	0	-0.0353128	0	-0.37589	0	0	0	-0.426767
759	0.0643501	0	1.59344	-0.484842	0.575215	-0.591702	0.0176564	-0.265768	0	-0.115227	0	0	2.25066	-1.45754
760	0	-0.137067	0.0508773	-0.843997	0.0176564	-0.899058	0	-0.865837	0.0155646	-1.22499	0	-0.0353128	0.0840983	-4.00626
761	0.0353128	0	0.917884	-0.0643501	0.661405	-0.586596	0.0155646	-0.0820065	0.274135	-0.033221	0	0	1.9043	-0.766174
762	0	-0.0176564	1.21779	-0.983156	0.0996629	-0.907425	0.033221	-0.0353128	0.0176564	-0.219074	0	-0.0176564	1.36833	-2.18028
763	0	-0.0353128	0	-1.64758	0	-0.168197	0	-0.208615	0	-1.17504	0.0176564	0	0.0176564	-3.23474
764	0	-0.0353128	0.0155646	-0.0155646	0	-0.159829	0	-0.0882819	0.158907	0	0	0	0.174472	-0.298989
765	0	0	0	-0.148448	0	-0.0975711	0	0	0	-0.0529692	0	0	0	-0.298989
766	0.105938	-0.0529692	0.0643501	-0.303172	2.16355	-0.115227	0.0155646	-0.0861901	0.376811	0	0	0	2.72621	-0.557559
767	0.033221	-0.441162	2.04296	-0.269951	1.57067	-0.44024	0.103846	0	0.0176564	0	0	-0.0155646	3.76836	-1.16692
768	0.203509	-0.0487855	1.63502	-0.272043	2.72529	0	0	0	0	0	0	0	4.56382	-0.320829
769	0.0353128	-0.0508773	1.2875	-0.0176564	0	0	0	-0.0155646	0	-0.0799147	0	-0.0353128	1.32281	-0.199326
770	0	-0.0353128	0	-0.250203	0	-0.298989	0	-0.33221	0	-3.89079	0	0	0	-4.8075
771	0	-0.132884	0.0155646	-0.624001	0.0529692	-4.58357	0	-2.12288	0	-0.941568	0	-2.32756	0.0685337	-10.7325
772	0.272043	-0.0706255	1.37787	-2.07711	1.32465	-1.29771	0.456726	-0.113136	0.197234	-3.33231	0.0176564	-0.248111	3.64619	-7.139
773	0.541994	-0.154724	4.16425	-1.23754	2.32965	-0.660236	0.0155646	-0.37472	0.0508773	-0.489025	0	0	7.10234	-2.91625
774	0.651868	-0.161921	2.9088	-0.511787	0.823327	-0.54827	0.0706255	-0.154724	0.0799147	-0.1287	0.0155646	0	4.5501	-1.5054
775	4.31546	-0.101755	2.57659	-0.294805	0.119411	-0.176564	0.119411	-0.0643501	0.101755	-0.267859	0	0	7.23263	-0.905333
776	0.0508773	-0.0311291	0.701824	0	0.453712	0	0.221166	0	0.962238	0	0	0	2.38982	-0.0311291
777	0	0	0.137067	0	0.246019	0	0	0	0.0353128	0	0	0	0.4184	0
778	0.0643501	0	0.351958	-0.0311291	0.870942	-0.132884	0	0	0.0706255	0	0	0	1.35788	-0.164013
779	0.0176564	-0.0176564	1.35394	0	0.15054	-0.0155646	0.0778229	0	0.0861901	-0.0466937	0	0	1.68615	-0.0799147
780	0.0487855	0	0.246019	0	0.438148	0	0.0155646	-0.0155646	0.0685337	0	0.0353128	0	0.852364	-0.0155646
781	0	-0.0311291	0.232547	0	0.15054	-0.0176564	0	0	0.0706255	0	0.0155646	0	0.469277	-0.0487855
782	0	-0.0353128	0	-0.0176564	0.0155646	-1.88314	0.0176564	0	0.281332	-0.866759	0.0466937	-0.0311291	0.361247	-2.83399
783	0	-0.0176564	1.14717	-3.78418	1.74004	-0.265768	0.161921	0	0.033221	-0.0487855	0	-0.0176564	3.08235	-4.13404
784	0.0155646	-0.0176564	0.712283	-0.0820065	0.752701	-0.146357	0.0466937	-0.0643501	0	-0.330118	0	0	1.52724	-0.640487
785	0	-0.0311291	0.226271	0	0	-1.37135	0	0	0	0	0	0	0.226271	-1.40248
786	0.0155646	-0.0176564	0.457896	-0.0664419	0.0311291	-0.0176564	0.0706255	0	0.0353128	0	0	0	0.610528	-0.101755
787	0	-0.0353128	0	-0.0954792	0	0	0	0	0	0	0	0	0	-0.130792
788	0	0	0.0820065	-0.0353128	0.321751	-0.0529692	0	0	0	0	0	0	0.403757	-0.0882819
789	0	0	0.0643501	0	0.0685337	0	0	0	0	0	0	0	0.132884	0
790	0	0	0	0	0	-0.0487855	0	0	0	0	0	0	0	-0.0487855
791	0	0	0	-0.132884	0	-0.52643	0	0	0	-0.187945	0	0	0	-0.847258
792	0	0	0	-0.0799147	0	0	0	-0.0529692	0	0	0	0	0	-0.132884
793	0	0	0.0311291	0	0	-0.0176564	0	0	0.0176564	0	0	0	0.0487855	-0.0176564
794	0	0	0	-0.0155646	0	-0.0155646	0	-0.0176564	0	0	0	0	0	-0.0487855
795	0	0	0.170288	-0.0155646	0	0	0	0	0.0155646	0	0	0	0.185853	-0.0155646
796	0	0	0.0622583	-0.296897	0.291791	-0.111044	0	0	0	-0.0311291	0	0	0.35405	-0.43907
797	0	-0.0155646	0	-0.0155646	0	-1.01755	0	-0.0508773	0	0	0	0	0	-1.09955
798	0	0	0	-0.195142	0	-0.15054	0	-0.0176564	0	-0.0466937	0	0	0	-0.410032
799	0	0	0	-0.0861901	0.0176564	0	0	0	0	-0.0508773	0	0	0.0176564	-0.137067
800	0	-0.187945	0	-0.0155646	0	-0.486933	0	-0.287608	0	-0.166105	0	0	0	-1.14416
801	0	0	0	-1.43478	0	-3.9384	0	-0.0840983	0	-0.0353128	0	0	0	-5.49259
802	0	-0.115227	0.0622583	-5.75559	0.0685337	-0.221166	0.0155646	0	0	-0.207693	0.0176564	-0.0529692	0.164013	-6.35265
803	0	-0.179578	0.0176564	-0.69764	0	-0.134976	0	-0.522246	0.203509	-1.14299	0	0	0.221166	-2.67742
804	0	-0.0155646	0.0882819	-0.152632	0.0155646	-3.41899	0.0622583	-0.0155646	0.113136	-0.15054	0	0	0.27924	-3.75329
805	0	0	0.240914	-8.64766	3.62201	-0.700654	0.0975711	-0.0176564	0	-0.0487855	0	0	3.96049	-9.41476
806	0	-0.398651	0.132884	-0.137067	0.0155646	-0.422583	0	-0.115227	0.0664419	-0.187945	0	0	0.21489	-1.26147
807	0.0176564	0	0	-0.146357	0	-0.0882819	0	-0.166105	0	-0.0487855	0	0	0.0176564	-0.449529
808	0	-0.0840983	0	-0.392376	0	-2.11894	0	0	0	0	0	0	0	-2.59542
809	0	0	0.0155646	-0.115227	0	0	0	-0.0311291	0	-0.0861901	0	0	0.0155646	-0.232547
810	0	-0.0353128	0.226271	-0.0176564	0.278319	-1.45963	0	-0.0508773	0	0	0	0	0.50459	-1.56348
811	0	0	0.0176564	-0.577307	0	-0.592624	0	-0.0508773	0	-0.224179	0	-0.0643501	0.0176564	-1.50934
812	0	-0.0176564	0	-0.267859	0	-0.21489	0	-0.298989	0	-1.08491	0	0	0	-1.88431
813	0	0	0	-0.1287	0	-4.25437	0	-0.28853	0	-0.527352	0	0	0	-5.19896
814	0	-0.252295	0.0176564	-9.23426	0	-0.9332	0	-2.32639	0	-0.0975711	0	0	0.0176564	-12.8437
815	0	-0.234639	0.221166	-0.179578	0	-1.31327	0	0	0.199326	0	0	0	0.420492	-1.72749
816	0	-0.0487855	6.79055	-5.36832	0.831694	-0.660236	0.0176564	0	0	-0.319659	0	0	7.6399	-6.397
817	0.0155646	-0.833538	0.0882819	-1.81971	0	-0.649776	0	-0.27924	0.0155646	-0.101755	0.0176564	0	0.137067	-3.68402
818	0.0176564	-0.0311291	0.314553	-0.35405	0	-0.308278	0.0155646	0	0.807514	-0.0799147	0.033221	0	1.18851	-0.773371
819	0	0	0.0155646	-0.303172	0.0778229	-0.181669	0.0799147	-0.0176564	0.851442	-0.033221	0	0	1.02474	-0.535719
820	0.0353128	0	0.0508773	-0.0487855	0.0155646	-0.139159	0	0	0.226271	-0.0622583	0	0	0.328026	-0.250203
821	0	0	0.265768	-0.033221	0.431872	0	0.0176564	-0.105938	0.0487855	-0.0799147	0	0	0.764082	-0.219074
822	0.0155646	0	0.30108	0	0.303172	-0.0643501	0	-0.0155646	0.52526	0	0.0176564	0	1.16273	-0.0799147
823	0	0	0.467185	-0.252295	0.0778229	-0.033221	0.0176564	0	0	-0.228363	0	0	0.562664	-0.513879
824	0	-0.0176564	0	-0.287608	0	0	0	-0.0311291	0.0840983	-0.0155646	0	0	0.0840983	-0.351958
825	0.0155646	0	0.545008	0	0.101755	-0.0311291	0.0706255	-0.0529692	0.132884	-0.0820065	0	0	0.865837	-0.166105
826	0	0	0.119411	-0.369614	0.76199	-0.0155646	0	-0.0176564	0.0466937	-0.261584	0	0	0.928095	-0.664419
827	0	0	1.4162	0	0.27924	-0.115227	0.0487855	0	0.0954792	0	0	0	1.8397	-0.115227
828	0.0529692	-0.0176564	0.111044	-0.144265	0.132884	-0.134976	0.0155646	-0.033221	0	-0.0643501	0	0	0.312461	-0.394468
829	0	-0.0622583	0	-0.0975711	0	-0.105938	0	0	0.0311291	0	0	0	0.0311291	-0.265768
830	0	-0.168197	0	-0.294805	0	-4.23487	0	-0.0799147	0	-0.609358	0	-0.0664419	0	-5.45359
831	0	0	0	-0.17238	0.0176564	0	0	0	0	-0.0778229	0	0	0.0176564	-0.250203
832	0	-0.0176564	0.600069	0	0.033221	-0.30108	0	-0.0311291	0.0353128	-0.0622583	0	0	0.668603	-0.412124
833	0	0	0	-1.19922	0.0155646	-1.34859	0	-0.168197	0	-0.137067	0	0	0.0155646	-2.85307
834	0	-0.0311291	0.478566	-0.211877	0.154724	-0.0664419	0.0176564	-0.0311291	0.0311291	0	0.0176564	0	0.699732	-0.340577
835	0.0176564	-0.0176564	0.201418	-0.185853	0.033221	-0.170288	0	0	0.0155646	0	0	0	0.267859	-0.373798
836	0	0	0	-0.0820065	0	-0.0353128	0	0	0	0	0	0	0	-0.117319
837	0	0	0	0	0.0176564	0	0	0	0	-0.210707	0	0	0.0176564	-0.210707
838	0	0	0	0	0	-0.0176564	0	0	0	0	0	0	0	-0.0176564
839	0	0	0	-0.0311291	0.0353128	0	0	-0.0176564	0	-0.166105	0	0	0.0353128	-0.21489
840	0	0	0.033221	-0.0664419	0	-0.591702	0	0	0	0	0	0	0.033221	-0.658144
841	0	-0.0155646	0	-0.425597	0	-0.168197	0	0	0	0	0	0	0	-0.609358
842	0	-0.208615	0	-0.250203	0.115227	0	0	0	0	-0.0155646	0	0	0.115227	-0.474383
843	0	0	0	-0.0155646	0	0	0	0	0	0	0	0	0	-0.0155646
844	0.0466937	-0.0643501	0	0	0	-0.0466937	0	0	0	-0.0176564	0	0	0.0466937	-0.1287
845	0	0	0	0	0	0	0	0	0	0	0	0	0	0
846	0	0	0	-0.0311291	0.033221	0	0	-0.0176564	0	0	0	0	0.033221	-0.0487855
847	0	0	0	0	0	-0.0353128	0	0	0	0	0	0	0	-0.0353128
848	0	0	0	-0.0664419	0.0664419	-0.363339	0	0	0	0	0	0	0.0664419	-0.429781
849	0	0	0.465093	-0.117319	0	-0.0975711	0.0353128	-0.033221	0	-0.259492	0	-0.0353128	0.500406	-0.542916
850	0	-0.0353128	0	0	0	-0.0155646	0	-0.0466937	0	-0.228363	0	0	0	-0.325934
851	0	-0.0353128	0	-0.033221	0	-1.32675	0	-0.15054	0	-0.564756	0	0	0	-2.11058
852	0	0	0	-0.380995	0	-0.179578	0	-0.0176564	0	0	0	0	0	-0.578229
853	0	0	0	-0.695548	0	-0.582413	0	-0.0176564	0	-0.0176564	0	0	0	-1.31327
854	0	-0.0155646	0	-0.101755	0	0	0	0	0	-0.0176564	0	0	0	-0.134976
855	0	-0.0176564	0	0	0	0	0	-0.0155646	0	-0.0311291	0	0	0	-0.0643501
856	0	0	0.101755	0	0.0840983	-0.0155646	0	0	0.0954792	0	0	0	0.281332	-0.0155646
857	0.0155646	0	0.201418	-0.0508773	0.427689	-0.0508773	0.148448	0	0.0840983	0	0	0	0.877218	-0.101755
858	0.0155646	-0.0155646	0.688351	-0.0466937	1.3839	-0.0155646	0.0176564	0	0	0	0	0	2.10547	-0.0778229
859	0.0353128	0	2.23811	0	0.834708	0	0	0	0	-0.0155646	0	0	3.10813	-0.0155646
860	0	0	0.146357	0	0	-0.0664419	0	-0.0176564	0	0	0	-0.0176564	0.146357	-0.101755
861	0	0	0	0	0	0	0	0	0.0311291	0	0	0	0.0311291	0
862	0	0	0.146357	0	0.351958	0	0	-0.0176564	0	0	0	0	0.498314	-0.0176564
863	0	-0.0155646	0	0	0	0	0	0	0	0	0	0	0	-0.0155646
864	0	0	0.121503	0	0.0529692	0	0.0664419	-0.0778229	0	-0.0176564	0	0	0.240914	-0.0954792
865	0	0	0	0	0.0155646	-0.240914	0	0	0.0176564	0	0	0	0.033221	-0.240914
866	0.0155646	0	0.0685337	-0.0466937	0.788014	0	0	0	0	0	0	0	0.872112	-0.0466937
867	0	-0.0706255	0.378903	-0.134976	0.0353128	-0.0706255	0	0	0	-0.0155646	0	0	0.414216	-0.291791
868	0	0	0.0529692	0	0	0	0	0	0	-0.0353128	0	0	0.0529692	-0.0353128
869	0	0	0	0	0	-0.139159	0	0	0	0	0	0	0	-0.139159
870	0	0	0.320829	0	0.148448	0	0.0176564	0	0	0	0	0	0.486933	0
871	0	0	0	-0.0155646	0.113136	-0.0155646	0	0	0	0	0	0	0.113136	-0.0311291
872	0	0	0	0	0	-0.117319	0	-0.0706255	0	-0.0706255	0	-0.0155646	0	-0.274135
873	0	0	0.669525	0	0.269951	-0.0176564	0.0176564	0	0	0	0	0	0.957132	-0.0176564
874	0	0	0.0176564	-0.0975711	0	0	0	0	0	0	0	0	0.0176564	-0.0975711
875	0	-0.0353128	0	0	0	0	0	0	0	-0.0176564	0	0	0	-0.0529692
876	0	0	0	0	0	0	0	0	0.0664419	0	0	0	0.0664419	0
877	0	0	0.56894	-0.0176564	0.0529692	0	0.0529692	0	0	0	0.0466937	0	0.721572	-0.0176564
878	0	0	0	-0.0508773	0	0	0	0	0.0311291	0	0	0	0.0311291	-0.0508773
879	0	0	0	0	0	-0.0861901	0	0	0.0508773	0	0	0	0.0508773	-0.0861901
880	0	0	0.0155646	0	0	0	0.0529692	0	0	0	0	0	0.0685337	0
881	0.0353128	0	0.0176564	0	0.0155646	0	0	0	0.0155646	0	0.0155646	0	0.0996629	0
882	0	0	0.0155646	0	0	0	0	0	0	0	0	0	0.0155646	0
883	0.0311291	0	0	0	0	-0.265768	0	-0.0353128	0.0176564	-0.0685337	0	0	0.0487855	-0.369614
884	0.0155646	0	0.0820065	-0.27924	0.76316	-0.166105	0.174472	-0.134976	0	-0.0622583	0	0	1.0352	-0.642579
885	0	-0.144265	0	-0.17238	0.0508773	-0.0799147	0	-0.0664419	0.0155646	-0.0508773	0	0	0.0664419	-0.513879
886	0	0	0.909269	-0.170288	0.148448	-0.252295	0	-0.0176564	0.0353128	-0.177486	0	0	1.09303	-0.617725
887	0	-0.0311291	0	-0.509695	0	-0.119411	0	-0.0664419	0.0176564	-0.0155646	0	-0.0176564	0.0176564	-0.759898
888	0	-0.115227	0	-0.354971	0	-0.234639	0	-0.0155646	0.0155646	-0.234639	0	-0.033221	0.0155646	-0.988261
889	0	-0.0487855	0.0176564	-0.248111	0.0996629	-0.0820065	0.0311291	-0.661405	0	-0.832616	0	-0.0176564	0.148448	-1.89058
890	0	0	0.223258	0	0.148448	-0.216982	0	0	0.0311291	0	0	0	0.402835	-0.216982
891	0.0176564	0	0.757807	-0.152632	0.239744	-0.706929	0	-0.0176564	0.0353128	-0.0664419	0.0176564	0	1.06818	-0.94366
892	0	-0.154724	0	-1.02056	0.0155646	-0.602161	0	-0.363339	0.115227	0	0	0	0.130792	-2.14078
893	0	-0.0155646	0.0466937	-0.115227	0	-0.728769	0.0353128	-0.0176564	0.252295	-0.274135	0	-0.0508773	0.334301	-1.20223
894	0	0	0.0155646	-0.232547	0.033221	-0.0353128	0	-0.148448	0.117319	-1.20223	0	-0.0155646	0.166105	-1.6341
895	0	-0.0487855	0.0311291	-0.0643501	0	-2.7406	0	-0.431872	0	-3.21825	0	-0.0975711	0.0311291	-6.60143
896	0	-0.0311291	0	-1.40783	0	-1.24683	0	-1.35997	0	-1.56557	0	-0.175394	0	-5.78672
897	0	-0.556389	0.0176564	-3.51632	0	-5.62689	0	-1.91008	0	-5.48213	0	-0.889769	0.0176564	-17.9816
898	0	-0.0176564	0	-1.12717	0.0311291	-1.27378	0	-0.613542	0	-4.38584	0	-0.448359	0.0311291	-7.86635
899	0	-0.146357	0	-0.582413	0.0487855	-0.86885	0	-0.281332	0	-0.742242	0	-0.15054	0.0487855	-2.77173
900	0	-0.0996629	0.0176564	-0.776633	0	-1.49796	0.0155646	-0.316645	0.0155646	-2.4853	0	-0.161921	0.0487855	-5.33812
901	0	-0.226271	0	-1.56138	0	-1.83829	0	-0.715296	0	-4.37145	0	-0.170288	0	-8.88297
902	0	0	0	-0.0975711	0	-0.347774	0	-0.0176564	0	-0.723664	0	0	0	-1.18667
903	0	-0.0487855	0.0466937	-0.945751	0	-1.40248	0	-0.465093	0	-0.289699	0	0	0.0466937	-3.15181
904	0.0311291	-0.0685337	0	-0.387271	0.0353128	-0.409111	0	-0.0685337	0	-0.0508773	0.0176564	0	0.0840983	-0.984326
905	0	0	0.0622583	-0.0176564	0.0176564	-0.148448	0.0155646	0	0.137067	-0.0155646	0	-0.0176564	0.232547	-0.199326
906	0	-0.0487855	0	-0.0466937	0.0155646	-0.0155646	0.0176564	-0.0176564	0.0176564	-0.0643501	0	-0.0311291	0.0508773	-0.224179
907	0	-0.195142	0	0	0.0176564	-0.0176564	0.033221	-0.0706255	0	-0.161921	0	0	0.0508773	-0.445345
908	0	0	0	0	0.0176564	-0.0176564	0	0	0	0	0	-0.0176564	0.0176564	-0.0353128
909	0	0	0	-0.0176564	0	-0.0643501	0	-0.0176564	0	-0.212799	0.0155646	-0.033221	0.0155646	-0.345682
910	0	-0.0176564	0	-0.0353128	0.0176564	-0.531535	0	-0.276227	0.101755	-1.43385	0.0155646	-0.0155646	0.134976	-2.31015
911	0	-0.0176564	0.0155646	-0.573124	0	-0.607266	0.0311291	-0.819143	0.631198	-1.49494	0.0996629	-0.183761	0.777555	-3.69589
912	0	-0.0664419	0	-0.248111	0.0840983	-2.58195	0.0799147	-0.155646	2.8965	-2.24137	0	-0.886755	3.06051	-6.18027
913	0	0	0	-0.207693	0	-0.134976	0.183761	-0.219074	0.134976	-2.97131	0.0176564	-0.265768	0.336393	-3.79882
914	0	-0.0840983	0	0	0.272043	0	0.0155646	-0.371706	0	-8.51226	0	0	0.287608	-8.96806
915	0	0	0.170288	0	0.0861901	-3.04821	0	-2.93483	0.144265	-0.663497	0	-0.0529692	0.400743	-6.6995
916	0.0155646	0	0	-1.88548	0.0487855	-2.19769	0.0353128	-0.365431	0	-6.49759	0	0	0.0996629	-10.9462
917	0.0508773	-0.0155646	0.0861901	-0.0799147	1.24148	-0.033221	0	-0.0353128	0.142173	-0.0861901	0	0	1.52072	-0.250203
918	0	-0.103846	0.263676	-0.0778229	0.0996629	-0.0622583	0.0311291	-0.0155646	0.1287	0	0.0529692	0	0.576137	-0.259492
919	0.0176564	-0.0622583	0.0664419	-0.0311291	0.65396	0	0.0176564	0	0.117319	-0.0155646	0	0	0.873034	-0.108952
920	0.0155646	0	0.298989	-0.033221	0.161921	-0.0466937	0	-0.0176564	0.216982	0	0.0353128	0	0.728769	-0.0975711
921	0.0508773	0	0.137067	0	0.146357	0	0.201418	0	0.0706255	0	0	0	0.606344	0
922	0	-0.0882819	0	-0.0529692	0.033221	-0.0311291	0	0	0.0155646	0	0	0	0.0487855	-0.17238
923	0.0155646	0	0.0529692	-0.0311291	0	0	0	0	0.033221	0	0	0	0.101755	-0.0311291
924	0	0	0	0	0.0643501	-0.0176564	0	0	0.0996629	0	0	0	0.164013	-0.0176564
925	0	-0.0176564	0.0353128	0	0.177486	-0.0778229	0.105938	0	0	0	0	0	0.318737	-0.0954792
926	0.0155646	0	0.101755	-0.033221	0.669525	-0.108952	0	0	0.0353128	0	0	0	0.822157	-0.142173
927	0.0706255	0	0.709021	0	0.033221	-0.0155646	0.033221	0	0.311539	0	0	0	1.15763	-0.0155646
928	0.0176564	0	0	0	0.48275	-0.0311291	0	-0.0353128	0	0	0	0	0.500406	-0.0664419
929	0	-0.0155646	0	-0.380073	0.0176564	-0.146357	0	-0.287608	0.0155646	-0.411202	0	-0.0353128	0.033221	-1.27612
930	0	-0.0311291	0.0643501	-0.0799147	0.328026	-0.76316	0	-0.033221	0.465093	0	0	0	0.857469	-0.907425
931	0	-0.0176564	0.0861901	-0.305264	0.17238	-0.15054	0.0176564	-0.103846	0	-0.0466937	0	-0.0176564	0.276227	-0.641657
932	0.0176564	-0.0176564	0.0176564	-0.0176564	0.458818	0	0	-0.0529692	0.103846	0	0.221166	0	0.819143	-0.0882819
933	0.0353128	0	0.117319	0	0.132884	-0.117319	0	0	0.560573	0	0	0	0.846089	-0.117319
934	0.0685337	0	0.134976	-0.0529692	0.89186	-0.0996629	0.170288	0	0.111044	0	0	0	1.3767	-0.152632
935	0	-0.0508773	0.0706255	-0.0353128	0.241836	-0.254387	0.0155646	-0.267859	0.0155646	0	0	-0.033221	0.343591	-0.641657
936	0.033221	0	1.22499	0	1.75259	-0.132884	0.117319	0	2.40864	-0.0155646	0	0	5.53677	-0.148448
937	0.0176564	0	2.00698	-0.26669	3.51933	-0.0353128	0.166105	-0.0176564	0	0	0	-0.0311291	5.71007	-0.350788
938	0.0882819	0	0.0861901	0	0.0466937	0	0	0	0	0	0	0	0.221166	0
939	0.0466937	0	2.03485	0	0.0706255	0	0	0	0	0	0	0	2.15216	0
940	0	0	0	0	0	-0.334301	0	0	0	0	0	0	0	-0.334301
941	0	0	0	-0.132884	0.0487855	-0.0155646	0.0176564	0	0.033221	0	0	0	0.0996629	-0.148448
942	0	-0.0311291	0.113136	-0.0508773	0.033221	0	0	0	0	0	0	0	0.146357	-0.0820065
943	0	0	0	0	0.119411	0	0.0466937	0	0	0	0	0	0.166105	0
944	0.0176564	0	0.252295	0	0.105938	-0.139159	0	0	0.0311291	-0.0155646	0	0	0.407019	-0.154724
945	0	0	0	-0.1287	0	-0.166105	0	0	0	0	0	0	0	-0.294805
946	0	0	0.0155646	-0.152632	0.433964	0	0	0	0	0	0	0	0.449529	-0.152632
947	0	0	0	0	0	0	0	0	0	0	0	0	0	0
948	0	0	0	0	0	-0.241836	0	-0.0176564	0.212799	-0.0176564	0	-0.0155646	0.212799	-0.292713
949	0	0	0.0508773	-0.0529692	0.0176564	0	0	0	0	-0.0861901	0	0	0.0685337	-0.139159
950	0	0	0.0311291	-0.0155646	0.0155646	-0.0353128	0	-0.392376	0	0	0	0	0.0466937	-0.443253
951	0	0	0.0176564	-0.0155646	0	-1.5895	0.0176564	0	0.0176564	-0.0176564	0	0	0.0529692	-1.62272
952	0	-0.0353128	0	-1.05261	0.0820065	-0.0508773	0	0	0	-0.0508773	0	0	0.0820065	-1.18968
953	0	-0.0664419	0	0	0	-0.43907	0	-0.0353128	0	0	0	0	0	-0.540824
954	0	0	0	-0.170288	0	-0.522246	0	-0.033221	0	-0.0176564	0	0	0	-0.743412
955	0	-0.0155646	0	-0.259492	0	-0.0466937	0	-0.0466937	0	-0.513879	0	-0.0975711	0	-0.979894
956	0	-0.0311291	0	0	0	0	0	-0.0466937	0	-0.756885	0	0	0	-0.834708
957	0	0	0.0353128	0	0.033221	-1.89569	0	-0.825418	0.123595	-0.152632	0	-0.0311291	0.192128	-2.90487
958	0	0	0	-2.73667	0	-1.11395	0.0155646	-0.170288	0	-0.121503	0	0	0.0155646	-4.14241
959	0.0155646	-0.117319	0	-0.33221	0	-2.41676	0	-0.272043	0	0	0	0	0.0155646	-3.13833
960	0	0	0	-1.68172	0.0176564	-0.346852	0	-0.0778229	0.0155646	0	0	0	0.033221	-2.10639
961	0	-0.0353128	0	-0.412124	0.285516	0	0	0	0.0155646	0	0	-0.0155646	0.30108	-0.463002
962	0	-0.0155646	0	0	0	0	0	-0.0353128	0	-0.0176564	0	0	0	-0.0685337
963	0	0	0.0155646	0	0	-0.121503	0	-0.0508773	0	-0.132884	0	0	0.0155646	-0.305264
964	0	0	0	0	0.0311291	-0.0840983	0	0	0	0	0	0	0.0311291	-0.0840983
965	0	0	0	0	0	0	0	0	0	0	0	0	0	0
966	0	-0.0176564	0	-0.105938	0	-0.0975711	0	0	0.0664419	0	0	-0.0155646	0.0664419	-0.23673
967	0	0	0	-0.0861901	0	0	0	0	0	0	0	0	0	-0.0861901
968	0	-0.212799	0.0155646	-0.373798	0.0643501	-0.364509	0.0706255	-0.0508773	0.115227	-0.0508773	0	0	0.265768	-1.05286
969	0	-0.0882819	0	-0.237652	0	-0.0529692	0.0155646	0	0	-0.263676	0	-0.0311291	0.0155646	-0.673708
970	0	-0.0529692	0	-0.121503	0.033221	0	0.0176564	-0.0311291	0	-0.248111	0	0	0.0508773	-0.453712
971	0	0	0.0643501	0	0	-0.0508773	0	-0.130792	0.0799147	-0.281332	0	-0.0155646	0.144265	-0.478566
972	0.033221	0	1.43361	-0.183761	0.574045	-0.117319	0	-0.21489	0.0622583	-0.554297	0.0311291	-0.137067	2.13426	-1.20734
973	0	-0.0311291	0	-0.0685337	0	-2.36379	0	-0.183761	0	-1.94238	0	0	0	-4.5896
974	0	0	0.0643501	-0.593794	0.0176564	-1.13462	0	-0.234639	0	-0.0882819	0	-0.0176564	0.0820065	-2.06899
975	0	-0.0820065	0.0176564	-0.389362	0.0155646	-0.179578	0	-0.0155646	0	-1.48658	0	0	0.033221	-2.15309
976	0	-0.0996629	0.0840983	-0.31037	0	-2.1812	0	-0.656052	0	-0.807762	0	0	0.0840983	-4.05505
977	0	-0.0529692	0.113136	-0.555467	0	-0.639565	0	-0.0799147	0.0311291	-0.164013	0	-0.0622583	0.144265	-1.55419
978	0	0	0.101755	-0.101755	0.0840983	0	0.0508773	0	0.161921	0	0.0176564	0	0.416308	-0.101755
979	0	-0.117319	0.0954792	-0.970605	0.521076	-0.637474	0	0	0.0664419	-0.0353128	0	0	0.682997	-1.76071
980	0	-0.0311291	0	-1.33118	0.0311291	-0.033221	0.0176564	-0.536641	0	-1.02985	0.0311291	-0.0466937	0.0799147	-3.00871
981	0	-0.234639	0.0311291	-0.119411	0.166105	-1.13579	0	-0.0706255	0.0155646	-0.166105	0	-0.0176564	0.212799	-1.74422
982	0	0	0.274135	-0.606344	0.0311291	-0.454634	0	-0.0685337	0	-0.0799147	0	0	0.305264	-1.20943
983	0.103846	-0.0508773	0	-0.0685337	0	-0.720402	0	-0.0820065	0.0311291	0	0.0311291	0	0.166105	-0.92182
984	0	-0.0176564	0.033221	-0.369614	0	-1.54883	0	0	0.343591	-0.0311291	0	0	0.376811	-1.96723
985	0	-0.0176564	0	-0.643501	0.0685337	-0.320829	0	-0.0840983	0	0	0	0	0.0685337	-1.06608
986	0	-0.330118	0.0311291	-0.426767	0.033221	-1.13788	0	0	0	0	0	0	0.0643501	-1.89476
987	0	-0.0311291	0.0176564	-0.119411	0	0	0	0	0	0	0	0	0.0176564	-0.15054
988	0	0	0	0	0	0	0	0	0	0	0	0	0	0
989	0	0	0	0	0	0	0	0	0	0	0	0	0	0
990	0	0	0	-0.156816	0.0820065	-0.0353128	0	-0.0508773	0	-0.101755	0	0	0.0820065	-0.34476
991	0	0	0.115227	0	0	0	0	0	0	0	0	0	0.115227	0
992	0.0996629	0	0	0	1.10441	-0.0155646	0.0799147	0	0.474383	0	0	0	1.75837	-0.0155646
993	0	0	0.17238	0	0.318737	0	0	0	0	0	0	0	0.491117	0
994	0.0311291	0	0.0840983	0	0.177486	0	0	0	0	0	0	0	0.292713	0
995	0	0	0.166105	0	0.0311291	0	0	0	0	0	0	0	0.197234	0
996	0.0311291	0	0	0	0	-0.0176564	0	0	0	0	0	0	0.0311291	-0.0176564
997	0	0	0	0	0	0	0	0	0	0	0	0	0	0
998	0	0	0	0	0.267859	0	0	0	0	0	0	0	0.267859	0
999	0	0	0.0778229	0	0	0	0	0	0	0	0	0	0.0778229	0
1000	0	0	0	0	0	0	0	0	0	0	0	0	0	0
1001	0	0	0	0	0	0	0	0	0	0	0	0	0	0
1002	0	0	0	0	0	0	0	0	0	0	0	0	0	0
1003	0	0	0	0	0	0	0	0	0	0	0	0	0	0
1004	0	0	0	0	0	0	0	0	0	0	0	0	0	0
1005	0	0	0	0	0	0	0	0	0	0	0	0	0	0
1006	0	0	0	0	0	0	0	0	0	0	0	0	0	0
1007	0	0	0	0	0	0	0	0	0	0	0	0	0	0
1008	0	0	0	0	0	0	0	-0.0155646	0	0	0	0	0	-0.0155646
1009	0	0	0	0	0.0311291	-0.424675	0	0	0	-0.0155646	0	0	0.0311291	-0.44024
1010	0	0	0.111044	-0.334301	0.631198	-0.0996629	0.0155646	-0.0664419	0.105938	0	0	0	0.863745	-0.500406
1011	0	0	0	-0.0176564	0	0	0	0	0	-0.0861901	0	0	0	-0.103846
1012	0	-0.0353128	0.185853	-0.360325	1.67987	-0.232547	0.0155646	-0.103846	0.0353128	-0.0933874	0	-0.101755	1.9166	-0.927173
1013	0	-0.0353128	0.0685337	-0.0353128	0	-0.0778229	0	-0.0840983	0	-0.226271	0	0	0.0685337	-0.458818
1014	0.0176564	0	0	-0.902993	0.0487855	-3.3472	0	-0.509695	0	-0.0508773	0	0	0.0664419	-4.81076
1015	0	0	0	-0.647933	0	-0.234639	0	0	0	0	0	0	0	-0.882571
1016	0	-0.232547	0	-0.768266	0	-0.758977	0	0	0	-0.0664419	0	0	0	-1.82623
1017	0	0	0	-0.0176564	0	0	0	0	0	-0.033221	0	0	0	-0.0508773
1018	0	0	0	0	0	0	0	0	0	0	0	0	0	0
1019	0	0	0	0	0	-0.0466937	0	0	0	-0.0176564	0	0	0	-0.0643501
1020	0	0	0	-0.620739	0	-0.0176564	0	-0.0353128	0	-0.330118	0	0	0	-1.00383
1021	0	-0.0353128	0	0	0	-0.0706255	0	-0.0529692	0	-0.683245	0	0	0	-0.842153
1022	0.0529692	-0.0176564	0.480658	-0.0643501	0.666511	-0.243928	0	-0.0975711	0.330118	-0.0155646	0	0	1.53026	-0.43907
1023	0	0	0.123595	-0.272965	0.117319	-0.272965	0	0	0.0176564	0	0	0	0.25857	-0.54593
1024	0.0155646	-0.0664419	0.199326	-0.170288	3.49214	-0.0176564	0.0353128	-0.0466937	0.0799147	-0.0155646	0	0	3.82225	-0.316645
1025	0	-0.0466937	0.203509	-0.0487855	0.134976	-1.41528	0.0643501	-0.0176564	0.148448	-0.192128	0.0155646	0	0.566848	-1.72054
1026	0.0155646	0	0.0933874	-0.0529692	0.0466937	-0.371706	0	-0.0155646	0.101755	-0.0529692	0	0	0.2574	-0.493209
1027	0.0176564	-0.0622583	0.472291	-0.767344	0.148448	-2.05552	0	-0.486933	0.0176564	-0.23673	0	-0.0155646	0.656052	-3.62435
1028	0	-0.387271	0	-1.72958	0	-7.343	0	-0.134976	0	-0.296897	0	-0.0311291	0	-9.92286
1029	0	0	0	-1.28633	0	-0.179578	0	-0.0996629	0	-0.0820065	0	-0.0353128	0	-1.68289
1030	0	-0.0176564	0	-0.0176564	0.0176564	-0.203509	0	0	0.254387	-0.0529692	0	0	0.272043	-0.291791
1031	0.0622583	0	0	-0.0353128	0	0	0.0155646	0	0	0	0	0	0.0778229	-0.0353128
1032	0.0353128	-0.0155646	0.0176564	0	0.033221	-0.0643501	0	0	0.0933874	0	0	0	0.179578	-0.0799147
1033	0	-0.0311291	0.0176564	-0.0778229	0	0	0	0	0	0	0	0	0.0176564	-0.108952
1034	0.0155646	-0.146357	0.836799	0	0.152632	-0.0664419	0	0	0	0	0	0	1.005	-0.212799
1035	0.033221	0	0.0176564	0	0	0	0	0	0	0	0	0	0.0508773	0
1036	0	0	0	-0.0176564	0.117319	0	0	0	0	-0.0155646	0	0	0.117319	-0.033221
1037	0	-0.0466937	0	0	0	-0.15054	0	-0.15054	0	-0.404927	0	0	0	-0.752701
1038	0.0996629	-0.164013	0.139159	-0.254387	0.34476	-2.20003	0	-0.336393	0.0529692	-0.507603	0	0	0.636552	-3.46242
1039	0	-0.0311291	0.0176564	-0.27924	0	-0.907425	0	0	0	-0.489025	0	0	0.0176564	-1.70682
1040	0	-0.0311291	0	-0.103846	0.0176564	-0.246019	0	-0.175394	0.0487855	-0.0685337	0	0	0.0664419	-0.624923
1041	0	-0.0820065	0.0622583	-0.0778229	0	-0.250203	0	0	0	-0.0508773	0	0	0.0622583	-0.46091
1042	0	-0.0311291	0.0155646	-0.520154	0.345682	0	0	0	0	-0.0778229	0	0	0.361247	-0.629106
1043	0	0	0.0155646	0	0	0	0	-0.0176564	0	0	0.0311291	0	0.0466937	-0.0176564
1044	0	0	0.0176564	0	0.0353128	-0.212799	0	-0.0685337	0.123595	0	0	0	0.176564	-0.281332
1045	0	0	0.0311291	-0.0529692	0	-0.216982	0.0155646	-0.0155646	0	-0.205601	0	0	0.0466937	-0.491117
1046	0	0	0	-0.132884	0.0466937	0	0.0176564	0	0	0	0	0	0.0643501	-0.132884
1047	0	0	0	-0.033221	0	-0.642579	0	-0.0155646	0.0529692	-0.0176564	0	0	0.0529692	-0.709021
1048	0	0	0.0155646	-0.298989	0	-0.303172	0.0155646	-0.0508773	0.0466937	-0.407941	0	-0.0176564	0.0778229	-1.07864
1049	0	-0.0155646	0	-0.0155646	0.320829	-0.0933874	0	0	0.0176564	-0.0155646	0	0	0.338485	-0.140081
1050	0.0311291	-0.0996629	0.161921	-0.410032	0.183761	-0.154724	0	-0.250203	0.0353128	-1.45034	0	-0.124517	0.412124	-2.48948
1051	0	-0.0353128	0	-0.0882819	0.0176564	-0.78383	0	-0.303172	0	-0.677892	0	0	0.0176564	-1.88849
1052	0	-0.101755	0	-0.132884	0.0176564	-2.75316	0	-0.691365	0	-1.06098	0	-0.0155646	0.0176564	-4.7557
1053	0	0	0	-0.0706255	0	0	0	-0.0176564	0	-0.117319	0	0	0	-0.205601
1054	0	-0.0353128	0	-0.0882819	0.0353128	-0.972945	0	-0.0353128	0.0353128	-0.0155646	0	-0.0176564	0.0706255	-1.16507
1055	0	0	0.0155646	-0.0353128	0	-0.390284	0.0529692	-0.0155646	0.0311291	0	0	0	0.0996629	-0.441162
1056	0.0176564	-0.0529692	0	-0.285516	0.690443	-0.0487855	0	-0.0176564	0	-0.146357	0	0	0.708099	-0.551284
1057	0	0	0	0	0	-0.628184	0	0	0	0	0	0	0	-0.628184
1058	0	-0.0529692	0	0	0.0155646	0	0.0155646	0	0	0	0	0	0.0311291	-0.0529692
1059	0	0	0	0	0	-0.0353128	0	0	0	0	0	0	0	-0.0353128
1060	0	0	0	0	0	0	0	0	0	0	0	0	0	0
1061	0	0	0	0	0	0	0	0	0	0	0	0	0	0
1062	0	0	0	0	0	0	0	0	0	0	0	0	0	0
1063	0	0	0	0	0	0	0	0	0	0	0	0	0	0
1064	0	0	0	0	0	0	0	0	0	-0.0176564	0	0	0	-0.0176564
1065	0	0	0	0	0	-0.0508773	0	-0.0176564	0	-0.0155646	0	0	0	-0.0840983
1066	0	0	0	0	0	-0.272965	0	-0.0155646	0	-0.0155646	0	0	0	-0.304094
1067	0	-0.0176564	0	-0.033221	0	0	0	0	0	0	0	0	0	-0.0508773
1068	0	0	0	0	0	-0.0529692	0	0	0	0	0	0	0	-0.0529692
1069	0	0	0.0176564	0	0	0	0	0	0	0	0	0	0.0176564	0
1070	0	0	0	0	0.0353128	0	0	0	0	0	0	0	0.0353128	0
1071	0	0	0	0	0.0176564	0	0	0	0	0	0	0	0.0176564	0
1072	0	0	0	0	0	0	0	0	0	0	0	0	0	0
1073	0	0	0	0	0	0	0	0	0	0	0	0	0	0
1074	0	0	0	0	0	0	0	0	0	0	0	0	0	0
1075	0	0	0	0	0	0	0	0	0	0	0	0	0	0
1076	0	0	0	0	0	0	0	0	0	0	0	0	0	0
1077	0	0	0	0	0	0	0	0	0	0	0	0	0	0
1078	0	0	0	0	0	0	0	0	0	0	0	0	0	0
1079	0	0	0	0	0	0	0	0	0	0	0	0	0	0
1080	0	0	0	0	0	0	0	0	0	0	0	0	0	0
1081	0	0	0	0	0	0	0	0	0	0	0	0	0	0
1082	0	0	0	0	0	0	0	0	0	0	0	0	0	0
1083	0	0	0	0	0	0	0	0	0	0	0	0	0	0
1084	0	0	0	0	0	0	0	0	0	0	0	0	0	0
1085	0	0	0	0	0	0	0	0	0	0	0	0	0	0
1086	0	0	0	0	0.0155646	0	0	0	0.0529692	-0.0155646	0.0155646	0	0.0840983	-0.0155646
1087	0	0	0	0	0.0155646	0	0	0	0.119411	-0.0353128	0	0	0.134976	-0.0353128
1088	0	0	0	0	0.0155646	-0.0155646	0	0	0	-0.0529692	0	-0.0176564	0.0155646	-0.0861901
1089	0	-0.0176564	0	0	0.0664419	-0.0353128	0.0155646	0	0.033221	-0.0664419	0	0	0.115227	-0.119411
1090	0	0	0	0	0.576137	-0.0861901	0	0	0.176564	0	0	0	0.752701	-0.0861901
1091	0	0	0.130792	0	0.556389	0	0	0	0.0975711	-0.033221	0	0	0.784752	-0.033221
1092	0	0	0.0176564	-0.0508773	0.0996629	-0.0664419	0.0508773	-0.0706255	0	0	0	0	0.168197	-0.187945
1093	0.0155646	0	0.033221	-0.0529692	0.174472	-0.0353128	0.0176564	0	0.033221	-0.232547	0	0	0.274135	-0.320829
1094	0	-0.0176564	0.0466937	-0.0664419	0.283424	-0.137067	0.0311291	-0.119411	0.0508773	-0.103846	0	0	0.412124	-0.444423
1095	0	0	0	0	0.115227	-0.21489	0.0508773	-0.0529692	0.033221	-0.0353128	0	-0.113136	0.199326	-0.416308
1096	0	0	0.0706255	0	0.936462	-0.0840983	0.0176564	0	0.0882819	-0.0508773	0	0	1.11303	-0.134976
1097	0.0176564	-0.0155646	0.166105	-0.0176564	0.74015	-0.451621	0	-0.0706255	0.115227	0	0	0	1.03914	-0.555467
1098	0.0799147	0	0.21489	-0.0155646	1.07956	-0.0353128	0.349866	0	0.119411	0	0	0	1.84364	-0.0508773
1099	0	0	0.152632	0	1.38691	-0.321751	0	-0.105938	0.175394	-0.0861901	0	0	1.71494	-0.513879
1100	0.0622583	-0.132884	0.0882819	-0.132884	0.392376	-0.201418	0.140081	-0.0155646	0.103846	0	0	0	0.786844	-0.48275
1101	0.033221	-0.0353128	0.103846	-0.0487855	5.88571	-0.0861901	0.0643501	0	0.0706255	0	0	0	6.15775	-0.170288
1102	0	0	0.0706255	-0.0176564	0.0643501	0	0.0466937	0	0	-0.195142	0.0820065	0	0.263676	-0.212799
1103	0.0155646	0	0.404927	0	3.5923	-0.185853	0.0311291	-0.0508773	0.15054	-0.033221	0	0	4.19446	-0.269951
1104	0.0353128	0	0.0882819	-0.0820065	0	-1.00801	0	-0.208615	0	-0.274135	0	-0.0487855	0.123595	-1.62155
1105	0.0487855	0	0	-0.0466937	1.23244	-0.0996629	0	0	0.101755	-0.0529692	0	0	1.38298	-0.199326
1106	0.0176564	-0.0176564	0.256479	-0.0176564	1.73377	-0.391454	0	-0.103846	0.387271	-0.0311291	0	-0.0529692	2.39517	-0.614712
1107	0	0	0.164013	-0.0996629	0	-0.230455	0.0529692	0	0	-0.0487855	0	0	0.216982	-0.378903
1108	0	0	0.0155646	0	0.447437	-0.0487855	0	0	0.0664419	0	0	0	0.529444	-0.0487855
1109	0	0	0.402835	-0.0155646	0.117319	-0.0155646	0	0	0	0	0.0311291	0	0.551284	-0.0311291
1110	0	0	0.0508773	0	0.0155646	0	0	0	0	0	0	0	0.0664419	0
1111	0	-0.0155646	0	0	0.0643501	0	0	0	0	0	0	0	0.0643501	-0.0155646
1112	0	0	0	-0.0155646	0	-0.0820065	0	-0.0176564	0	-0.0353128	0	0	0	-0.15054
1113	0	-0.0155646	0	-0.0155646	0	-0.0996629	0	-0.0996629	0	-0.0529692	0	0	0	-0.283424
1114	0	0	0	0	0	-0.0706255	0	0	0	0	0	0	0	-0.0706255
1115	0	0	0	0	0	0	0	-0.0155646	0	-0.0176564	0	0	0	-0.033221
1116	0	0	0	0	0	-0.0622583	0.0487855	0	0.0176564	0	0	0	0.0664419	-0.0622583
1117	0	0	0	-0.0529692	0.033221	-0.103846	0.0778229	0	0.0311291	-0.0664419	0	0	0.142173	-0.223258
1118	0	0	0.0529692	-0.0353128	0.101755	-0.0508773	0	0	0.111044	0	0	0	0.265768	-0.0861901
1119	0.0706255	0	0.0466937	0	0.0353128	-0.0311291	0	0	0	-0.0311291	0	0	0.152632	-0.0622583
1120	0.0176564	0	0	0	0	0	0	0	0.0176564	0	0	0	0.0353128	0
1121	0	0	0	0	0.0155646	0	0.0353128	0	0	0	0	0	0.0508773	0
1122	0	0	0	0	0.126608	0	0	0	0	0	0	0	0.126608	0
1123	0	0	0	0	0	0	0	0	0	-0.033221	0	0	0	-0.033221
1124	0	0	0	0	0	0	0	-0.0176564	0	0	0	0	0	-0.0176564
1125	0	0	0	0	0	-0.0176564	0	0	0	0	0	0	0	-0.0176564
1126	0	-0.0353128	0	-0.033221	0	0	0	0	0	-0.101755	0	-0.0466937	0	-0.216982
1127	0	0	0	0	0	-0.0685337	0	-0.0155646	0	-0.033221	0	0	0	-0.117319
1128	0	0	0.146357	-0.0176564	0.0820065	-0.234639	0	-0.0311291	0	-0.0643501	0	-0.0155646	0.228363	-0.363339
1129	0	0	0	-0.0176564	0	-0.0353128	0	-0.0155646	0	-0.0954792	0	0	0	-0.164013
1130	0.0155646	0	0.0820065	0	0.256479	0	0	0	0.103846	0	0	0	0.457896	0
1131	0	0	0.0508773	0	0.0643501	-0.0176564	0.0155646	-0.0155646	0	-0.0176564	0	0	0.130792	-0.0508773
1132	0	0	0	0	0.134976	-0.0975711	0	0	0.121503	0	0	0	0.256479	-0.0975711
1133	0	0	0	-0.115227	0.0487855	-0.0353128	0	0	0	0	0	0	0.0487855	-0.15054
1134	0	-0.0155646	0	-0.0861901	0.0353128	0	0	-0.0664419	0	0	0	0	0.0353128	-0.168197
1135	0	0	0	0	0	-0.32292	0	-0.0176564	0	0	0	-0.0353128	0	-0.37589
1136	0	0	0	-0.237652	0	-0.0155646	0	0	0	0	0	0	0	-0.253217
1137	0	0	0	0	0	0	0	0	0	0	0	0	0	0
1138	0	0	0	0	0	0	0	0	0	0	0	0	0	0
1139	0	0	0	0	0	0	0	-0.0353128	0	0	0	0	0	-0.0353128
1140	0	0	0	0	0	-0.265768	0	0	0	-0.0820065	0	0	0	-0.347774
1141	0	0	0	-0.0311291	0	-0.0706255	0	-0.0176564	0.0664419	0	0	0	0.0664419	-0.119411
1142	0.0176564	-0.0176564	0.0861901	0	0.130792	-0.033221	0.0820065	0	0.46091	-0.15054	0	0	0.777555	-0.201418
1143	0.0155646	-0.0664419	0	-1.06818	0.119411	-0.0861901	0	-0.132884	0	-0.154724	0	-0.0622583	0.134976	-1.57067
1144	0	-0.0176564	0.248111	-0.0155646	3.1934	0	0.0954792	0	0.76082	-0.0643501	0	0	4.29781	-0.0975711
1145	0.201418	0	3.69472	-0.205601	2.40329	-0.0176564	0.146357	-0.0685337	0.0155646	-0.0466937	0	0	6.46135	-0.338485
1146	0.132884	0	0.963408	0	2.26948	-0.168197	0	0	0.443253	-0.033221	0	-0.0176564	3.80903	-0.219074
1147	0.0487855	0	1.60808	-0.121503	0.527352	0	0.0155646	-0.0664419	0.0508773	-0.205601	0.0529692	0	2.30363	-0.393546
1148	0.0622583	0	0.0466937	0	0.15054	-0.159829	0.0311291	0	0.230455	0	0.0176564	0	0.538733	-0.159829
1149	0	0	0.267859	-0.373798	0.910439	-0.230455	0.140081	0	0.117319	-0.033221	0	0	1.4357	-0.637474
1150	0.0176564	-0.0353128	0.170288	-0.87002	0.263676	-0.682076	0	-0.0529692	0	-0.228363	0	0	0.451621	-1.86874
1151	0	-0.0353128	0	-0.0840983	0.159829	-1.7505	0	0	0.190037	0	0	0	0.349866	-1.86991
1152	0	-0.0861901	0	-6.99498	0	-0.851194	0	-0.9332	0	-0.582413	0	-0.19305	0	-9.64103
1153	0	0	0	0	0.033221	-0.199326	0	0	0.0487855	-0.0353128	0	0	0.0820065	-0.234639
1154	0.0176564	0	0.0353128	-0.0820065	0.0996629	-0.329196	0.033221	-0.0176564	0.0155646	-0.0155646	0	-0.0176564	0.201418	-0.46208
1155	0.0176564	0	0	0	0	0	0.033221	0	0.0840983	-0.0311291	0.033221	0	0.168197	-0.0311291
1156	0.0311291	0	1.05169	0	0.575215	0	0.230455	0	1.61921	-0.0176564	0.0155646	0	3.52327	-0.0176564
1157	0.144265	0	2.58379	-0.0176564	5.3818	-0.21489	0.636304	0	0.0954792	-0.123595	0	-0.0487855	8.84163	-0.404927
1158	0	-0.0176564	0.130792	-0.17238	1.32164	0	0.0176564	-0.103846	0	-0.294805	0	0	1.47009	-0.588688
1159	0	-0.0529692	0.17238	-0.134976	0.0353128	-1.21687	0	-0.349866	0.0664419	-0.722494	0	0	0.274135	-2.47718
1160	0.264598	-0.0176564	0.376811	-0.963408	0.445345	-5.17201	0	-0.362417	1.76791	-0.0975711	0	0	2.85466	-6.61306
1161	0.0155646	0	0.101755	-0.212799	0.0353128	-0.915792	0	-0.0176564	0.201418	0	0	0	0.35405	-1.14625
1162	0	-0.177486	0.369614	-0.629106	0.303172	-0.132884	0.0176564	-0.0155646	0.451621	-0.197234	0	-0.0155646	1.14206	-1.16784
1163	0	-0.0155646	0	-0.0487855	0.0155646	-0.0155646	0	-0.0664419	0	-0.0996629	0	0	0.0155646	-0.246019
1164	0.0155646	-0.0353128	0.139159	-1.38089	0.137067	-3.47498	0	-0.380995	0	-0.744334	0	0	0.291791	-6.0165
1165	0.183761	-0.103846	0.0861901	-0.365431	0	-0.768266	0	-0.0643501	0	-0.25857	0	0	0.269951	-1.56046
1166	0.0529692	-0.0311291	0.0176564	-0.132884	0.0155646	-0.0882819	0	0	0	-0.0176564	0	0	0.0861901	-0.269951
1167	0	0	0	0	0.15054	0	0	0	0	0	0	0	0.15054	0
1168	0	0	0.0155646	0	0	0	0	0	0	0	0	0	0.0155646	0
1169	0	0	0.033221	0	0	0	0	0	0.340577	0	0	0	0.373798	0
1170	0.0155646	0	0.137067	-0.0155646	0.126608	-0.0155646	0.0820065	0	0	0	0	0	0.361247	-0.0311291
1171	0	0	0	0	0.459988	-0.148448	0	0	0.0529692	0	0	0	0.512957	-0.148448
1172	0.0176564	0	0.416308	0	0	0	0	0	0.0508773	0	0	0	0.484842	0
1173	0.139159	-0.0155646	0	0	0.166105	0	0	-0.033221	0	-0.0466937	0	-0.0176564	0.305264	-0.113136
1174	0	0	0	0	0	0	0	0	0.241836	0	0.0311291	0	0.272965	0
1175	0.0311291	0	0.0311291	0	0.0840983	0	0.137067	0	0.161921	0	0	0	0.445345	0
1176	0	0	0.0155646	0	0.174472	0	0	0	0	0	0	0	0.190037	0
1177	0	0	0	0	0	0	0	0	0	0	0	0	0	0
1178	0	0	0.0622583	0	0.033221	0	0	0	0.0176564	0	0	0	0.113136	0
1179	0	0	0	0	0.0155646	0	0	-0.0508773	0	-0.0155646	0	0	0.0155646	-0.0664419
1180	0	-0.0882819	0.0353128	-0.0176564	0	-1.25311	0	-0.560573	0	-0.606344	0	-0.296897	0.0353128	-2.82286
1181	0	0	0.205601	-0.0311291	0.0996629	-0.0622583	0	0	0.101755	-0.0706255	0	-0.0155646	0.407019	-0.179578
1182	0	-0.168197	0.0706255	-2.91206	0.0933874	-0.27924	0	-0.0353128	0	-0.452543	0	-0.0706255	0.164013	-3.91798
1183	0	-0.203509	0	-0.115227	0	-0.817973	0	-0.431872	0	-1.28842	0	0	0	-2.857
1184	0	0	0	-0.0664419	0.0353128	-0.891612	0	-0.0176564	0.117319	-0.0529692	0	-0.0155646	0.152632	-1.04424
1185	0	0	0.0487855	-0.711113	0.0882819	-0.0176564	0.0155646	0	0	-0.33221	0	-0.0466937	0.152632	-1.10767
1186	0	-0.0155646	0	-0.0155646	0.0353128	-0.341499	0	-0.0466937	0	-0.1287	0	0	0.0353128	-0.548022
1187	0	-0.0487855	0.168197	-0.629106	0	-0.292713	0	-0.0508773	0	0	0.0353128	-0.0155646	0.203509	-1.03705
1188	0.221166	0	0.0508773	-0.166105	1.28214	-0.356141	0	0	0.851194	-0.0176564	0	0	2.40538	-0.539903
1189	0	0	0.30108	-9.13761	0.0643501	-0.179578	0.0996629	-0.117319	0.19305	-0.0643501	0	-0.269951	0.658144	-9.76881
1190	0.0155646	-0.335223	0	-0.101755	1.67753	-0.557311	0.0176564	-0.0155646	0.0487855	-0.963408	0	-0.0706255	1.75954	-2.04389
1191	0	-0.123595	0	-0.945751	0.248111	-0.574045	0.0176564	-1.52816	0.0176564	-2.29852	0	0	0.283424	-5.47008
1192	0.0176564	0	0.115227	-0.287608	0.121503	-9.42053	0	-1.26959	1.60623	-0.0155646	0.0643501	0	1.92497	-10.9933
1193	0	0	0.0664419	-2.00162	0	-4.86816	0.0176564	-0.0176564	0.0155646	-0.0466937	0	0	0.0996629	-6.93414
1194	0	-0.0155646	0	-0.830524	0.197234	-0.453712	0	-0.0176564	0.0706255	-0.294805	0	-0.0311291	0.267859	-1.64339
1195	0	-0.586596	0.0954792	-1.18248	0.0176564	-1.73167	0	-0.759898	0.101755	-0.298989	0.0155646	0	0.230455	-4.55964
1196	0.0487855	-0.0685337	0.0176564	-1.35997	0.0466937	-1.58439	0.0311291	-0.0664419	0.658144	-1.20432	0	-0.0685337	0.802408	-4.35219
1197	0	-0.134976	0	-1.45963	0.0353128	-0.132884	0.0176564	-0.0529692	0.0155646	-0.161921	0.0311291	-0.0155646	0.0996629	-1.95794
1198	0	-0.0529692	0	-0.0664419	0.0954792	-0.0155646	0	-0.0155646	0.269951	-0.195142	0	0	0.365431	-0.345682
1199	0.0155646	-0.148448	0	-1.49611	0.309448	-0.712283	0.0529692	-0.168197	0.0176564	-0.958054	0	-0.0508773	0.395638	-3.53397
1200	0	0	0.328026	-0.0155646	1.99234	-0.0353128	0.0933874	-0.144265	0.0176564	-0.48275	0	-0.0176564	2.43141	-0.695548
1201	0.0176564	0	0.372628	-0.0487855	0.728769	-1.45335	0	-0.0529692	0.863745	-0.298989	0	0	1.9828	-1.8541
1202	0.113136	-0.0155646	0.643749	-2.01903	1.20943	-1.49586	0.170288	-0.671616	0	-1.2157	0.0155646	-0.0176564	2.15216	-5.43544
1203	0	-0.506682	0.113136	-1.29771	0.260662	-13.3462	0	-0.629106	0	-0.113136	0	0	0.373798	-15.8928
1204	0.0155646	-0.0799147	0.710191	-0.764082	0.448607	-0.0954792	0.199326	-0.0353128	0.0778229	-0.0176564	0	0	1.45151	-0.992445
1205	0.0353128	-0.0529692	0.115227	-0.0155646	0.799395	0	0.0176564	-0.0176564	0.0840983	-0.0311291	0	0	1.05169	-0.117319
1206	0	-0.0155646	0.179578	-0.0861901	0.371706	-0.309448	0	-0.0466937	0	-0.545008	0	-0.0799147	0.551284	-1.08282
1207	0.033221	0	0.318737	-0.0155646	0.489947	-0.0311291	0.0176564	0	0.177486	0	0.0529692	0	1.09002	-0.0466937
1208	0.0861901	-0.0155646	0.44024	-0.0799147	0.232547	-0.0622583	0	-0.0176564	0	0	0.0176564	0	0.776633	-0.175394
1209	0.0353128	-0.0155646	0	-0.0529692	0.154724	-0.0954792	0.0176564	-0.0176564	0.113136	0	0	0	0.320829	-0.181669
1210	0	0	0	-0.0820065	0	0	0	0	0	-0.0529692	0	-0.0155646	0	-0.15054
1211	0	0	0.0353128	0	0.033221	0	0.0176564	0	0.0487855	-0.033221	0	0	0.134976	-0.033221
1212	0.0311291	-0.0353128	0.0176564	-0.261584	0.0706255	-0.197234	0.0508773	-0.170288	0.119411	0	0	0	0.289699	-0.664419
1213	0.0155646	0	0	-0.291791	0.0353128	-0.183761	0	-0.0155646	0.330118	-0.187945	0	0	0.380995	-0.679062
1214	0	-0.119411	0.0820065	-0.738058	0.0353128	-0.119411	0.0466937	-0.267859	0.132884	-0.177486	0	-0.0311291	0.296897	-1.45335
1215	0.0529692	-0.158907	0.0996629	-0.132884	0.334301	-0.278319	0	-0.0353128	0.187945	-0.522246	0	-0.0155646	0.674878	-1.14323
1216	0	0	0.493209	-0.757807	0.219074	-0.308278	0.0529692	-0.111044	0	-0.296897	0	0	0.765252	-1.47402
1217	0.132884	0	1.00918	-0.0529692	1.25194	-0.717388	0	-0.221166	0.152632	-0.0353128	0.0487855	-0.0176564	2.59542	-1.04449
1218	0.0996629	0	0.531535	-0.734123	0.0487855	-2.42095	0.0155646	-0.033221	0.0311291	-0.1287	0	0	0.726677	-3.31699
1219	0.0353128	-0.0353128	0.103846	-0.341499	1.10558	-0.0353128	0	0	0.105938	0	0	0	1.35068	-0.412124
1220	0.0353128	0	0.799395	-0.0954792	0.243928	-0.119411	0.0176564	0	0.0622583	-0.0176564	0	0	1.15855	-0.232547
1221	0.0176564	-0.0861901	0.0353128	-0.558481	0.0466937	-0.0706255	0	-0.0466937	0	-0.033221	0	0	0.0996629	-0.795211
1222	0.033221	0	0.144265	0	0.0664419	0	0	0	0.101755	0	0	0	0.345682	0
1223	0	0	0	0	0.0706255	0	0.0155646	0	0.0155646	-0.0176564	0	0	0.101755	-0.0176564
1224	0	0	0	0	0.0643501	-0.0176564	0	0	0.0155646	0	0.0353128	0	0.115227	-0.0176564
1225	0	0	0.033221	-0.484842	0.0820065	-1.62481	0	-0.0155646	0.232547	0	0	0	0.347774	-2.12522
1226	0.0954792	-0.0799147	0.033221	-0.803578	0.0664419	-0.105938	0.0643501	0	0	-0.0706255	0	0	0.259492	-1.06006
1227	0	0	0.132884	-0.033221	2.29342	0	0.0508773	-0.0176564	0.103846	0	0	0	2.58102	-0.0508773
1228	0	-0.0487855	0.033221	0	0.119411	-0.316645	0.0311291	0	0.0353128	0	0	0	0.219074	-0.365431
1229	0	0	0.402835	-0.496223	0.0861901	-0.0820065	0	0	0.137067	-0.0487855	0	-0.0487855	0.626093	-0.6758
1230	0.0643501	-0.0706255	0.520154	-0.0311291	0.146357	-0.0466937	0.0311291	-0.0353128	0	-0.0529692	0	0	0.76199	-0.23673
1231	0	0	0.221166	-0.259492	0.622831	-0.0155646	0.0353128	-0.158907	0.0529692	-0.183761	0	-0.0155646	0.932279	-0.63329
1232	0.0155646	0	0.619817	0	0.373798	-0.187945	0.033221	-0.0155646	0.139159	-0.294805	0	0	1.18156	-0.498314
1233	0.115227	0	0.812868	-1.88757	1.34742	-0.742242	0	-0.226271	0.103846	0	0	0	2.37936	-2.85608
1234	0.0176564	0	0.785922	0	1.0496	-1.96121	0.0975711	0	0.0353128	0	0	0	1.98606	-1.96121
1235	0	-0.0353128	0.033221	-1.84481	0.166105	-0.0466937	0	0	0	-0.0685337	0	-0.0176564	0.199326	-2.01301
1236	0.033221	-0.0176564	0.828432	-0.0353128	2.85466	0	0	0	0	-0.033221	0	0	3.71632	-0.0861901
1237	0	0	0.343591	-0.0508773	0	0	0	-0.0176564	0.0176564	0	0	0	0.361247	-0.0685337
1238	0	-0.0155646	0	0	0	-0.0685337	0	0	0.0155646	-0.0643501	0	0	0.0155646	-0.148448
1239	0	0	0	-0.371706	0.0466937	-0.0882819	0	0	0.0176564	0	0	0	0.0643501	-0.459988
1240	0.0155646	0	0	0	0.0155646	-0.152632	0	0	0	-0.0487855	0	0	0.0311291	-0.201418
1241	0	-0.0176564	0.101755	-0.0508773	0.0664419	-0.0882819	0	-0.033221	0.0176564	0	0	0	0.185853	-0.190037
1242	0.155646	0	0.485763	-0.314553	0.0799147	-1.49402	0	-0.0311291	0	-0.0487855	0	-0.0176564	0.721324	-1.90615
1243	0	0	0.0155646	-0.205601	0.0176564	-0.0176564	0	0	0.0155646	-0.033221	0	0	0.0487855	-0.256479
1244	0	0	0	-0.0353128	0.033221	-0.0311291	0	-0.0487855	0.0155646	0	0	0	0.0487855	-0.115227
1245	0	0	0	-0.0466937	0	-0.0176564	0	0	0	0	0	0	0	-0.0643501
1246	0	0	0	-0.161921	0.0820065	0	0	-0.0508773	0.0706255	-0.0933874	0	0	0.152632	-0.306186
1247	0	-0.0353128	0.15054	0	0.0176564	-0.345682	0	-0.0176564	0	-0.0706255	0	0	0.168197	-0.469277
1248	0	0	0.119411	-0.21489	0.0861901	-0.0176564	0	0	0	0	0	-0.0622583	0.205601	-0.294805
1249	0	0	0	0	0.0529692	0	0.033221	0	0.033221	-0.0664419	0	-0.0176564	0.119411	-0.0840983
1250	0	0	0	0	0	0	0	0	0	-0.0176564	0	0	0	-0.0176564
1251	0	0	0.0176564	0	0	-0.101755	0	-0.108952	0	-0.21489	0	-0.0622583	0.0176564	-0.487855
1252	0	0	0	-0.791028	0	-1.92472	0	-0.174472	0	-0.0311291	0	0	0	-2.92135
1253	0	-0.0155646	0.181669	-0.688351	0.174472	-1.25938	0.0155646	-0.103846	0.0176564	-0.0176564	0	0	0.389362	-2.0848
1254	0	0	0	-1.03914	0	-0.860731	0	-0.0466937	0	-0.0685337	0	-0.0622583	0	-2.07736
1255	0	-0.164013	0	-1.37043	0	-0.222088	0	-0.0706255	0	-0.0176564	0	0	0	-1.84481
1256	0	-0.0820065	0	-0.756885	0	-0.0706255	0	-0.0176564	0.0706255	-0.0176564	0	0	0.0706255	-0.944829
1257	0	0	0	0	0	0	0.0176564	0	0.0820065	0	0	0	0.0996629	0
1258	0	0	0.121503	-0.132884	0.228363	-0.134976	0	-0.0155646	0	-0.033221	0	-0.0155646	0.349866	-0.33221
1259	0.0466937	-0.0176564	3.33138	0	0.502498	-0.113136	0	-0.0311291	0	-0.0311291	0.0311291	0	3.91171	-0.19305
1260	0	0	0	-0.201418	0.0176564	-0.174472	0	0	0.0508773	0	0	0	0.0685337	-0.37589
1261	0.0954792	-0.0155646	0.65513	-0.0643501	0.87002	0	0.0176564	0	0.0508773	0	0	0	1.68916	-0.0799147
1262	0	-0.0529692	0	0	0.0311291	0	0	0	0.0353128	0	0	0	0.0664419	-0.0529692
1263	0.0155646	0	0.130792	-0.0176564	0.31037	0	0	0	0.0975711	-0.0353128	0	0	0.554297	-0.0529692
1264	0.0155646	0	1.06935	0	1.49494	-0.0975711	0	-0.033221	0.0820065	0	0	0	2.66186	-0.130792
1265	0	0	0	0	0	-0.0155646	0.0176564	0	0.0155646	-0.0155646	0	0	0.033221	-0.0311291
1266	0	0	0.164013	-0.033221	0.259492	0	0	0	0	-0.0155646	0	0	0.423505	-0.0487855
1267	0	-0.0487855	0.0155646	-0.0353128	0.0466937	-0.973867	0	-0.0820065	0.0529692	-0.216982	0	0	0.115227	-1.35695
1268	0	0	0	-0.303172	0	-0.416308	0	-0.0176564	0.0664419	0	0	0	0.0664419	-0.737137
1269	0.0664419	-0.0353128	0.836799	-3.29398	0.347774	-1.46381	0	-0.295975	0.0311291	-0.187945	0	0	1.28214	-5.27703
1270	0	-0.159829	0	-3.76117	0.0508773	-1.86247	0	-0.19305	0	-0.111044	0	0	0.0508773	-6.08755
1271	0	-0.0353128	0.0529692	-0.232547	0.0529692	-0.033221	0.0685337	-0.0155646	0	0	0	0	0.174472	-0.316645
1272	0	0	0	0	0.0155646	-0.190037	0	0	0.103846	0	0	0	0.119411	-0.190037
1273	0	-0.0176564	0.0155646	-0.531535	0.0840983	-0.0820065	0	-0.0487855	0.0176564	-0.0508773	0	0	0.117319	-0.730861
1274	0.0706255	-0.0311291	0.201418	-0.0508773	0.204431	-0.117319	0.0353128	-0.0353128	0.139159	-0.35405	0	-0.0487855	0.650946	-0.637474
1275	0	0	0.958302	-0.134976	0.693456	0	0.429781	-0.132884	0.0353128	-0.265768	0	0	2.11685	-0.533627
1276	0	0	0.185853	-0.298989	0.874204	-2.53107	0	-0.458818	0.0311291	-0.113136	0	-0.0176564	1.09119	-3.41967
1277	0	0	0	-1.93518	0.0353128	-2.29735	0	-0.0353128	0.0176564	-0.0353128	0	-0.0996629	0.0529692	-4.40282
1278	0.0155646	-0.0311291	0	-1.18667	0.0799147	-0.35405	0	-0.0706255	0.0643501	-0.701824	0	0	0.159829	-2.34429
1279	0	0	0.0529692	-0.0466937	0	-0.477644	0	-0.101755	0.0155646	-0.101755	0	0	0.0685337	-0.727847
1280	0	0	0.0176564	-0.197234	0.0353128	-0.269951	0	-0.0155646	0	0	0	0	0.0529692	-0.48275
1281	0	-0.141251	0	-1.98723	0.0155646	-0.648855	0	-0.115227	0.0353128	-0.0311291	0	0	0.0508773	-2.92369
1282	0	-0.254387	0	-0.351958	0	-0.0311291	0	0	0	0	0	0	0	-0.637474
1283	0	-0.0311291	2.60169	-0.0996629	0.585674	0	0.0176564	0	0.170288	0	0	0	3.37531	-0.130792
1284	0.0820065	-0.0353128	0.922989	0	0.889769	0	0.0975711	0	0.0176564	0	0	0	2.00999	-0.0353128
1285	0.115227	0	0	0	0	0	0.0155646	0	0	0	0	0	0.130792	0
1286	0.117319	0	0.778725	0	0.27924	-1.12232	0	-0.0706255	0.37472	-0.115227	0	0	1.55	-1.30817
1287	0.117319	0	0	-1.05261	0	-0.252295	0.0311291	-0.0622583	0	0	0	0	0.148448	-1.36716
1288	0	-0.103846	0.0176564	-0.376811	0.117319	-0.164013	0	0	0	0	0	0	0.134976	-0.644671
1289	0	-0.0176564	0.0353128	-0.0155646	0.181669	-0.369614	0	0	0.203509	0	0	0	0.420492	-0.402835
1290	0.0155646	0	0.0311291	-4.41144	0	0	0.0176564	0	0	-1.58649	0	0	0.0643501	-5.99792
1291	0	-0.0155646	0.0155646	0	0.754793	0	0	-0.0508773	0.033221	-0.635382	0	0	0.803578	-0.701824
1292	0	-0.0529692	0.0529692	0	0.0664419	0	0	-0.0529692	0.0311291	-0.144265	0	0	0.15054	-0.250203
1293	0.0353128	0	0.380995	-0.0176564	0.0664419	0	0.0176564	0	0.130792	0	0	0	0.631198	-0.0176564
1294	0	0	0.346852	-0.168197	2.06062	0	0.766174	0	0.159829	-0.0176564	0	0	3.33348	-0.185853
1295	0	0	1.47846	0	1.39017	0	0.0508773	0	0.0975711	0	0	-0.0311291	3.01708	-0.0311291
1296	0.033221	0	2.78755	0	0.994537	-0.0508773	0.27924	0	0.0176564	-0.228363	0	0	4.1122	-0.27924
1297	0	0	0	-0.0311291	0.0155646	0	0	-0.166105	0	0	0	0	0.0155646	-0.197234
1298	0.0508773	0	1.87292	-0.0176564	1.0568	-3.07909	0.0353128	-0.0508773	0.0706255	-0.0508773	0	-0.0466937	3.08654	-3.24519
1299	0	0	0	-1.79485	0	-0.130792	0	-0.0311291	0	-0.387271	0	0	0	-2.34405
1300	0	-0.0820065	0.0882819	-0.101755	0.0487855	-0.463002	0	-0.0996629	0.0353128	0	0	0	0.17238	-0.746426
1301	0	0	0.0487855	-0.0799147	0.0176564	-0.199326	0.0353128	0	0.115227	-0.033221	0	0	0.216982	-0.312461
1302	0	0	0.0820065	-0.617725	0.164013	-0.0664419	0	-0.0664419	0	-0.0996629	0	0	0.246019	-0.850272
1303	0	0	0	-0.0861901	0.0487855	-0.646763	0	-0.0155646	0.0176564	0	0	0	0.0664419	-0.748517
1304	0	0	0.137067	-0.898136	0	-0.223258	0	-0.033221	0	0	0	0	0.137067	-1.15461
1305	0.0176564	-0.0155646	0.197234	-0.277149	0.294805	-0.15054	0	0	0	-0.0487855	0	0	0.509695	-0.492039
1306	0.0155646	-0.0176564	1.37553	-0.0155646	1.20524	-0.0353128	0	0	0	-0.119411	0	0	2.59634	-0.187945
1307	0	0	0.134976	0	0.0643501	0	0.0311291	0	0.0529692	0	0	-0.0176564	0.283424	-0.0176564
1308	0.0933874	0	0.420492	0	0.885585	-0.033221	0.15054	0	0.033221	0	0	0	1.58323	-0.033221
1309	0.0311291	0	0.314553	-0.0176564	1.72448	0	0.0176564	-0.0155646	0.033221	0	0	0	2.12104	-0.033221
1310	0	0	0	-0.0155646	0	-0.0643501	0	0	0.0155646	0	0	0	0.0155646	-0.0799147
1311	0	0	0	-5.54974	0	-1.25403	0	-0.0933874	0	-0.0508773	0	-0.0176564	0	-6.96569
1312	0	-0.179578	0.0529692	-2.34128	0.0799147	-0.267859	0.0176564	0	0	-0.0975711	0	0	0.15054	-2.88629
1313	0.130792	-0.0508773	1.41294	-0.0466937	1.91753	-0.0353128	0.529444	-0.0176564	0.159829	-0.181669	0	0	4.15053	-0.33221
1314	0.0176564	-0.0529692	0.168197	-0.0155646	1.65084	-0.628184	0.0176564	-0.232547	0	-0.30108	0	-0.0155646	1.85435	-1.24591
1315	0	-0.0487855	0.0176564	-0.30108	0.141251	-0.164013	0	-0.50459	0	-1.0173	0	-0.0466937	0.158907	-2.08246
1316	0	-0.0487855	0.351958	-0.0622583	0.0664419	-0.576137	0	-0.0176564	0	-0.0176564	0	-0.0529692	0.4184	-0.775463
1317	0.0176564	0	1.50632	-0.203509	0.448359	-0.146357	0.0311291	0	0.0353128	0	0	0	2.03878	-0.349866
1318	0.0176564	-0.0155646	0.0311291	-0.15054	0	0	0	-0.0176564	0.0466937	-0.0155646	0	0	0.0954792	-0.199326
1319	0.0155646	0	0.43907	0	0.0643501	0	0	0	0.463002	0	0	0	0.981986	0
1320	0	-0.0176564	0.201418	-0.0622583	3.26218	0	0.0466937	0	0.126608	-0.201418	0.0155646	-0.0466937	3.65246	-0.328026
1321	0	0	0.0643501	-0.0622583	0.0353128	-0.510865	0.0466937	-0.0176564	0.0176564	-0.0882819	0	0	0.164013	-0.679062
1322	0.033221	0	4.82331	-0.0155646	3.1395	-0.195142	0.296897	0	0.146357	0	0	0	8.43929	-0.210707
1323	0.0622583	-0.0664419	1.50005	-1.74933	0.915544	-1.23846	0.0155646	-0.0311291	0.0799147	-0.0353128	0	0	2.57333	-3.12068
1324	0.0176564	-0.0466937	0	-0.269951	0	-0.0466937	0.0664419	0	0.316645	0	0	0	0.400743	-0.363339
1325	0.033221	-0.0954792	1.31838	-0.259492	2.31526	-0.0176564	0.0466937	-0.0353128	0.0176564	-0.0664419	0	0	3.73121	-0.474383
1326	0.0353128	-0.216982	0.0155646	-0.0155646	0.0466937	-1.36415	0	-0.531535	0.0643501	-1.16064	0	-0.0487855	0.161921	-3.33766
1327	0.146357	0	0.285516	-1.92079	0.0508773	-1.75561	0	-0.267859	0.0487855	-0.0664419	0.0176564	-0.0176564	0.549192	-4.02835
1328	0.033221	0	0.33221	-0.033221	1.18156	-0.144265	0.0155646	0	0.0706255	0	0	0	1.63318	-0.177486
1329	0.0353128	-0.0622583	0.181669	-0.445345	0.222088	-0.121503	0	-0.0176564	0	-0.033221	0	0	0.43907	-0.679984
1330	0.0176564	-0.033221	0.0311291	-0.132884	0.0176564	-0.130792	0	-0.0664419	0	-0.0311291	0	0	0.0664419	-0.394468
1331	0	-0.0353128	0	-0.0529692	0	-0.76199	0	-0.0176564	0	-0.0155646	0	0	0	-0.883493
1332	0	0	0	-0.549192	0.0155646	0	0	-0.0176564	0	0	0	0	0.0155646	-0.566848
1333	0	-0.0840983	0	-0.103846	0.252295	0	0	-0.0799147	0.232547	-0.0353128	0	-0.0529692	0.484842	-0.356141
1334	0.0155646	-0.0706255	0.0685337	0	0.170288	-0.399821	0	-0.0311291	0.103846	-0.0664419	0	0	0.358233	-0.568018
1335	0.0643501	0	6.97966	0	3.08955	0	0.15054	0	0.142173	-0.0311291	0	0	10.4263	-0.0311291
1336	0.0176564	-0.0176564	0.69764	0	2.16472	-0.0799147	0.0643501	-0.0155646	0.285516	-0.0176564	0	0	3.22988	-0.130792
1337	0.0466937	-0.0176564	0.530613	-0.0840983	0.187945	-0.123595	0.0466937	0	0.113136	0	0.0176564	0	0.942738	-0.225349
1338	0.23673	-0.0466937	1.53026	-0.407941	7.24961	-0.166105	0.175394	0	0.0778229	-0.431872	0	0	9.26982	-1.05261
1339	0.033221	0	0.502498	-0.0155646	0.31037	-0.545008	0	0	0	-0.0176564	0	0	0.846089	-0.578229
1340	0.216982	0	3.62201	-0.0840983	2.47902	-0.101755	0.101755	0	0.0799147	-0.0353128	0	0	6.49968	-0.221166
1341	0	-0.0155646	0	-0.181669	0.0508773	-0.0799147	0.0311291	-0.033221	0.0508773	-0.232547	0	-0.0975711	0.132884	-0.640487
1342	0.0508773	0	2.35149	-0.219074	1.52189	-0.0508773	0.0685337	-1.02659	0.0353128	-2.1438	0.0706255	-0.0664419	4.09873	-3.50678
1343	0.0487855	0	3.7061	0	1.5321	-0.660236	0	0	1.08491	0	0	0	6.3719	-0.660236
1344	0.0508773	-0.0155646	1.6808	-2.80311	1.4285	-0.99989	0.0176564	0	0	-0.0155646	0	0	3.17783	-3.83413
1345	0	-0.431872	0	-2.02531	0.0664419	-0.113136	0	0	0	0	0.0643501	-0.0155646	0.130792	-2.58588
1346	0	0	0	0	0	0	0	0	0.164013	0	0	0	0.164013	0
1347	0.0155646	0	0.0840983	-0.0622583	0.0664419	0	0.0529692	-0.0176564	0.0311291	0	0	0	0.250203	-0.0799147
1348	0.0155646	0	0.0487855	0	0.283424	-0.86885	0	-0.134976	0.0311291	-1.10349	0	0	0.378903	-2.10731
1349	0.0155646	0	0.164013	-0.142173	0.302002	-0.520154	0.0799147	-0.0176564	0.168197	-0.0622583	0.0176564	0	0.747348	-0.742242
1350	0	0	0.601239	-0.774541	0.537811	-0.903241	0.0311291	-0.0466937	0.0487855	-0.0155646	0	0	1.21896	-1.74004
1351	0	-0.0155646	0	-0.0685337	0.0508773	0	0.0176564	0	0.161921	0	0	0	0.230455	-0.0840983
1352	0	-0.0155646	0.154724	-0.0685337	0.232547	-0.190037	0.119411	-0.0353128	0.50459	0	0.0975711	0	1.10884	-0.309448
1353	0.0155646	-0.033221	0.240914	-0.0664419	1.74933	-0.181669	0.0176564	0	0.113136	0	0	0	2.1366	-0.281332
1354	0	0	0	-0.0996629	0	0	0	0	0	0	0	0	0	-0.0996629
1355	0.0975711	0	1.8023	0	2.06296	0	0	0	0	-0.0353128	0	0	3.96283	-0.0353128
1356	0	0	0	0	0	0	0	0	0	-0.21489	0	0	0	-0.21489
1357	0	0	0	0	0	0	0	0	0	0	0	0	0	0
1358	0	0	0	0	0	-0.108952	0	0	0	0	0	0	0	-0.108952
1359	0	0	0	-0.0155646	0	0	0	0	0	0	0	0	0	-0.0155646
1360	0	0	0.199326	0	0.0508773	0	0	0	0	0	0	0	0.250203	0
1361	0.0176564	0	1.39645	-0.287608	0.238822	0	0.0176564	-0.0176564	0.0466937	0	0	0	1.71728	-0.305264
1362	0	0	0.130792	0	0.0529692	0	0.0176564	0	0	-0.0466937	0	0	0.201418	-0.0466937
1363	0	0	0.0353128	0	0	-0.0176564	0	0	0.0176564	0	0	0	0.0529692	-0.0176564
1364	0	0	0.115227	-0.0155646	0	-0.033221	0	-0.0155646	0	-0.0820065	0.0155646	0	0.130792	-0.146357
1365	0	-0.0706255	0.130792	-0.0643501	0.0840983	0	0	-0.0176564	0	0	0	0	0.21489	-0.152632
1366	0	0	0.0664419	-0.0155646	0	-0.254387	0	0	0	0	0	0	0.0664419	-0.269951
1367	0	-0.0176564	0.0353128	-0.240914	0	-0.0176564	0	0	0	-0.0311291	0	0	0.0353128	-0.307356
1368	0	0	0	0	0	0	0	0	0	0	0	0	0	0
1369	0	0	0	0	0	-0.0155646	0	-0.0311291	0	-0.0155646	0	0	0	-0.0622583
1370	0	0	0	-0.0155646	0.0799147	-0.0529692	0	0	0.134976	-0.0155646	0	0	0.21489	-0.0840983
1371	0	0	0.0799147	-0.0155646	0.141251	-0.0155646	0.0176564	0	0.121503	0	0	0	0.360325	-0.0311291
1372	0	-0.0311291	1.05981	-0.228363	2.87884	0	0	0	0	0	0	0	3.93865	-0.259492
1373	0.0176564	0	0	0	0	0	0	0	0	0	0	0	0.0176564	0
1374	0	0	0	-0.0155646	0	0	0	0	0.0353128	0	0	0	0.0353128	-0.0155646
1375	0	-0.0176564	0	-0.385179	0.0155646	-0.0529692	0	-0.0155646	0.0353128	-0.0311291	0	0	0.0508773	-0.502498
1376	0	0	0.0176564	0	0.033221	-2.49459	0.0622583	-0.0155646	0.0353128	-0.0176564	0	-0.0466937	0.148448	-2.5745
1377	0	0	0.0706255	-0.267859	0.0176564	-0.0706255	0	-0.17238	0.0487855	-1.02985	0	-0.31037	0.137067	-1.85108
1378	0	-0.103846	0.706007	-0.0685337	1.58741	-0.870942	0	-0.387271	0.144265	-0.624001	0	-0.0840983	2.43768	-2.13869
1379	0.179578	0	8.61862	-0.132884	2.13125	-3.34996	0.033221	-0.429781	0.126608	-0.267859	0	-0.0353128	11.0893	-4.2158
1380	0.033221	-0.221166	0.0996629	-5.11277	0.0155646	-8.3352	0	-0.597977	0.0353128	-0.447437	0	0	0.183761	-14.7145
1381	0	-0.0975711	0	-4.15496	0	-3.77581	0	0	0.0508773	-0.117319	0	-0.0176564	0.0508773	-8.16331
1382	0.0155646	0	0	-0.749687	0.0176564	-0.219074	0	-0.139159	0	-0.0176564	0	0	0.033221	-1.12558
1383	0	-0.0996629	0.351958	-0.203509	0.216982	-0.667681	0	-0.0176564	0.0176564	-0.121503	0	0	0.586596	-1.11001
1384	0.0176564	0	0.15054	-0.285516	0.0353128	-0.0353128	0.0176564	0	0	0	0.0176564	0	0.238822	-0.320829
1385	0.183761	-0.0311291	1.02265	-0.141251	0.111044	-0.0622583	0	0	0.263676	-0.0155646	0	0	1.58113	-0.250203
1386	0	0	0	-0.287608	0	-0.0176564	0	0	0.166105	-0.0176564	0	0	0.166105	-0.32292
1387	0	0	0	-0.0155646	0.629106	0	0.0353128	-0.0176564	0.0487855	0	0	0	0.713205	-0.033221
1388	0	-0.033221	0.339407	0	0.32292	0	0	0	0.117319	0	0	0	0.779647	-0.033221
1389	0.0508773	0	0.581491	0	0.0466937	-0.0176564	0.0466937	-0.0643501	0	-0.412124	0	-0.0176564	0.725756	-0.511787
1390	0.0176564	0	0.566848	-0.0176564	0.39656	-0.0622583	0	-0.0155646	0	-0.39656	0	-0.0176564	0.981064	-0.509695
1391	0.0311291	0	0.0529692	-0.387271	0	-0.0176564	0.0176564	0	0.132884	-0.113136	0.0353128	0	0.269951	-0.518063
1392	0.0353128	0	0.254387	0	0.743412	-0.0664419	0.033221	0	0.187945	-0.0176564	0	-0.0353128	1.25428	-0.119411
1393	0	-0.0155646	0.230455	-0.0664419	0.695548	-0.187945	0	-0.0353128	0.287608	-0.0643501	0.0176564	0	1.23127	-0.369614
1394	0.0176564	0	0.0155646	-0.351958	0.0529692	-0.256479	0.101755	0	0	-0.101755	0	-0.0353128	0.187945	-0.745504
1395	0.0466937	-0.0643501	3.75305	-0.221166	6.73364	-0.0155646	0.0487855	-0.103846	0	-0.216982	0	-0.0176564	10.5822	-0.639565
1396	0.0176564	-0.119411	0.183761	-0.203509	0.0176564	-0.34476	0	-0.369614	0	-0.32292	0	0	0.219074	-1.36022
1397	0.0487855	-0.0155646	1.92146	-0.0311291	2.20187	-0.549192	0.0643501	0	0.507603	-0.0155646	0	0	4.74407	-0.61145
1398	0.0954792	-0.0840983	1.74213	-0.404927	0.451621	-0.0861901	0.248111	-0.0840983	0	-0.033221	0	0	2.53734	-0.692535
1399	0.0353128	-0.033221	0.0155646	-0.181669	0.0155646	0	0.0176564	0	0.132884	0	0	0	0.216982	-0.21489
1400	0	-0.0155646	1.1834	0	0.199326	-0.105938	0.0353128	0	0	0	0	0	1.41804	-0.121503
1401	0	-0.0155646	0.618895	-0.0996629	0.527352	-0.033221	0	0	0	0	0	0	1.14625	-0.148448
1402	0.033221	0	0.867929	0	0	0	0	0	0	0	0	0	0.901149	0
1403	0	0	0	0	0	0	0	0	0	0	0	0	0	0
1404	0	0	0	0	0	0	0	0	0	0	0	0	0	0
1405	0	0	0	0	0	0	0	0	0	0	0	0	0	0
1406	0	0	0	0	0	0	0	0	0	0	0	0	0	0
1407	0	0	0	0	0	0	0	0	0	0	0	0	0	0
1408	0	0	0	0	0	0	0	0	0	0	0	0	0	0
1409	0	-0.0155646	0	-0.758728	0	-0.424675	0	-0.0820065	0	-0.033221	0	0	0	-1.3142
1410	0	0	0	-0.221166	0.0155646	-0.294805	0	0	0.0155646	0	0	0	0.0311291	-0.515971
1411	0	-0.0155646	0.0353128	-0.307356	0	-0.0840983	0	0	0	0	0	0	0.0353128	-0.407019
1412	0	0	0.0311291	0	0.0353128	0	0.0176564	0	0.0685337	0	0	-0.0508773	0.152632	-0.0508773
1413	0	0	0.0155646	-0.0311291	0	-0.0176564	0	0	0	-0.0155646	0	0	0.0155646	-0.0643501
1414	0	0	0	0	0	0	0	0	0	0	0	0	0	0
1415	0	0	0.170288	0	0.183761	0	0.0353128	0	0.0176564	0	0	0	0.407019	0
1416	0.0353128	-0.0353128	0.807762	0	2.33266	0	0.0466937	0	0.0954792	-0.185853	0	0	3.31791	-0.221166
1417	0	-0.0311291	1.88338	0	0.665341	-0.248111	0	-0.0508773	0.148448	-0.201418	0	-0.0176564	2.69717	-0.549192
1418	0.0353128	0	0.342669	-1.14834	0.0529692	-0.479736	0.0529692	-0.0155646	0	-0.21489	0	-0.0176564	0.48392	-1.87619
1419	0.0861901	-0.0487855	0.518063	-0.298989	1.66523	-0.15054	0.0155646	-0.195142	0	-0.30108	0	0	2.28505	-0.994537
1420	0	0	0.033221	-0.37472	0.0176564	-0.033221	0	-0.033221	0	-0.0155646	0	-0.033221	0.0508773	-0.489947
1421	0.0353128	-0.033221	0.689273	-0.65513	0.469277	-0.250203	0.0176564	0	0	-0.254387	0	0	1.21152	-1.19294
1422	0	-0.281332	0.0353128	-0.533627	0.0353128	-0.148448	0.0799147	-0.1287	0	-0.0487855	0	0	0.15054	-1.14089
1423	0	-0.0155646	0.132884	-0.0643501	0.0820065	-0.119411	0	-0.0155646	0	0	0	0	0.21489	-0.21489
1424	0.0508773	0	0.587518	-0.478566	0.0820065	-0.0176564	0	-0.0176564	0.0975711	-0.0176564	0	0	0.817973	-0.531535
1425	0	0	0.248111	0	0.597977	0	0.0155646	0	0	0	0	0	0.861653	0
1426	0.0508773	0	1.01429	0	1.46683	0	0.0466937	0	0.0529692	-0.0353128	0	0	2.63165	-0.0353128
1427	0.168197	0	3.29097	0	0.664419	0	0	0	0.0996629	0	0	0	4.22325	0
1428	0.0954792	0	0.502498	0	1.46683	0	0.0353128	0	0	0	0.0155646	0	2.11568	0
1429	0	0	0.033221	0	0.0353128	-0.336393	0	0	0	0	0	0	0.0685337	-0.336393
1430	0	0	0.210707	-0.477644	0.0155646	0	0.0176564	0	0	0	0	0	0.243928	-0.477644
1431	0	0	0.0508773	-0.0353128	0	0	0.0155646	-0.0176564	0	0	0	0	0.0664419	-0.0529692
1432	0	0	0	-0.0487855	0.0155646	-0.52526	0	-0.0176564	0	0	0	0	0.0155646	-0.591702
1433	0	0	0.0311291	-0.134976	0	0	0	0	0	0	0	0	0.0311291	-0.134976
1434	0	-0.0664419	0	-0.0529692	0	0	0	0	0	0	0	0	0	-0.119411
1435	0	0	0	0	0	-0.0176564	0	0	0	0	0	0	0	-0.0176564
1436	0	0	0	-0.103846	0.0155646	-0.320829	0	0	0	0	0	0	0.0155646	-0.424675
1437	0	0	0	0	0	0	0	0	0	0	0	0	0	0
1438	0	0	0	0	0	0	0	0	0	0	0	0	0	0
1439	0.0155646	0	0.0353128	0	0	0	0	0	0	0	0	0	0.0508773	0
1440	0	0	0	0	0	0	0	0	0	0	0	0	0	0
1441	0	0	0	0	0	-0.0643501	0	0	0	0	0	0	0	-0.0643501
1442	0	0	0	0	0	-0.0706255	0	0	0	-0.0176564	0	0	0	-0.0882819
1443	0	0	0	0	0	0	0	0	0	0	0	0	0	0
1444	0	0	0.507603	0	0.0311291	0	0	0	0	0	0	0	0.538733	0
1445	0	0	0	0	0	0	0	0	0	0	0	0	0	0
1446	0	-0.0466937	0	0	0	0	0	-0.0176564	0	-0.0176564	0	-0.0643501	0	-0.146357
1447	0	0	0	0	0.0353128	0	0	0	0	0	0	0	0.0353128	0
1448	0	-0.0353128	0.0529692	0	0	0	0	0	0	0	0	0	0.0529692	-0.0353128
1449	0	0	0	0	0	0	0	0	0	0	0	0	0	0
1450	0	0	0	-0.0176564	0	-0.0685337	0	-0.0311291	0.0882819	0	0	0	0.0882819	-0.117319
1451	0	0	0	-1.03613	0	-0.250203	0	-0.0176564	0	-0.0155646	0	0	0	-1.31955
1452	0	0	0	-0.393546	0	-0.216982	0	-0.0155646	0	-0.0176564	0	0	0	-0.643749
1453	0	-0.0975711	0.0508773	-1.06307	0	-0.305264	0	-0.0664419	0.105938	-0.0508773	0	-0.103846	0.156816	-1.68707
1454	0.0529692	0	0	-0.033221	0	-0.0155646	0	0	0	-0.152632	0	-0.0155646	0.0529692	-0.216982
1455	0	-0.0176564	0.0353128	0	0.101755	-0.372628	0	-0.0622583	0.0529692	-0.0155646	0	0	0.190037	-0.468107
1456	0	-0.0176564	0.359155	-0.181669	0	-0.427689	0	-0.0311291	0.0508773	-0.23673	0	-0.033221	0.410032	-0.928095
1457	0	-0.0155646	0	0	0	0	0	-0.0176564	0	0	0	0	0	-0.033221
1458	0	-0.0176564	0.179578	0	0	-0.735045	0	-0.111044	0	0	0	0	0.179578	-0.863745
1459	0	0	0	-2.47693	0	-1.52189	0	0	0	-0.033221	0	-0.0840983	0	-4.11614
1460	0.0176564	0	0.298989	-0.320829	0.0176564	-0.0643501	0.0664419	0	0.30108	0	0	0	0.701824	-0.385179
1461	0.0176564	-0.0508773	0.447437	-0.336393	0.391454	0	0	0	0	-0.0487855	0	-0.0176564	0.856548	-0.453712
1462	0	0	0	0	0	0	0	0	0	-0.0975711	0	0	0	-0.0975711
1463	0	0	0	0	0	-0.976881	0	-0.0487855	0.416308	-0.0840983	0	0	0.416308	-1.10976
1464	0	0	0	-0.476474	0	-0.0176564	0	0	0.0311291	0	0	0	0.0311291	-0.494131
1465	0	-0.0176564	0.659314	-0.17238	5.00867	0	0	0	0.0820065	-0.0861901	0	0	5.74999	-0.276227
1466	0	-0.0176564	2.26321	-0.033221	0.0778229	-0.323842	0	-0.0664419	0	-0.132884	0	0	2.34103	-0.574045
1467	0.0176564	-0.0176564	0.0529692	-1.95401	0.033221	-0.0311291	0	0	0	-0.0311291	0	-0.0176564	0.103846	-2.05158
1468	0	0	0	-0.453712	0	-0.0840983	0	0	0	-0.615634	0	0	0	-1.15344
1469	0	-0.0622583	0	-0.148448	0.0529692	-0.516893	0	-0.347774	0.0155646	-0.307356	0	0	0.0685337	-1.38273
1470	0	0	1.76606	-1.1265	0.224179	-1.00173	0	0	0.0882819	0	0	0	2.07853	-2.12823
1471	0.132884	-0.0176564	1.91636	-1.77301	4.71805	-0.335223	0.156816	-0.0685337	0.0996629	0	0	0	7.02377	-2.19443
1472	0.0155646	-0.0311291	0.0508773	-0.0643501	0.148448	-0.0820065	0	0	0.0176564	0	0.0176564	0	0.250203	-0.177486
1473	0.0466937	-0.0311291	1.43896	-0.372628	0.152632	-0.0155646	0.0685337	0	0	0	0	-0.0176564	1.70682	-0.436978
1474	0	-0.123595	0.0155646	0	0.0311291	-1.17621	0	-0.0529692	0.0353128	-0.252295	0	0	0.0820065	-1.60507
1475	0.0155646	-0.0353128	0.305264	-1.05169	0.226271	-0.574045	0.0508773	-0.706007	0.0664419	-0.0622583	0.0176564	-0.0176564	0.682076	-2.44697
1476	0.0529692	-0.0176564	0.0155646	-0.0975711	0.0643501	-0.0466937	0.0820065	0	0.0882819	-0.0176564	0	-0.0176564	0.303172	-0.197234
1477	0.130792	0	10.9996	-0.731783	7.17732	-0.0176564	0.101755	0	0.0353128	-0.576137	0	0	18.4448	-1.32558
1478	0.0176564	-0.0685337	0.532457	-0.0176564	0.0861901	-0.767344	0.0311291	-0.758977	0.195142	-0.0176564	0	0	0.862575	-1.63017
1479	0.0155646	0	0.573124	-0.203509	0.207693	-9.43734	0.0508773	-0.103846	0.612372	-0.113136	0	-0.0176564	1.45963	-9.87549
1480	0.033221	-0.0529692	0.540824	-5.36137	0.772449	-0.132884	0.0622583	-0.0840983	0.156816	-0.539903	0	0	1.56557	-6.17123
1481	0.0487855	-0.177486	1.80439	-0.164013	0.283424	-0.385179	0	-0.267859	0.0176564	-0.256479	0.0176564	0	2.17191	-1.25102
1482	0	-0.0176564	0.0176564	-0.539903	0	-0.212799	0	-0.238822	0.0487855	-0.0176564	0	0	0.0664419	-1.02684
1483	0	-0.152632	0	-0.137067	0.223258	-3.50494	0.0176564	-0.240914	0.0840983	-0.534549	0	0	0.325012	-4.5701
1484	0	0	2.73642	-0.0311291	0.87814	-0.0155646	0.0996629	-0.0353128	0.388192	0	0.0311291	0	4.13355	-0.0820065
1485	0.033221	0	2.47299	-0.0529692	0.961316	-0.577307	0.0155646	0	0.0820065	0	0	0	3.5651	-0.630276
1486	0.0487855	0	0	-2.88278	0.0311291	-0.0529692	0	0	0	-0.0155646	0	0	0.0799147	-2.95131
1487	0	-0.0664419	0.0882819	0	0	0	0	0	0	0	0	0	0.0882819	-0.0664419
1488	0	0	0.195142	0	0.033221	0	0	0	0.0799147	0	0	0	0.308278	0
1489	0.0155646	0	0.0996629	0	0	-0.115227	0	0	0	-0.0487855	0	0	0.115227	-0.164013
1490	0	0	0	-0.134976	0	0	0	0	0.0664419	0	0	-0.0353128	0.0664419	-0.170288
1491	0.0176564	0	3.75422	-0.0176564	0.653038	0	0.0155646	0	0	-0.0176564	0	0	4.44048	-0.0353128
1492	0	0	0.0706255	-0.0685337	0.290621	-0.641657	0	-0.0311291	0.0487855	0	0	0	0.410032	-0.74132
1493	0	0	0	-0.764082	0	-0.0466937	0	0	0	-0.0508773	0	0	0	-0.861653
1494	0	-0.0155646	0	-0.0487855	0	-0.0487855	0	0	0	0	0	0	0	-0.113136
1495	0	0	0	-0.0664419	0	-0.338485	0.0664419	0	0.1287	-0.033221	0.0353128	0	0.230455	-0.438148
1496	0.0487855	0	0	-0.643749	0.0664419	0	0	0	0.179578	0	0	0	0.294805	-0.643749
1497	0	0	3.08026	0	3.23055	0	0.0529692	0	0.0664419	0	0	0	6.43022	0
1498	0.0529692	0	1.07353	0	1.89476	-0.0882819	0.0155646	0	0.033221	0	0	0	3.07005	-0.0882819
1499	0	0	0.0155646	-0.216982	0	-0.0882819	0	0	0.272043	0	0	0	0.287608	-0.305264
1500	0	0	0.0778229	-0.0622583	0	0	0.0311291	0	0.108952	0	0	0	0.217904	-0.0622583
1501	0	0	0.0155646	0	0.0778229	-0.0176564	0.0155646	-0.0155646	0.0311291	0	0	0	0.140081	-0.033221
1502	0.0176564	0	0.0508773	0	0	-0.117319	0	0	0	0	0	0	0.0685337	-0.117319
1503	0.0820065	0	0.986418	-1.12022	0.485763	0	0.033221	0	0	0	0	0	1.58741	-1.12022
1504	0	-0.209785	0	-0.0155646	0	-0.624001	0.033221	-0.033221	0.0176564	-0.228363	0	0	0.0508773	-1.11093
1505	0	0	0	-0.636304	0.0176564	-0.195142	0	-0.0176564	0.0487855	0	0	0	0.0664419	-0.849102
1506	0	-0.0508773	0.0155646	-0.117319	0	-0.0529692	0	0	0.316645	-0.669525	0	0	0.33221	-0.89069
1507	0	-0.0311291	0	-0.248111	0	0	0	-0.387271	0.0176564	-1.34976	0	0	0.0176564	-2.01627
1508	0	0	0	0	0	-0.0975711	0	-0.17238	0	-0.0353128	0	0	0	-0.305264
1509	0	0	0.152632	-0.608436	0.23673	-1.99418	0	0	0	0	0	0	0.389362	-2.60262
1510	0	0	0	-17.3879	0	-0.0487855	0	0	0	-0.92182	0	-0.0311291	0	-18.3896
1511	0	-0.0840983	0	-0.0155646	0	0	0	0	0	0	0	0	0	-0.0996629
1512	0	0	0.498314	-0.0353128	0.19305	0	0	-0.0176564	0	-0.850272	0	-0.0155646	0.691365	-0.918806
1513	0	0	0	0	0	0	0	-0.0706255	0.0176564	-0.0954792	0	0	0.0176564	-0.166105
1514	0	0	0	-0.0466937	0.0155646	-0.254387	0	-0.243928	0	-0.0664419	0	0	0.0155646	-0.61145
1515	0	-0.0155646	0	-0.117319	0	-1.99627	0	0	0	-0.0311291	0	0	0	-2.16028
1516	0	-0.115227	0.033221	-6.43164	0	-0.0176564	0	-0.0487855	0	-0.0311291	0	0	0.033221	-6.64444
1517	0	-0.195142	0	-0.0529692	0	-1.2926	0	-0.0353128	0.0353128	-0.0820065	0	0	0.0353128	-1.65803
1518	0.0155646	0	0	-0.89186	0	-0.0353128	0	-0.0529692	0	-0.0353128	0	0	0.0155646	-1.01546
1519	0	-0.0155646	0	-0.0176564	0	-0.0820065	0	-0.0353128	0.0176564	-0.183761	0	0	0.0176564	-0.334301
1520	0	0	0	0	0	0	0	-0.033221	0	0	0	0	0	-0.033221
1521	0	0	0	-0.0155646	0	-0.0311291	0	0	0	-0.0155646	0	0	0	-0.0622583
1522	0	0	0.159829	-0.564756	0.0508773	0	0	-0.792197	0	-0.63329	0	-0.0176564	0.210707	-2.0079
1523	0.0882819	0	0.256479	-0.0508773	0.0311291	-1.35788	0	-0.134976	0.0622583	-0.0685337	0	0	0.438148	-1.61226
1524	0.0353128	0	0.0487855	-0.809854	0	-0.0466937	0.0176564	-0.0155646	0	-0.0466937	0	-0.0685337	0.101755	-0.98734
1525	0	-0.117319	0	0	0.0353128	-0.30108	0	-0.0155646	0.0155646	-0.173302	0	-0.0664419	0.0508773	-0.673708
1526	0	-0.0176564	0	-0.261584	0	-0.0176564	0.0487855	0	0.0353128	-0.330118	0	0	0.0840983	-0.627015
1527	0	0	0.121503	-0.0311291	0.539903	0	0	-0.111044	0	-1.55093	0	0	0.661405	-1.6931
1528	0	0	0.23673	-0.0311291	0.0155646	-0.746426	0	-0.0643501	0	-0.283424	0	0	0.252295	-1.12533
1529	0	-0.0176564	0.1287	-0.334301	0.0664419	-0.0840983	0	-0.269951	0	-0.148448	0	-0.0176564	0.195142	-0.872112
1530	0	-0.101755	0	-0.209785	0	-1.20432	0	-0.0466937	0	-0.179578	0	0	0	-1.74213
1531	0	0	0	-6.91556	0	-1.87686	0.0155646	-0.0487855	0	-0.103846	0	-0.0155646	0.0155646	-8.96062
1532	0	-0.0155646	0	-0.0954792	0	0	0	0	0	0	0	0	0	-0.111044
1533	0	0	0.166105	-0.101755	0.557559	-0.0529692	0	-0.0176564	0	-1.1783	0	0	0.723664	-1.35068
1534	0.0155646	0	0.0664419	0	0.0508773	-0.0155646	0	-0.0176564	0	-0.0706255	0	0	0.132884	-0.103846
1535	0.0155646	0	0.788936	-0.417478	0.168197	-0.463923	0.0353128	0	0	-0.144265	0	0	1.00801	-1.02567
1536	0	0	0.146357	-0.137067	0.336393	-0.033221	0.0155646	0	0.0155646	-0.141251	0	0	0.513879	-0.311539
1537	0	-0.0311291	0.139159	-0.349866	0.0176564	-0.497392	0	-0.390284	0	-0.780568	0	0	0.156816	-2.04924
1538	0	0	0	-0.0353128	0	-0.0155646	0	0	0.0311291	-0.261584	0	0	0.0311291	-0.312461
1539	0	0	0	0	0.168197	-0.190958	0	0	0.0155646	-0.0311291	0	0	0.183761	-0.222088
1540	0	0	0	0	0	0	0	0	0	-0.0882819	0	0	0	-0.0882819
1541	0	0	0.0176564	-0.121503	0.287608	0	0	-0.033221	0.0353128	-0.0311291	0	0	0.340577	-0.185853
1542	0	0	0.34476	0	0.774541	-0.0975711	0	0	0.0155646	0	0.0176564	0	1.15252	-0.0975711
1543	0.0176564	-0.0176564	0.168197	-2.15099	0.277149	-0.246019	0	-0.0155646	0.0508773	-0.0176564	0	0	0.513879	-2.44789
1544	0	-0.0311291	0.0487855	-0.0176564	0.0176564	-0.243006	0	0	0	0	0	0	0.0664419	-0.291791
1545	0	0	0.115227	-0.0622583	0.164013	0	0	0	0	0	0	0	0.27924	-0.0622583
1546	0	0	0	0	0	0	0	0	0	0	0	0	0	0
1547	0.0799147	0	0.357063	-0.0176564	0.358233	-0.0176564	0	0	0.0176564	-0.585426	0	0	0.812868	-0.620739
1548	0	0	0.152632	0	0.0311291	-0.225349	0	-0.033221	0	0	0	0	0.183761	-0.25857
1549	0.0685337	0	1.17411	-0.0508773	0.553375	-0.0155646	0.0664419	0	0.108952	0	0	0	1.97142	-0.0664419
1550	0.0311291	0	0.201418	0	0.458818	0	0.0778229	0	0.148448	0	0	0	0.917636	0
1551	0	-0.0176564	0.15054	0	0.101755	0	0	0	0.185853	0	0	0	0.438148	-0.0176564
1552	0	0	1.05169	-0.0622583	1.04332	0	0.434886	0	0.144265	-0.0176564	0	0	2.67416	-0.0799147
1553	0.0155646	0	0.33221	0	1.88431	-0.0176564	0	0	0.0664419	0	0	0	2.29852	-0.0176564
1554	0	0	0.123595	-0.0155646	0	0	0	0	0	-0.0353128	0	0	0.123595	-0.0508773
1555	0.0176564	0	0.0820065	0	0.134976	0	0	0	0.0643501	0	0	0	0.298989	0
1556	0	0	2.90462	0	1.04424	0	0.105938	0	0	0	0	0	4.0548	0
1557	0.101755	0	0.832616	0	2.55918	0	0	0	0.0508773	0	0	0	3.54443	0
1558	0.0311291	0	5.00708	0	2.23928	0	0.0155646	0	0.139159	0	0	0	7.43221	0
1559	0.105938	0	0.347774	-0.154724	0.312461	-0.0508773	0	0	0.0311291	-0.0487855	0	0	0.797303	-0.254387
1560	0.0155646	0	1.22825	0	2.50203	0	0.0799147	0	0.626093	0	0	0	4.45186	0
1561	0.203509	0	8.11822	0	1.3767	0	0.0508773	0	0.0622583	-0.033221	0	0	9.81156	-0.033221
1562	0.0353128	-0.0155646	0.302002	0	0.98734	0	0	-0.0176564	0	-0.185853	0	-0.0176564	1.32465	-0.23673
1563	0.0954792	0	8.53176	0	0.463002	0	0	0	0.0820065	-0.0176564	0	0	9.17225	-0.0176564
1564	0	0	0.429781	-0.0353128	0.4184	-0.0155646	0	0	0	0	0	-0.0176564	0.84818	-0.0685337
1565	0	0	0	-0.033221	0	0	0	-0.0353128	0	-0.226271	0	0	0	-0.294805
1566	0	0	0.0311291	0	0	-0.261584	0	0	0	-0.168197	0.0176564	0	0.0487855	-0.429781
1567	0	-0.0353128	0.0529692	-1.37461	0.108952	-0.208615	0.0311291	-0.0155646	0	0	0	-0.0155646	0.19305	-1.64967
1568	0	-0.0353128	0.154724	0	0.272043	0	0.0176564	0	0	-0.0155646	0	0	0.444423	-0.0508773
1569	0	0	0	-0.0176564	0.0353128	0	0	0	0.0664419	-0.302002	0	0	0.101755	-0.319659
1570	0	0	1.4803	0	0.480658	-0.0508773	0	-0.111044	0	-0.0353128	0	0	1.96096	-0.197234
1571	0	0	0	-0.583583	0.292713	-0.146357	0	0	0	-0.195142	0	0	0.292713	-0.925081
1572	0.033221	0	3.93656	-0.0353128	2.61843	-0.0155646	0.134976	0	0.50342	0	0	0	7.2266	-0.0508773
1573	0.0954792	0	0.267859	-0.0622583	0.347774	0	0.0466937	-0.0685337	0	0	0	0	0.757807	-0.130792
1574	0	-0.0353128	0	0	0.0311291	0	0	0	0	0	0	0	0.0311291	-0.0353128
1575	0.033221	0	2.91742	-0.134976	1.6018	-0.033221	0.0529692	-0.0508773	0	-0.0861901	0	0	4.60541	-0.305264
1576	0.0176564	-0.0176564	0	-0.0706255	0	-0.363339	0.0155646	0	0.0176564	0	0	0	0.0508773	-0.451621
1577	0	0	3.31071	-0.416308	4.59403	0	0.289699	0	0.0529692	0	0	-0.0176564	8.24741	-0.433964
1578	0.132884	0	1.69033	-0.0155646	3.25264	-0.033221	0	-0.033221	0	-0.221166	0	-0.0487855	5.07586	-0.351958
1579	0.0155646	0	0.0155646	0	0	-3.30377	0	-0.197234	0.0664419	-0.407941	0.0643501	0	0.161921	-3.90894
1580	0	0	0.0155646	-5.4515	0.0155646	-2.40003	0.0176564	-0.0353128	0.205601	-0.0622583	0.0466937	0	0.30108	-7.9491
1581	0	0	0	-0.861653	0.0176564	-0.0155646	0	0	0	-0.101755	0	0	0.0176564	-0.978972
1582	0	-0.294805	0.0155646	-0.103846	0.0311291	-0.409111	0	-0.549192	0	-0.307356	0	0	0.0466937	-1.66431
1583	0	-0.0487855	0	-1.16064	0.0508773	-0.351958	0	-0.0840983	0.0176564	-0.0176564	0	0	0.0685337	-1.66314
1584	0.152632	0	0.553375	-0.228363	0.449529	0	0.033221	0	0.117319	0	0	0	1.30608	-0.228363
1585	0	0	0.0882819	0	0.0799147	0	0	0	0	0	0	0	0.168197	0
1586	0	0	0	0	0	-0.318737	0	0	0	-0.0861901	0	0	0	-0.404927
1587	0	0	0.179578	-0.0529692	0.0466937	0	0	0	0.0508773	0	0	0	0.277149	-0.0529692
1588	0.0643501	0	0	0	0.232547	0	0	0	0.428859	0	0	0	0.725756	0
1589	0	0	0.0311291	0	0.185853	0	0.0155646	0	0	-0.0622583	0.0176564	0	0.250203	-0.0622583
1590	0	0	0	0	0	0	0	0	0.0176564	0	0	0	0.0176564	0
1591	0.0155646	0	2.10547	0	0.798473	0	0.123595	0	0	0	0	0	3.0431	0
1592	0	0	0.306186	0	0.993615	-0.0529692	0	0	0.0311291	0	0	0	1.33093	-0.0529692
1593	0	0	0.101755	-0.0155646	0	0	0	0	0	0	0	0	0.101755	-0.0155646
1594	0	0	0.0706255	0	0.0155646	-0.0954792	0	0	0	0	0	0	0.0861901	-0.0954792
1595	0.0466937	0	0.124517	0	0.238822	0	0.0155646	0	0	0	0	0	0.425597	0
1596	0	0	0.221166	0	0.144265	0	0.0643501	0	0	0	0	0	0.429781	0
1597	0	0	0.0155646	0	0.0176564	0	0	0	0	0	0.0155646	0	0.0487855	0
1598	0	0	0.394468	-0.139159	0	0	0.0155646	0	0	-0.0155646	0	-0.0155646	0.410032	-0.170288
1599	0	0	0	0	0	0	0.0820065	-0.0176564	0.0155646	0	0	0	0.0975711	-0.0176564
1600	0	0	0.0176564	0	0.0353128	-1.55837	0	0	0	-0.0176564	0	0	0.0529692	-1.57603
1601	0	0	0.033221	-2.95667	0.0155646	0	0	0	0.0155646	0	0	-0.0176564	0.0643501	-2.97432
1602	0.0176564	-0.230455	0	0	0	0	0	-0.0840983	0	-0.183761	0	0	0.0176564	-0.498314
1603	0	0	0	-0.0664419	0	-0.248111	0	-0.272965	0	-0.033221	0	0	0	-0.620739
1604	0	0	0	-0.0622583	0	-0.367522	0	0	0	0	0	0	0	-0.429781
1605	0	0	0.0353128	-0.170288	0.154724	0	0	0	0	-0.0466937	0	0	0.190037	-0.216982
1606	0	-0.0820065	0.0311291	-0.263676	0	-0.033221	0.0155646	-0.033221	0	-0.0643501	0	0	0.0466937	-0.476474
1607	0	0	0	0	0	0	0	0	0.0176564	0	0	0	0.0176564	0
1608	0	0	0	-0.0176564	0	0	0	-0.0155646	0.0155646	0	0	0	0.0155646	-0.033221
1609	0	-0.0155646	0	0	0.0778229	-0.358233	0	0	0	0	0	0	0.0778229	-0.373798
1610	0	0	0	-0.450699	0	0	0	-0.0487855	0	-0.498314	0	0	0	-0.997799
1611	0	0	0	0	0	-0.27924	0	-0.033221	0	-0.033221	0	0	0	-0.345682
1612	0.0176564	0	0.0508773	-1.19386	0.0155646	-0.336393	0.0353128	-0.0353128	0.0954792	-0.0643501	0	-0.0155646	0.21489	-1.64548
1613	0	-0.0176564	0	-0.989431	0	-0.367522	0	0	0	-0.872112	0	0	0	-2.24672
1614	0	-0.0311291	0	-0.144265	0	-0.0311291	0	-0.0706255	0	-0.0706255	0	0	0	-0.347774
1615	0	0	0	-0.0176564	0	-0.363339	0	-0.0176564	0.0155646	-0.0799147	0	0	0.0155646	-0.478566
1616	0	-0.0155646	0	-2.97315	0	-0.515971	0	-0.412124	0	-0.256479	0	0	0	-4.17329
1617	0	-0.0882819	0	-0.728769	0	-1.03496	0	-0.631198	0	-0.339407	0	-0.0155646	0	-2.83818
1618	0	0	0.152632	-0.101755	0	-0.717388	0	0	0	-0.033221	0	0	0.152632	-0.852364
1619	0.278319	-0.033221	1.51678	-1.87385	3.32302	-0.552453	0.0176564	0	0.111044	0	0	0	5.24682	-2.45952
1620	0.0622583	-0.341499	0	-3.70334	0	-0.0176564	0.0622583	-0.0664419	0	-0.272965	0.115227	0	0.239744	-4.4019
1621	0.0466937	-0.0353128	0	0	0.867929	-0.0820065	0.0664419	0	0.901149	0	0	0	1.88221	-0.117319
1622	0	0	0.522246	-0.250203	0.033221	0	0.0353128	-0.0155646	0	-0.0685337	0	0	0.59078	-0.334301
1623	0.0664419	-0.0176564	0	0	0.0861901	0	0	0	0	0	0	0	0.152632	-0.0176564
1624	0	0	0.113136	0	0.0176564	0	0	0	0	-0.0155646	0	0	0.130792	-0.0155646
1625	0	0	0	0	0	0	0	0	0	-0.0176564	0	0	0	-0.0176564
1626	0	0	0	-0.168197	0	-1.19085	0	-0.433964	0	-0.201418	0	-0.101755	0	-2.09618
1627	0	0	0	-2.28923	0.0176564	-0.495301	0.0176564	-0.0176564	0	-0.363339	0	-0.134976	0.0353128	-3.3005
1628	0	0	0.210707	-0.0466937	0.185853	-0.0685337	0.0155646	0	0.0155646	-0.101755	0	-0.0311291	0.427689	-0.248111
1629	0	-0.0155646	0.0176564	-0.188867	0.119411	-0.164013	0	-0.170288	0	-0.631198	0	0	0.137067	-1.16993
1630	0	-0.0176564	0	-0.0664419	0	0	0	-0.0311291	0	-0.0508773	0	0	0	-0.166105
1631	0	0	0	-0.033221	0.0353128	-0.0820065	0.0311291	0	0.0155646	-0.179578	0	0	0.0820065	-0.294805
1632	0	0	0.0529692	0	0.181669	0	0.0176564	0	0	-0.0508773	0	0	0.252295	-0.0508773
1633	0	0	1.28633	-0.0176564	1.12742	-0.0487855	0.0353128	0	0.0155646	0	0	0	2.46463	-0.0664419
1634	0	0	0.101755	-0.0685337	0.201418	-0.566848	0	0	0.0176564	0	0	-0.0176564	0.320829	-0.653038
1635	0.0311291	-0.0706255	0	-0.818221	0	-0.0840983	0	-0.0155646	0.0176564	0	0	0	0.0487855	-0.98851
1636	0	-0.0353128	0.605175	-0.0466937	1.75862	0	0.0176564	-0.0155646	0.17238	-0.0353128	0	0	2.55383	-0.132884
1637	0.0353128	0	0.486933	-0.179578	1.30281	-1.16901	0	-0.105938	0.108952	-0.269951	0	0	1.93401	-1.72448
1638	0	-0.0311291	0	-1.14206	0.0155646	-0.0643501	0.0155646	-0.410032	0	-0.203509	0	-0.0685337	0.0311291	-1.91962
1639	0	-0.0353128	0.0155646	-0.119411	0	-0.461832	0	-0.0353128	0.113136	-0.181669	0	-0.23673	0.1287	-1.07027
1640	0.0176564	0	0	-0.134976	0	0	0	-0.0155646	0	-0.0996629	0	0	0.0176564	-0.250203
1641	0.0353128	-0.0353128	0	0	0	-0.0529692	0	0	0	0	0	0	0.0353128	-0.0882819
1642	0	0	0	0	0.0155646	0	0	0	0	0	0	0	0.0155646	0
1643	0.0155646	-0.0643501	0.0176564	-0.376811	0	-0.254387	0	-0.0996629	0	-0.338485	0	0	0.033221	-1.1337
1644	0	0	0.0176564	-0.0176564	0.0176564	-0.113136	0	-0.0155646	0	-0.205601	0	0	0.0353128	-0.351958
1645	0.033221	0	0.0706255	-0.033221	0.263676	-0.0176564	0.117319	0	0.0487855	-0.0466937	0	0	0.533627	-0.0975711
1646	0	0	0	0	0.0176564	0	0	0	0	0	0	0	0.0176564	0
1647	0	0	0.0176564	0	0.0508773	-0.0529692	0	0	0	0	0	0	0.0685337	-0.0529692
1648	0.0176564	0	0.119411	0	0.35405	-0.0176564	0	-0.0176564	0.0155646	0	0	-0.0176564	0.506682	-0.0529692
1649	0.0155646	0	0.0176564	0	0.174472	0	0	0	0	0	0	0	0.207693	0
1650	0	0	0.103846	-0.121503	0.0706255	0	0.0155646	-0.123595	0	-0.0155646	0	0	0.190037	-0.260662
1651	0	0	0.0176564	-0.285516	0	-0.0508773	0	-0.318737	0.0508773	-0.0176564	0	-0.0155646	0.0685337	-0.688351
1652	0.0353128	-0.0643501	0.0155646	-0.640487	0	-0.610528	0	-0.0155646	0	-0.296897	0	0	0.0508773	-1.62783
1653	0	0	0	-1.2429	0	-2.253	0	-0.219074	0.0529692	-0.0778229	0	0	0.0529692	-3.79279
1654	0	-0.0176564	0	-0.283424	0.152632	-0.203509	0.0778229	-0.0643501	0.124517	-0.126608	0.0176564	-0.0176564	0.372628	-0.713205
1655	0	0	0.250203	-0.30108	2.32036	-0.117319	0.146357	-0.0487855	0.117319	-0.134976	0	-0.0176564	2.83424	-0.619817
1656	0.356141	-0.0353128	1.7505	-0.0643501	1.04123	-0.0861901	0.0353128	-0.0487855	0.0882819	0	0.0176564	-0.0176564	3.28912	-0.252295
1657	0.21489	-0.0176564	0.644671	-0.0529692	1.01546	-0.148448	0.132884	0	0.484842	-0.126608	0	0	2.49274	-0.345682
1658	0.190037	0	0.296897	0	0.636304	0	0.0664419	0	0	-0.0176564	0	0	1.18968	-0.0176564
1659	0	0	0.400743	-0.0975711	0.470199	-0.0975711	0	-0.0176564	0.148448	-0.0353128	0	0	1.01939	-0.248111
1660	0	0	0.309448	-0.0353128	0.203509	-0.0155646	0.0466937	0	0.0176564	-0.0311291	0	-0.0176564	0.577307	-0.0996629
1661	0	-0.0176564	0.170288	-0.0176564	0.882571	-0.0353128	0	0	0.0311291	-0.0311291	0	0	1.08399	-0.101755
1662	0	-0.0311291	0.137067	-0.0664419	0.0176564	-0.0176564	0.0353128	0	0	0	0	0	0.190037	-0.115227
1663	0	0	0.0685337	0	0.443253	0	0	0	0.0155646	0	0	0	0.527352	0
1664	0	0	0.0353128	-0.0155646	0.0996629	0	0.0155646	0	0.0508773	0	0	0	0.201418	-0.0155646
1665	0	0	0.0529692	0	0.269951	0	0	0	0	-0.137067	0.0155646	0	0.338485	-0.137067
1666	0	0	0.551284	0	1.00709	0	0.0466937	-0.0155646	0.0685337	0	0	0	1.6736	-0.0155646
1667	0.0311291	0	0.533627	0	1.20315	-0.033221	0.319659	0	0.470199	-0.161921	0	0	2.55777	-0.195142
1668	0.0176564	0	1.14508	-0.0353128	1.56348	-0.561495	0.0176564	-0.0466937	0.166105	-0.0176564	0	0	2.90997	-0.661157
1669	0.0840983	0	1.76582	-0.0643501	1.17713	-0.0466937	0.101755	0	0.0176564	-0.338485	0	0	3.14645	-0.449529
1670	0	-0.0643501	0.35405	-0.0820065	0.269951	-0.170288	0	-0.19305	0.0840983	-0.0954792	0	-0.0529692	0.708099	-0.658144
1671	0.0466937	0	1.88548	-0.033221	0.219074	-0.0820065	0.593794	0	0.033221	0	0	0	2.77826	-0.115227
1672	0	-0.0508773	0	-0.0643501	0.469277	-0.126608	0	-0.0155646	0	0	0	0	0.469277	-0.2574
1673	0	0	0.0176564	-0.187945	0.0176564	-3.07306	0	-0.0176564	0	-0.0353128	0	0	0.0353128	-3.31398
1674	0.101755	0	0.0353128	-0.117319	0	-0.0176564	0.0529692	0	0.033221	0	0	0	0.223258	-0.134976
1675	0.0311291	-0.0529692	0.829602	0	1.0101	-0.0176564	0	0	0	0	0	0	1.87083	-0.0706255
1676	0	-0.0529692	0	-0.0176564	0.0353128	-0.662327	0	-0.0176564	0.0176564	-0.0508773	0	0	0.0529692	-0.801487
1677	0.0799147	0	0.0176564	0	0	0	0.0487855	0	0	0	0	0	0.146357	0
1678	0	0	0	0	0.0155646	0	0	0	0	-0.0155646	0	0	0.0155646	-0.0155646
1679	0	0	0	0	0	0	0	0	0.0155646	0	0	0	0.0155646	0
1680	0	0	0	0	0	0	0	0	0	0	0	0	0	0
1681	0	0	0	0	0	0	0	0	0	0	0	0	0	0
1682	0	0	0	0	0	0	0	0	0.0311291	0	0	0	0.0311291	0
1683	0	0	0.142173	0	0.0176564	0	0	0	0.0176564	0	0	0	0.177486	0
1684	0	0	0	0	0.0799147	0	0	0	0	0	0	0	0.0799147	0
1685	0	0	0	0	0.0176564	0	0	0	0	0	0	0	0.0176564	0
1686	0	0	0	0	0	0	0	0	0.0155646	0	0	0	0.0155646	0
1687	0.0176564	0	0.15054	-0.0353128	0.166105	0	0.033221	0	0	0	0	0	0.367522	-0.0353128
1688	0	0	0.0643501	0	0.380995	0	0.0643501	0	0	-0.0508773	0	0	0.509695	-0.0508773
1689	0	0	0.187945	0	0.407941	-0.0176564	0	0	0.0155646	0	0	0	0.61145	-0.0176564
1690	0.0353128	0	0.500406	0	0.499484	-0.144265	0	0	0.0155646	0	0	0	1.05077	-0.144265
1691	0.0176564	0	0.0155646	0	0.0487855	0	0.0466937	0	0	0	0	0	0.1287	0
1692	0	0	0.17238	-0.033221	1.307	-0.0508773	0	0	0.0353128	0	0	0	1.51469	-0.0840983
1693	0.0778229	0	0	-0.0840983	0.0176564	0	0.0155646	-0.0155646	0	0	0.033221	-0.0840983	0.144265	-0.183761
1694	0	0	0.0176564	0	0.221166	-0.25857	0	0	0.197234	-0.117319	0	-0.0176564	0.436056	-0.393546
1695	0	0	0	-0.363339	0	-0.0176564	0.0311291	-0.168197	0.0155646	0	0	0	0.0466937	-0.549192
1696	0	0	0.033221	-0.111044	0.0176564	-0.664419	0	0	0.0487855	-0.0176564	0	0	0.0996629	-0.793119
1697	0	0	0	-0.349866	0	-0.0508773	0.0155646	0	0.0685337	-0.0155646	0	0	0.0840983	-0.416308
1698	0.0353128	-0.0820065	0.0176564	-0.0685337	0	-0.033221	0.0799147	-0.283424	0	-0.527352	0	0	0.132884	-0.994537
1699	0	-0.0176564	0	0	0.164013	-1.39854	0	-0.424675	0.0353128	0	0	-0.0820065	0.199326	-1.92288
1700	0.113136	0	2.70831	-0.234639	0.89998	-0.679062	0	-0.0155646	0.0685337	-0.101755	0	0	3.78995	-1.03102
1701	0.0155646	0	0	-0.234639	0.0176564	-0.0176564	0	-0.0685337	0.0778229	-0.166105	0	0	0.111044	-0.486933
1702	0.0155646	-0.0311291	0	-0.033221	0	-1.4982	0.0643501	-0.113136	0.0353128	-0.0840983	0	-0.0176564	0.115227	-1.77745
1703	0.0176564	0	0	-0.37589	0.0311291	0	0	0	0	0	0.0155646	0	0.0643501	-0.37589
1704	0	0	0.201418	-0.50342	0.0176564	-0.206523	0.0176564	-0.144265	0.0176564	-0.199326	0	0	0.254387	-1.05353
1705	0	-0.0155646	0.0155646	-0.940646	0	-1.98815	0	-0.407941	0.0155646	-0.28853	0	0	0.0311291	-3.64083
1706	0	-0.0664419	0.0176564	-1.57277	0.0861901	-0.0882819	0	-0.0643501	0.0176564	0	0	-0.0176564	0.121503	-1.8095
1707	0.0176564	-0.0529692	2.28714	-0.527352	1.95167	-0.283424	0	0	0.103846	0	0	0	4.36031	-0.863745
1708	0.0311291	0	0.0311291	-0.195142	0	0	0.0706255	0	0.0311291	-0.0176564	0	0	0.164013	-0.212799
1709	0.0176564	-0.0508773	0	0	0.0643501	-0.0311291	0	-0.0975711	0.0155646	-0.423505	0	-0.0466937	0.0975711	-0.649776
1710	0	-0.0311291	0.706007	0	0.199326	-0.37472	0	-0.0643501	0.0799147	-0.0529692	0	0	0.985248	-0.523168
1711	0.0311291	-0.0155646	2.21325	-0.152632	0.532457	-0.137067	0.228363	0	0.0311291	0	0	-0.0176564	3.03633	-0.32292
1712	0	-0.0176564	0.230455	-0.586596	0.312461	-0.230455	0	-0.0176564	0	-0.0311291	0	0	0.542916	-0.883493
1713	0.0155646	-0.394468	0	-0.811946	0.0176564	-0.201418	0	-0.0311291	0	-0.201418	0	0	0.033221	-1.64038
1714	0	-0.033221	0.0311291	0	0.0975711	-0.0933874	0	0	0.0155646	0	0	0	0.144265	-0.126608
1715	0.0353128	-0.0311291	0.166105	-0.105938	0.491117	0	0	-0.0155646	0	0	0	0	0.692535	-0.152632
1716	0	0	0	0	0	0	0	0	0	0	0	0	0	0
1717	0	0	0.0861901	0	0	-0.0353128	0.0176564	-0.0176564	0.0861901	-0.30108	0	0	0.190037	-0.35405
1718	0	-0.0176564	0	0	0	-0.0155646	0	-0.132884	0	-0.181669	0	0	0	-0.347774
1719	0.0176564	0	0	0	0	-0.126608	0	0	0	0	0	0	0.0176564	-0.126608
1720	0	0	0.0311291	0	0	0	0	0	0	0	0	0	0.0311291	0
1721	0	0	0	0	0	0	0	0	0	0	0	0	0	0
1722	0	0	0	0	0	0	0	0	0	0	0	0	0	0
1723	0	0	0	0	0	0	0	0	0	0	0	0	0	0
1724	0	0	0	0	0	0	0	0	0	0	0	0	0	0
1725	0	0	0	0	0	0	0	0	0	0	0	0	0	0
1726	0	0	0	0	0	0	0	0	0	0	0	0	0	0
1727	0	0	0	-0.0353128	0	0	0	0	0	0	0	0	0	-0.0353128
1728	0	0	0	0	0	-0.0487855	0	0	0	0	0	0	0	-0.0487855
1729	0	0	0	-0.87002	0	-1.22616	0	-0.0155646	0	0	0	0	0	-2.11175
1730	0.0155646	0	0	-1.10558	0	-0.250203	0	0	0	0	0	0	0.0155646	-1.35578
1731	0	-0.0882819	0.0176564	-0.033221	0	-0.0353128	0	0	0	0	0	0	0.0176564	-0.156816
1732	0	0	0.0311291	-0.0176564	0.132884	0	0	0	0	0	0	0	0.164013	-0.0176564
1733	0	0	1.11395	0	0.033221	0	0	0	0	0	0	0	1.14717	0
1734	0	-0.0155646	0	0	0	0	0	0	0	0	0	0	0	-0.0155646
1735	0	-0.0155646	0	0	0	0	0	-0.0176564	0	0	0.0155646	0	0.0155646	-0.033221
1736	0	0	0	0	0	0	0	0	0	0	0	0	0	0
1737	0	0	0	0	0	0	0	0	0	0	0	0	0	0
1738	0	0	0.0353128	-0.0487855	0	-0.0155646	0	0	0	0	0	0	0.0353128	-0.0643501
1739	0	0	0.208615	0	0.168197	0	0	0	0	-0.0706255	0	0	0.376811	-0.0706255
1740	0	0	0.0155646	0	0.232547	0	0	0	0.0176564	0	0	0	0.265768	0
1741	0	0	0.234639	0	0.0155646	-0.0155646	0	0	0	-0.0155646	0	0	0.250203	-0.0311291
1742	0	0	0.0155646	0	0.033221	-0.0706255	0	0	0	-0.0176564	0	0	0.0487855	-0.0882819
1743	0	0	0	-0.033221	0	0	0	0	0	-0.0487855	0.0176564	0	0.0176564	-0.0820065
1744	0	-0.0353128	0	0	0	0	0	0	0	0	0	0	0	-0.0353128
1745	0	0	0	-0.0466937	0	-0.0664419	0	0	0.0487855	-0.033221	0	0	0.0487855	-0.146357
1746	0	0	0	0	0.0840983	0	0.0643501	0	0	0	0	0	0.148448	0
1747	0	0	0	-0.0487855	0.221166	-0.0508773	0	0	0.0155646	0	0	0	0.23673	-0.0996629
1748	0.0176564	0	0.0311291	-0.309448	0.0664419	-0.152632	0.0643501	0	0	-0.0664419	0.0353128	0	0.21489	-0.528522
1749	0	0	0.0176564	-0.296897	0.283424	-0.212799	0	-0.0799147	0.0861901	-0.144265	0	0	0.387271	-0.733875
1750	0	0	1.46591	0	0.0176564	-0.105938	0.0685337	0	0.161921	0	0	0	1.71402	-0.105938
1751	0.0529692	0	0.369614	-0.689273	1.58925	0	0	0	0.0706255	0	0	0	2.08246	-0.689273
1752	0	-0.0529692	0.0508773	-0.0778229	0	-0.0975711	0	0	0.0353128	0	0	0	0.0861901	-0.228363
1753	0	0	0	-0.21489	0	0	0	0	0	0	0	0	0	-0.21489
1754	0.0176564	-0.0176564	0	0	0	0	0	0	0	0	0	0	0.0176564	-0.0176564
1755	0	-0.0353128	0.582413	0	0.261584	-0.0487855	0	-0.0155646	0	-0.176564	0	0	0.843997	-0.276227
1756	0	0	0.671616	-0.0155646	1.62992	-0.0176564	0.179578	-0.0508773	0.251125	-0.0643501	0.0176564	0	2.74989	-0.148448
1757	0.0176564	0	1.48984	-0.130792	1.07956	-0.465093	0.0311291	-0.0353128	0.0529692	-0.103846	0	0	2.67115	-0.735045
1758	0	0	0	-1.59251	0.0155646	-0.0176564	0	-0.0487855	0	-0.161921	0	0	0.0155646	-1.82088
1759	0.0176564	-0.0840983	0.0176564	0	0.0176564	0	0	0	0.0353128	-0.0176564	0	0	0.0882819	-0.101755
1760	0	-0.0176564	0.458818	-0.0487855	0.130792	-0.698562	0.0882819	-0.0508773	0.0840983	-0.27924	0	-0.0487855	0.76199	-1.14391
1761	0	0	0.0487855	-0.033221	0.342669	0	0.0176564	0	0.0996629	-0.0176564	0	0	0.508773	-0.0508773
1762	0.0176564	-0.0155646	0.385179	-0.0508773	0.320829	-0.0176564	0.0778229	-0.0155646	0.0685337	-0.0176564	0	0	0.87002	-0.117319
1763	0	0	0	0	0.0487855	0	0.0487855	0	0.0155646	-0.0155646	0	-0.0155646	0.113136	-0.0311291
1764	0	-0.0353128	0.269951	0	0.121503	0	0	0	0.0155646	0	0	-0.0155646	0.407019	-0.0508773
1765	0.0487855	0	0.166105	0	0.216982	0	0.0311291	0	0	0	0	0	0.463002	0
1766	0	0	0.0664419	0	0.305264	0	0	0	0.0155646	0	0	0	0.387271	0
1767	0	0	0.137067	-0.0706255	0	0	0	-0.0820065	0	-0.0176564	0	0	0.137067	-0.170288
1768	0	0	0	0	0	-0.0466937	0	0	0	0	0	0	0	-0.0466937
1769	0	0	0.955041	-0.0487855	0.139159	0	0	0	0	-0.0176564	0	0	1.0942	-0.0664419
1770	0	-0.0176564	0	0	0	0	0	0	0	0	0	0	0	-0.0176564
1771	0.0155646	0	0.117319	0	0	-0.0176564	0	0	0	0	0	0	0.132884	-0.0176564
1772	0	0	0	0	0	0	0	0	0	0	0	0	0	0
1773	0	0	0	0	0	0	0.0353128	0	0	0	0	0	0.0353128	0
1774	0	0	0.0176564	0	0	0	0	0	0	0	0	0	0.0176564	0
1775	0	0	0.0820065	0	0.132884	0	0	0	0	0	0	0	0.21489	0
1776	0	0	0.0466937	0	0.0799147	0	0	0	0	0	0	0	0.126608	0
1777	0	0	0.0176564	0	0	-0.0176564	0	0	0	0	0	0	0.0176564	-0.0176564
1778	0	0	0	-0.0155646	0	0	0	0	0	0	0	-0.0311291	0	-0.0466937
1779	0	0	0	-0.0155646	0	-0.0353128	0	0	0	0	0	0	0	-0.0508773
1780	0	0	0	0	0	-0.0508773	0	0	0	0	0	0	0	-0.0508773
1781	0	0	0	0	0	-0.0643501	0	0	0	0	0	0	0	-0.0643501
1782	0	0	0	0	0	0	0	0	0	0	0	0	0	0
1783	0	0	0	0	0	0	0	0	0	0	0	0	0	0
1784	0	0	0	0	0	0	0	0	0	-0.0840983	0	0	0	-0.0840983
1785	0	0	0	0	0	0	0.0155646	-0.0176564	0	-0.0353128	0	0	0.0155646	-0.0529692
1786	0	0	0	0	0.0155646	-0.0353128	0	0	0	0	0	0	0.0155646	-0.0353128
1787	0	0	0.117319	-0.121503	0.251125	-0.0353128	0	0	0	-0.0685337	0	0	0.368444	-0.225349
1788	0	0	0.0311291	-0.0353128	0.0466937	0	0	0	0	-0.033221	0	0	0.0778229	-0.0685337
1789	0	0	0.115227	-0.137067	0.0311291	-0.721572	0	-0.0975711	0	-0.0311291	0	0	0.146357	-0.98734
1790	0	-0.0353128	0	-2.1561	0	-1.23545	0	-0.0155646	0	-0.181669	0	-0.0176564	0	-3.64175
1791	0	-0.0529692	0	-1.02357	0	-0.682076	0	-0.0508773	0	-0.0706255	0	-0.0155646	0	-1.89569
1792	0	0	0	0	0	0	0	0	0	0	0	0	0	0
1793	0	-0.0353128	0.0176564	-0.0155646	0.0529692	-0.27924	0	0	0	-0.19305	0	0	0.0706255	-0.523168
1794	0	-0.0176564	0	-0.330118	0	-0.0466937	0	-0.101755	0	-0.0706255	0	0	0	-0.566848
1795	0.0176564	-0.0353128	0.0176564	-0.0155646	0.0176564	-0.183761	0.0176564	-0.0353128	0	-0.19305	0	0	0.0706255	-0.463002
1796	0	0	0.2574	-0.1287	0.0176564	-0.154724	0	-0.0508773	0	-0.0353128	0	-0.0176564	0.275057	-0.387271
1797	0.0466937	-0.033221	0.944829	-0.259492	1.13788	-0.270873	0	-0.726677	0	-0.967591	0	-0.0353128	2.1294	-2.29317
1798	0.0529692	-0.0155646	1.04843	-0.0176564	0.808684	-0.689273	0	-0.0685337	0.132884	-0.115227	0	-0.0176564	2.04296	-0.923911
1799	0	0	0.887677	-1.15135	0.290621	-1.15554	0	0	0.0176564	-0.431872	0	0	1.19595	-2.73876
1800	0.0353128	0	0	-0.937384	0	-0.695548	0	-0.0176564	0	0	0	0	0.0353128	-1.65059
1801	0	-0.146357	0	-0.791028	0	-0.152632	0	0	0	-0.527352	0	-0.0176564	0	-1.63502
1802	0	-0.0311291	0	-0.0487855	0	-0.363339	0	-0.318737	0	-0.187945	0	0	0	-0.949935
1803	0	0	0	-0.144265	0.0353128	-0.595885	0	0	0.0799147	-0.0975711	0	0	0.115227	-0.837721
1804	0	0	0	-0.325012	0	-0.19305	0	0	0	-0.0508773	0	0	0	-0.56894
1805	0	-0.033221	0	-0.115227	0.0529692	-0.639565	0	-0.0664419	0.0466937	-0.0529692	0	0	0.0996629	-0.907425
1806	0	-0.0176564	0.0176564	-0.0954792	0	0	0	0	0	0	0	0	0.0176564	-0.113136
1807	0.0622583	0	0.130792	0	0.393546	0	0.0508773	0	0.690443	0	0	0	1.32792	0
1808	0	0	0.130792	0	0.779647	-0.0311291	0.0353128	0	0.0311291	0	0	0	0.976881	-0.0311291
1809	0	-0.0155646	0.0840983	-0.0882819	0.0155646	-0.0311291	0	0	0	0	0	0	0.0996629	-0.134976
1810	0	0	0.385179	-0.0155646	0.0353128	0	0.0176564	0	0.263676	0	0	-0.0508773	0.701824	-0.0664419
1811	0.0487855	0	0.0155646	-0.0176564	0.234639	-0.0176564	0.111044	0	0.168197	-0.537811	0	0	0.578229	-0.573124
1812	0	0	0.105938	0	0	0	0	-0.0155646	0	0	0	0	0.105938	-0.0155646
1813	0	-0.0176564	0.761068	-0.0799147	1.00918	-0.500406	0	0	0	-0.0508773	0	0	1.77025	-0.648855
1814	0	0	0	-0.677892	0	0	0	0	0	-0.164013	0	0	0	-0.841905
1815	0	-0.033221	0.033221	0	0	0	0	0	0	-0.0176564	0	0	0.033221	-0.0508773
1816	0	0	0.261584	0	0.0466937	-0.0466937	0.0311291	0	0	0	0	0	0.339407	-0.0466937
1817	0	0	0.0664419	-0.0155646	0.168197	0	0	0	0	0	0	0	0.234639	-0.0155646
1818	0	0	0.141251	0	0.0176564	-0.0508773	0	0	0	0	0	0	0.158907	-0.0508773
1819	0	0	0	-0.0840983	0	0	0	0	0	0	0	0	0	-0.0840983
1820	0	0	0.0529692	-0.0176564	0.0353128	0	0	0	0	0	0	0	0.0882819	-0.0176564
1821	0	0	0	-0.0353128	0.0155646	0	0	0	0	0	0	0	0.0155646	-0.0353128
1822	0	0	0.0508773	0	0.0311291	-0.0508773	0	0	0	0	0	0	0.0820065	-0.0508773
1823	0	0	0	-0.642579	0	-0.672786	0	0	0.0311291	-0.33221	0	0	0.0311291	-1.64758
1824	0	0	0.0529692	-0.0466937	0	-0.0353128	0	0	0.0176564	0	0	0	0.0706255	-0.0820065
1825	0	-0.0155646	0.0353128	-0.158907	0	-3.1216	0	-0.0529692	0	-0.0176564	0	0	0.0353128	-3.3667
1826	0	0	0	-2.94621	0	-0.0311291	0	0	0	0	0	0	0	-2.97734
1827	0	-0.0176564	0	0	0	-0.0487855	0	-0.0176564	0.033221	0	0	0	0.033221	-0.0840983
1828	0	0	0	0	0	0	0	0	0	0	0	0	0	0
1829	0	0	0	0	0	0	0	0	0	0	0	0	0	0
1830	0	0	0	0	0	0	0	0	0	0	0	0	0	0
1831	0	0	0	0	0	0	0	0	0	0	0	0	0	0
1832	0	0	0	0	0	0	0	0	0	0	0	0	0	0
1833	0	0	0	0	0	0	0	0	0	0	0	0	0	0
1834	0	0	0	0	0	0	0	0	0	0	0	0	0	0
1835	0	0	0	0	0	0	0	0	0.0176564	-0.0353128	0	0	0.0176564	-0.0353128
1836	0	0	0	-0.0882819	0	0	0.0155646	0	0	0	0	0	0.0155646	-0.0882819
1837	0	-0.0353128	0.431872	0	0.181669	0	0	0	0.0176564	0	0	0	0.631198	-0.0353128
1838	0	0	0.0882819	0	0.0706255	0	0	0	0	0	0	0	0.158907	0
1839	0.033221	0	0.0685337	0	0.0820065	0	0	0	0	0	0	0	0.183761	0
1840	0	0	0.334301	-0.0353128	0.0311291	0	0	0	0	0	0	0	0.365431	-0.0353128
1841	0	0	0	-0.0353128	0	0	0	0	0	0	0	0	0	-0.0353128
1842	0	0	0	0	0	0	0	0	0	-0.0155646	0	0	0	-0.0155646
1843	0	0	0	0	0.0311291	0	0	0	0	0	0	0	0.0311291	0
1844	0	0	0	0	0	0	0	-0.0155646	0	0	0	0	0	-0.0155646
1845	0	0	0	-0.134976	0	-0.183761	0	-0.0778229	0	-0.168197	0	-0.0487855	0	-0.613542
1846	0	0	0	0	0	0	0	0	0.0155646	0	0	0	0.0155646	0
1847	0	-0.0466937	0	0	0	-0.0176564	0	0	0	-0.438148	0	-0.0176564	0	-0.520154
1848	0	0	0	0	0.0155646	0	0	0	0.181669	0	0	0	0.197234	0
1849	0	0	0.31037	0	0.427689	-0.0176564	0.269951	0	0.0155646	0	0	0	1.02357	-0.0176564
1850	0	0	0.134976	-0.103846	1.57787	-0.316645	0	0	0	0	0	0	1.71285	-0.420492
1851	0	0	0.238822	-0.616804	0	0	0	0	0	0	0	0	0.238822	-0.616804
1852	0.0155646	-0.0176564	0.600069	0	0.421413	-0.573124	0	0	0.33221	0	0	0	1.36926	-0.59078
1853	0	0	0.0155646	-1.00383	0	-0.0311291	0	0	0.449529	-0.0311291	0	0	0.465093	-1.06608
1854	0	0	0	0	0.0508773	0	0	0	0	-0.314553	0	0	0.0508773	-0.314553
1855	0	-0.0176564	0	0	0.0508773	0	0	-0.0155646	0.0353128	-0.0353128	0	0	0.0861901	-0.0685337
1856	0.0529692	0	0.323842	0	0.130792	0	0.0353128	0	0	0	0	0	0.542916	0
1857	0.103846	0	0.483672	-0.0311291	0.398651	-0.0466937	0.0466937	-0.0155646	0.0176564	0	0	0	1.05052	-0.0933874
1858	0	0	0.0529692	0	0	-0.0155646	0	0	0.0861901	0	0	0	0.139159	-0.0155646
1859	0.0685337	0	0.43907	0	0.177486	0	0.0176564	0	0.0466937	0	0	0	0.749439	0
1860	0	0	0.0353128	0	0.0778229	0	0	0	0.0311291	0	0	0	0.144265	0
1861	0.0529692	0	0.336393	0	0.111044	0	0.0685337	0	0.0975711	-0.0529692	0	0	0.666511	-0.0529692
1862	0	0	0	0	0.0311291	0	0	-0.0155646	0	-0.0155646	0	0	0.0311291	-0.0311291
1863	0	0	0.0176564	0	0.0508773	0	0.0176564	-0.0176564	0	-0.033221	0	0	0.0861901	-0.0508773
1864	0.033221	0	0.939476	0	0.58961	-0.0176564	0.0176564	0	0.0996629	0	0	0	1.67963	-0.0176564
1865	0	0	0.424675	-0.0622583	0.148448	0	0.0176564	0	0	0	0	0	0.59078	-0.0622583
1866	0	0	0	0	0	0	0	0	0.0861901	-0.0353128	0	0	0.0861901	-0.0353128
1867	0	0	0	0	0.0975711	0	0	0	0.0882819	-0.0840983	0	0	0.185853	-0.0840983
1868	0	0	0.399821	0	0.387271	-0.0311291	0	0	0.0664419	0	0	0	0.853534	-0.0311291
1869	0	0	0	0	0.0706255	0	0	0	0	0	0.033221	0	0.103846	0
1870	0	0	0.532705	-0.0882819	1.00081	-0.168197	0	0	0.103846	-0.117319	0	-0.0954792	1.63736	-0.469277
1871	0	0	0.508773	0	0.254387	-0.0353128	0.0622583	0	0.1287	-0.207693	0	0	0.954119	-0.243006
1872	0.0176564	0	0.203509	0	0	-0.119411	0	0	0.0311291	0	0	0	0.252295	-0.119411
1873	0	0	0.0706255	0	0	0	0	0	0	-0.248111	0	0	0.0706255	-0.248111
1874	0	0	0	0	0	-0.0353128	0	-0.0155646	0	-0.0487855	0	0	0	-0.0996629
1875	0	-0.0155646	0	-0.101755	0	-0.15054	0	0	0	0	0	0	0	-0.267859
1876	0	0	0	-0.1287	0.0311291	-0.0155646	0.389362	-0.0155646	0.360325	-0.0176564	0	0	0.780817	-0.177486
1877	0	0	0.141251	0	3.08746	0	0.033221	0	0	0	0	0	3.26193	0
1878	0	-0.0176564	2.12104	0	0.360325	-0.619817	0	-0.0353128	0.0176564	-0.0933874	0	0	2.49902	-0.766174
1879	0.0176564	0	0.0311291	-1.36741	0	0	0	-0.101755	0	-0.349866	0	-0.0176564	0.0487855	-1.83669
1880	0	-0.15054	0	-0.0176564	0	-2.73224	0	-0.0529692	0	-0.402835	0	0	0	-3.35624
1881	0	0	0	-0.219074	0	0	0	-0.330118	0	-0.117319	0	-0.0353128	0	-0.701824
1882	0	0	0.0311291	-0.0176564	0	-0.801487	0	-0.221166	0	-0.54827	0	0	0.0311291	-1.58858
1883	0	0	0.0466937	-0.285516	0	-0.130792	0	0	0.0706255	-0.0706255	0	0	0.117319	-0.486933
1884	0	-0.0975711	0.0176564	-0.640487	0	-1.32072	0	-0.0155646	0	-0.0643501	0	-0.0155646	0.0176564	-2.15426
1885	0	-0.0664419	0	-0.631198	0	-0.587518	0	-0.0311291	0	-0.276227	0	0	0	-1.59251
1886	0.0353128	-0.600069	0	-0.618895	0	-1.27193	0	-0.817051	0	-1.27286	0	0	0.0353128	-4.5808
1887	0	0	0	-0.356141	0	-1.82205	0	-0.0706255	0	-0.0664419	0	0	0	-2.31526
1888	0	-0.0487855	0.0643501	-1.06399	0.0466937	-1.21152	0	-0.0529692	0	-0.978972	0	0	0.111044	-3.35624
1889	0	-0.0466937	0	-0.520154	0	-0.0975711	0	-0.713205	0	-0.600069	0	-0.0685337	0	-2.04623
1890	0	-0.0706255	0.0155646	-0.0508773	0	-0.666511	0	-0.0622583	0.0820065	0	0	0	0.0975711	-0.850272
1891	0	-0.0176564	0	-0.703916	0.0155646	-0.277149	0.0155646	-0.0155646	0.232547	0	0	0	0.263676	-1.01429
1892	0	-0.0176564	0	-0.0799147	0	0	0	0	0	0	0	0	0	-0.0975711
1893	0	-0.0155646	0.0176564	0	0	0	0	0	0	0	0	0	0.0176564	-0.0155646
1894	0	0	0.0155646	0	0	0	0	0	0	0	0	0	0.0155646	0
1895	0	0	0	0	0	0	0	0	0	0	0	0	0	0
1896	0	0	0	0	0	0	0	0	0	0	0	0	0	0
1897	0	0	0	0	0	0	0	0	0	0	0	0	0	0
1898	0	0	0	0	0	0	0	0	0	0	0	0	0	0
1899	0	0	0	0	0.0155646	0	0	0	0	-0.0155646	0	0	0.0155646	-0.0155646
1900	0	0	0	0	0	0	0	-0.0353128	0	-0.0176564	0	0	0	-0.0529692
1901	0	0	0.0176564	-0.0466937	0	0	0	0	0	0	0	0	0.0176564	-0.0466937
1902	0	0	0.0487855	0	0	-0.0155646	0	0	0.0176564	0	0	0	0.0664419	-0.0155646
1903	0	0	0	0	0	0	0	-0.0176564	0	0	0	0	0	-0.0176564
1904	0	0	0	0	0	-0.203509	0	0	0	0	0	0	0	-0.203509
1905	0	0	0	-0.0622583	0	0	0	0	0	0	0	0	0	-0.0622583
1906	0	0	0	0	0.0176564	0	0	0	0.0311291	0	0	0	0.0487855	0
1907	0	0	0	0	0	0	0	0	0	0	0	0	0	0
1908	0	0	0.0176564	0	0.223258	0	0.0353128	0	0.0176564	0	0	0	0.293883	0
1909	0	0	0.865837	0	0.367522	0	0	0	0.0529692	0	0	0	1.28633	0
1910	0	0	0.0643501	0	0.0643501	0	0	0	0	0	0	0	0.1287	0
1911	0	0	0	0	0	0	0	0	0	0	0	0	0	0
1912	0	0	0.181669	0	0	0	0	0	0	0	0	0	0.181669	0
1913	0	0	0	0	0	0	0	0	0	0	0	0	0	0
1914	0	0	0	0	0	0	0	0	0	0	0	0	0	0
1915	0	0	0	0	0	0	0	0	0	0	0	0	0	0
1916	0	0	0	-0.0353128	0	0	0	0	0	0	0	0	0	-0.0353128
1917	0	0	0	-0.0155646	0	0	0	0	0	-0.0155646	0	0	0	-0.0311291
1918	0	0	0	-0.0311291	0.0176564	-0.0508773	0.0176564	-0.0487855	0	-0.121503	0	0	0.0353128	-0.252295
1919	0	0	0.101755	-0.267859	0	-0.555467	0	0	0.0155646	-0.183761	0	0	0.117319	-1.00709
1920	0.0155646	0	0.615634	-0.389362	2.30781	-0.0311291	0.0176564	-0.0353128	0.0176564	0	0	0	2.97432	-0.455804
1921	0	0	0.95621	-0.0622583	0.226271	-0.132884	0.0664419	-0.0466937	0.179578	-0.0508773	0	0	1.4285	-0.292713
1922	0.0155646	0	0	0	0	0	0	0	0.0353128	0	0.0311291	0	0.0820065	0
1923	0	0	0	0	0.0176564	-0.0353128	0	0	0.0487855	0	0	0	0.0664419	-0.0353128
1924	0	0	0	-0.0176564	0	0	0	0	0	-0.0622583	0	0	0	-0.0799147
1925	0	0	0	0	0	0	0	0	0	0	0	0	0	0
1926	0	0	0	0	0	-0.0820065	0	0	0	-0.119411	0	0	0	-0.201418
1927	0	0	0.0176564	0	0.0311291	-0.0155646	0	0	0	0	0	0	0.0487855	-0.0155646
1928	0	0	0	0	0.0176564	0	0	0	0	0	0	0	0.0176564	0
1929	0	0	0	-0.0685337	0	0	0	0	0	-0.256479	0	-0.0176564	0	-0.342669
1930	0	0	0	0	0	0	0	0	0.033221	0	0	0	0.033221	0
1931	0	0	0.0155646	-0.0954792	0.0176564	-0.0176564	0	0	0	0	0	0	0.033221	-0.113136
1932	0	0	0	0	0.232547	-0.0685337	0	0	0.0508773	-0.0508773	0	0	0.283424	-0.119411
1933	0	0	0.232547	-0.0529692	0.119411	0	0.0176564	0	0.033221	0	0	0	0.402835	-0.0529692
1934	0.0840983	0	0.98617	0	0.981064	0	0.101755	0	0	0	0	0	2.15309	0
1935	0.033221	0	2.78336	-0.0176564	0.298989	-0.111044	0.0155646	-0.0622583	0.0466937	-0.0861901	0	0	3.17783	-0.277149
1936	0.0311291	0	0.682076	-0.0155646	0.101755	-0.0155646	0	0	0	0	0	0	0.814959	-0.0311291
1937	0.101755	0	0.402835	-0.0311291	2.02974	0	0.0861901	0	0	0	0	0	2.62052	-0.0311291
1938	0	0	0.509695	0	0.0176564	0	0	0	0.0861901	0	0	0	0.613542	0
1939	0	0	0	0	0.0311291	0	0.0954792	0	0.0176564	0	0	0	0.144265	0
1940	0.033221	0	0.223258	0	0.800565	0	0	0	0.033221	-0.0353128	0	0	1.09026	-0.0353128
1941	0.0155646	0	2.06505	0	0.272043	0	0.0155646	0	0.103846	0	0	0	2.47207	0
1942	0.119411	0	0.372628	0	0.52526	0	0	0	0.0799147	-0.0155646	0	0	1.09721	-0.0155646
1943	0	0	0.905333	0	0.30108	0	0	0	0	0	0	0	1.20641	0
1944	0	0	0	0	0	0	0	0	0	0	0	0	0	0
1945	0	0	0	-0.0176564	0	-0.216982	0	-0.0622583	0	-0.15054	0	0	0	-0.447437
1946	0	0	0.0155646	-0.0487855	0.0176564	-0.0176564	0	0	0	-0.0311291	0	0	0.033221	-0.0975711
1947	0	0	0.250203	0	0.477644	-0.0353128	0	0	0	-0.0508773	0	0	0.727847	-0.0861901
1948	0	0	0	0	0	-0.0706255	0	0	0	0	0	0	0	-0.0706255
1949	0.0311291	0	0.0529692	-0.0311291	0	0	0	0	0	0	0	0	0.0840983	-0.0311291
1950	0	0	0.0176564	0	0.0311291	0	0	-0.0176564	0	-0.166105	0	0	0.0487855	-0.183761
1951	0.033221	0	0	0	0	0	0	0	0	0	0	0	0.033221	0
1952	0.0176564	0	0.0176564	-0.0353128	0.0706255	-0.105938	0	0	0	0	0	-0.0466937	0.105938	-0.187945
1953	0	-0.0176564	0	-0.0996629	0.0176564	0	0	0	0.033221	-0.0706255	0	-0.0176564	0.0508773	-0.205601
1954	0	0	0	-0.254387	0	0	0	0	0	-0.179578	0	0	0	-0.433964
1955	0	0	0.0933874	0	0.234639	0	0.0353128	-0.0487855	0	-0.0487855	0	-0.0155646	0.363339	-0.113136
1956	0	0	0.206523	-0.0508773	0.0508773	0	0	-0.0840983	0	-0.159829	0	0	0.2574	-0.294805
1957	0	0	0.197234	-0.0466937	0.168197	-1.12232	0	-0.134976	0.0933874	0	0	0	0.458818	-1.30398
1958	0	0	0	-0.771279	0	-0.132884	0	-0.0176564	0.0311291	0	0	0	0.0311291	-0.92182
1959	0	-0.0155646	0	-0.033221	0.0155646	-0.130792	0.0155646	0	0.0155646	0	0	0	0.0466937	-0.179578
1960	0	-0.0799147	0.0799147	-1.19177	0.0685337	0	0	0	0	0	0	0	0.148448	-1.27169
1961	0	-0.0487855	0.23673	-0.161921	0	-0.0664419	0	-0.0466937	0	-0.0508773	0	0	0.23673	-0.37472
1962	0.0353128	0	0.303172	-0.824497	0	-0.103846	0	-0.0155646	0	-0.419322	0	0	0.338485	-1.36323
1963	0.033221	-0.0353128	0.156816	-0.164013	0.506682	0	0	0	0.132884	0	0	0	0.829602	-0.199326
1964	0	-0.033221	0.639565	-0.0622583	0.164013	-0.0840983	0	0	0.0820065	0	0	0	0.885585	-0.179578
1965	0	0	0.0311291	0	0.0861901	0	0	0	0	-0.0529692	0	0	0.117319	-0.0529692
1966	0.0155646	0	0.287608	0	0.101755	0	0	-0.0176564	0	-0.0155646	0	0	0.404927	-0.033221
1967	0	0	0.484842	0	0.267859	-0.508773	0.033221	0	0.0706255	0	0	0	0.856548	-0.508773
1968	0.0996629	0	0.0996629	-1.67034	0.101755	-0.395638	0	0	0	0	0	0	0.30108	-2.06597
1969	0	-0.0799147	0	-0.179578	0.0643501	-0.0311291	0.0840983	0	0	0	0	0	0.148448	-0.290621
1970	0	0	0	-0.0176564	0.0487855	0	0	0	0	0	0	0	0.0487855	-0.0176564
1971	0	0	0.0176564	0	0	0	0	0	0	0	0	0	0.0176564	0
1972	0	0	0.0176564	0	0.108952	0	0	0	0	0	0	0	0.126608	0
1973	0	0	0.0882819	0	0.356141	0	0	0	0	0	0	0	0.444423	0
1974	0	0	0.0176564	0	0	0	0	0	0	0	0	0	0.0176564	0
1975	0	-0.0311291	0	0	0.0311291	0	0	0	0	0	0	0	0.0311291	-0.0311291
1976	0	0	0.159829	-0.0155646	0	0	0	0	0	0	0	0	0.159829	-0.0155646
1977	0	0	0.0882819	0	0	-0.139159	0	0	0	0	0	0	0.0882819	-0.139159
1978	0	0	0	-0.275057	0	-0.0176564	0	0	0	0	0	0	0	-0.292713
1979	0	-0.0176564	0.0820065	-0.203509	0.105938	0	0	0	0	0	0	0	0.187945	-0.221166
1980	0	0	0	0	0	0	0	0	0	0	0	0	0	0
1981	0	0	0	0	0	0	0	0	0	0	0	0	0	0
1982	0	0	0	0	0	0	0	0	0	0	0	0	0	0
1983	0	0	0.420492	0	0	-0.341499	0	0	0	0	0	0	0.420492	-0.341499
1984	0	0	0	-0.199326	0.0487855	0	0	0	0	0	0	0	0.0487855	-0.199326
1985	0	0	0.330118	0	0	-0.17238	0	0	0	-0.0176564	0	0	0.330118	-0.190037
1986	0	0	0	-0.447437	0	0	0	0	0	0	0	0	0	-0.447437
1987	0	0	0	0	0	-0.263676	0	0	0	0	0	0	0	-0.263676
1988	0	0	0	-0.0311291	0	0	0	0	0	-0.0176564	0	0	0	-0.0487855
1989	0	0	0	0	0.0975711	0	0	0	0	0	0	0	0.0975711	0
1990	0	0	0	0	0	-0.0685337	0	0	0	0	0	0	0	-0.0685337
1991	0	0	0.0155646	-0.0685337	0	0	0	0	0	0	0	0	0.0155646	-0.0685337
1992	0	0	0	0	0	0	0	0	0	0	0	0	0	0
1993	0	0	0	-0.0176564	0	-0.0685337	0	0	0	0	0	-0.0155646	0	-0.101755
1994	0.0353128	0	0	0	0.0155646	0	0	0	0	0	0	0	0.0508773	0
1995	0	0	0.508773	0	0	0	0.0882819	-0.033221	0	-0.0311291	0	0	0.597055	-0.0643501
1996	0	0	0	-0.0799147	0	-0.0778229	0	-0.0155646	0	0	0	0	0	-0.173302
1997	0	0	0	-0.481828	0.0155646	0	0	-0.033221	0	-0.0176564	0	0	0.0155646	-0.532705
1998	0	0	0.0643501	0	0.0664419	-0.556389	0	-0.0643501	0	-0.0155646	0	0	0.130792	-0.636304
1999	0	0	0	-0.34476	0	0	0	0	0	0	0	0	0	-0.34476
[truncated: 782 more rows]

## Sheet: S-IL 30dpi
Position	20 rightward	20 leftward	21 rightward	21 leftward	22 rightward	22 leftward	23 rightward	23 leftward	24 rightward	24 leftward	25 rightward	25 leftward	rightward	leftward
1	0	-0.0487597	0	-0.0520495	0.0314099	0	0	-0.0140601	0	0	0	0	0.0314099	-0.114869
2	0	0	0	0	0	-0.0346997	0	0	0	-0.0140601	0	0	0	-0.0487597
3	0.0281201	0	0.0173498	-0.0314099	0	-0.0140601	0	0	0	0	0	0	0.04547	-0.04547
4	0	0	0	-0.0628198	0	0	0	0	0	0	0	0	0	-0.0628198
5	0	0	0	0	0	0	0	0	0	0	0	0	0	0
6	0	-0.0281201	0.0562402	0	0.0281201	-0.0487597	0	-0.0703003	0.10171	-0.0562402	0	-0.0281201	0.186071	-0.231541
7	0.0173498	-0.0140601	0.0314099	-0.219869	0.04547	-0.12235	0	-0.0487597	0.0281201	-0.33235	0	0	0.12235	-0.737389
8	0	-0.0314099	0	-0.25547	0	-0.22406	0	-0.947389	0	-0.0173498	0	0	0	-1.47568
9	0	-0.100809	0	-1.01918	0	-1.14572	0	-0.04547	0	0	0	-0.0421802	0	-2.35335
10	0	-0.49359	0.0173498	-3.89992	0	-0.488498	0.0173498	-0.1397	0.0314099	-0.481018	0	-0.0140601	0.0661096	-5.51678
11	0.0173498	-7.83783	0.05953	-0.813367	0.0735901	-1.00422	0	-0.708367	0.0281201	-0.429869	0	-0.0314099	0.17859	-10.8251
12	0	-0.0487597	0	-0.0520495	0	0	0.0281201	0	0.16782	0	0.0140601	0	0.21	-0.100809
13	0.0346997	-0.1397	0.0281201	0	0.14389	0	0.0173498	0	0.17859	-0.0801696	0	0	0.40265	-0.219869
14	0	0	0.0140601	0	0.0314099	0	0.0173498	0	0.04547	0	0	0	0.10829	0
15	0.0346997	-0.0281201	0.13641	0	0.216579	0	0.0942297	0	0.12564	0	0	0	0.607558	-0.0281201
16	0	0	0.11158	0	0.0801696	0	0.0281201	-0.04547	0.0140601	-0.0346997	0	0	0.233929	-0.0801696
17	0.0314099	0	0.13641	0	0.0421802	-0.0140601	0	-0.0140601	0.702689	-0.0346997	0	0	0.912689	-0.0628198
18	0.0140601	0	0.0942297	-0.253668	0.0942297	0	0.12564	-0.0281201	0.0693993	-0.0834594	0	0	0.397558	-0.365247
19	0	0	0.0703003	-0.0173498	0.643159	-0.0693993	0.0173498	0	0.373629	-0.0173498	0	0	1.10444	-0.104099
20	0	0	0.618329	-0.0628198	0.0140601	-0.739777	0	-0.121449	0	-0.0173498	0	0	0.632389	-0.941396
21	0.0876501	-0.0140601	0	-0.275209	0	-0.0140601	0	0	0	-0.0140601	0	0	0.0876501	-0.317389
22	0	-0.0628198	0.0487597	-0.0421802	0	-0.0173498	0	-0.0173498	0	-0.04547	0	0	0.0487597	-0.18517
23	0	0	0.905208	0	0.0140601	0	0	0	0	0	0	0	0.919268	0
24	0.04547	0	0.105	-0.0421802	0.0520495	0	0	0	0	0	0	0	0.202519	-0.0421802
25	0.0173498	0	0.0661096	0	0.15047	-0.0346997	0	0	0	0	0	0	0.233929	-0.0346997
26	0.0421802	0	0.132219	0	0.10171	0	0.0140601	0	0	0	0	0	0.29017	0
27	0	0	0	0	0	0	0	0	0	0	0	0	0	0
28	0	0	0	0	0.0140601	0	0	0	0	0	0	0	0.0140601	0
29	0	0	0	0	0	0	0	0	0	0	0	0	0	0
30	0	0	0	0	0	-0.0140601	0	0	0	0	0	0	0	-0.0140601
31	0	0	0	-0.0909399	0	-0.132219	0	-0.04547	0	-1.18758	0	-0.05953	0	-1.51574
32	0.0140601	-0.0346997	0.0703003	0	0	-0.23064	0	-0.0876501	0	-0.0314099	0	0	0.0843604	-0.384399
33	0	-0.0140601	0	-0.729007	0	-0.0735901	0.0173498	-0.0942297	0.0520495	-0.12564	0	-0.0520495	0.0693993	-1.08858
34	0	-0.0421802	0	-0.0421802	0.0693993	-0.0661096	0	0	0	-0.0314099	0	0	0.0693993	-0.18188
35	0	-0.0346997	0	-0.0628198	0.0140601	-0.0140601	0	-0.0173498	0	-0.0693993	0	0	0.0140601	-0.198329
36	0	-0.128929	0.0140601	-0.142989	0.0173498	-0.0173498	0	-0.0735901	0	-0.19265	0	0	0.0314099	-0.555509
37	0	-0.0768798	0	-0.0421802	0.04547	-2.4054	0	-0.251279	0.0281201	-0.733198	0	0	0.0735901	-3.50894
38	0.0173498	-0.0975195	0.0975195	-1.4266	0.0346997	-0.233028	0	-0.19923	0.0984204	-0.0562402	0	-0.121449	0.247989	-2.13407
39	0.0281201	-0.177689	0	-0.170209	0.1397	-2.18734	0.0173498	-0.212389	0	-1.04221	0	0	0.18517	-3.78983
40	0	-0.0281201	0	-1.16636	0	-0.293459	0	-0.638067	0	-0.11906	0	-0.0487597	0	-2.29382
41	0	-0.251279	0.198329	-0.585117	0.0520495	-1.96747	0.0281201	-0.0520495	0.0520495	-0.433159	0	-0.0942297	0.330548	-3.3833
42	0	-0.0421802	0	-1.96657	0	-0.0140601	0	-0.10171	0.0520495	-0.960548	0	-0.0140601	0.0520495	-3.09912
43	0.0281201	-0.1397	0	-0.0876501	0	-0.991957	0	-0.30423	0.247989	-2.10446	0	-0.0281201	0.276109	-3.65612
44	0.0173498	-0.11248	0.0281201	-0.271919	0	-0.57376	0.1397	-0.0314099	0.373629	-0.0942297	0	0	0.558799	-1.0838
45	0.264438	0	0.415809	-0.289269	1.916	-0.0346997	0.533968	-0.0314099	0.498368	-0.0314099	0	0	3.62859	-0.386788
46	0	-0.0487597	0.719138	-0.12564	0.321579	-0.10829	0.0140601	-0.0346997	0	-0.548929	0.0140601	-0.24141	1.06884	-1.10773
47	0.0140601	-0.0314099	0.0314099	-0.0661096	0.05953	-0.10829	0.0173498	-0.28688	0.0661096	-0.550417	0.0140601	-0.0562402	0.202519	-1.09935
48	0	-0.500169	0.0173498	-3.06172	0	-5.63377	0	-0.25218	0.0173498	-2.3767	0	0	0.0346997	-11.8245
49	0	-0.24141	0.0421802	-3.5203	0.310809	-1.45892	0.12235	-0.743968	0.600979	-0.412519	0.0520495	0	1.12837	-6.37711
50	0	-0.373629	0	-1.17803	0.0173498	-0.367049	0.0520495	-0.356279	0.0703003	-1.49361	0	-0.0768798	0.1397	-3.84548
51	0	-0.0801696	0	-0.833106	0.0346997	-1.32192	0.0909399	-0.23064	0.432258	-0.11906	0	-0.0281201	0.557898	-2.61301
52	0	0	0	-0.0628198	0	-0.0140601	0	0	0	-0.0173498	0	0	0	-0.0942297
53	0.0314099	0	0.128929	-0.0314099	0.366148	-0.0628198	0.04547	0	0.2447	0	0	0	0.816657	-0.0942297
54	0.04547	0	0.0314099	-0.0173498	0.0314099	-0.0876501	0.0314099	-0.0140601	0.0661096	-0.0975195	0	-0.0173498	0.205809	-0.233929
55	0.397558	0	0.160339	-0.0487597	0.310809	0	0.04547	-0.0281201	0.526488	-0.0314099	0.212389	0	1.65305	-0.10829
56	0.05953	0	0.414908	0	0.764608	0	0.17111	0	0.854647	-0.0140601	0	0	2.2648	-0.0140601
57	0.0768798	-0.0520495	0.0834594	-1.1879	0.05953	-0.140601	0.105	-0.530678	0.0173498	-0.509138	0	-0.0140601	0.342219	-2.43442
58	0.05953	-0.0768798	0.19265	-0.05953	0.635678	-0.163629	0.0314099	-0.0346997	1.08051	0	0	-0.0628198	1.99978	-0.397558
59	0.0314099	-0.0735901	1.09696	-0.314099	0.432258	-0.0801696	0.0876501	-0.0281201	0	-0.1397	0.0140601	-0.0281201	1.66234	-0.663799
60	0.0487597	-0.33235	0.05953	-0.457088	0.34641	-0.11158	0	-0.21748	0.11577	-0.0942297	0	-0.0487597	0.57047	-1.26149
61	0.0346997	-0.0768798	0.0140601	-0.180979	0	-0.10829	0.0281201	-0.11248	0.11906	-0.17111	0.0346997	-0.0314099	0.23064	-0.681148
62	0.04547	-0.219869	0.0628198	-0.342219	0.436449	-0.268629	0	-0.443929	0.0942297	-1.17952	0	-0.12564	0.638968	-2.5798
63	0	-0.289269	0.12564	-0.18517	0.401749	-0.273721	0.10171	-0.345509	0.191749	-2.21185	0	-0.19594	0.820848	-3.50146
64	0.0909399	-0.0628198	0.10829	-0.25876	0.128929	-2.9286	0.04547	-0.400848	1.2869	-3.52539	0.0173498	-0.0520495	1.67788	-7.22847
65	0	-0.105	0.19594	-4.45484	0.31829	-3.53886	0.0942297	-1.48884	0.955456	-3.0354	0.233929	-0.0421802	1.79784	-12.6651
66	0	-0.41671	0.0801696	-1.95818	0.0628198	-6.16265	0.0834594	-0.671279	0.237219	-0.510039	0	-0.12564	0.463668	-9.8445
67	0	-0.149569	0.0281201	-0.936618	0.0314099	-0.27701	0.05953	-0.0173498	0.0140601	-1.1879	0	-0.0314099	0.13312	-2.59985
68	0.128929	-0.289269	0.0487597	-0.0735901	1.02576	-0.0421802	0.13312	-0.0421802	3.81227	-1.63422	0.19923	-0.19923	5.34806	-2.28066
69	0	-0.0421802	0.991057	-0.19923	0.572859	-0.381109	0.931527	-0.0520495	1.30096	-2.09072	0	0	3.79641	-2.76529
70	0.19594	-0.0140601	0.453799	-0.219869	2.76677	0	0.355378	-0.11577	1.50019	-0.0562402	0	0	5.27208	-0.40594
71	0.0173498	-0.12564	0.691919	-0.275209	0.0909399	-4.71838	0.0834594	-0.04547	0.803498	-0.947975	0.0173498	-0.0975195	1.70452	-6.21019
72	0.0140601	0	0.188459	-0.223159	0.314099	-0.0173498	0.276109	-0.0628198	0.735	-1.39339	0.0140601	0	1.54179	-1.69672
73	0.0173498	-2.6483	0	-0.569569	0.321579	-6.90242	0	-5.70403	0.529191	-5.58289	0.0562402	-0.667989	0.92436	-22.0752
74	0.0140601	-0.172011	0.18517	-2.55736	0.23483	-2.02578	0.378721	-0.533968	0.296749	-1.54147	0.0140601	-0.307519	1.12359	-7.13811
75	0.0876501	-0.198329	0.209099	-0.342219	0.831618	-0.460378	0.0173498	-0.0768798	0.345509	-0.118159	0	0	1.49123	-1.19596
76	0.0173498	-0.160339	0.240509	-0.292558	0.0661096	-0.321579	0.0140601	-0.0140601	0.0801696	-0.04547	0.0520495	0	0.470247	-0.834007
77	0.11906	-0.15376	0	-0.202519	0.0834594	-0.12564	0.0562402	0	1.35572	-0.0520495	0.0735901	-0.0173498	1.68807	-0.551318
78	0.0173498	-0.55641	0.369438	-2.18734	0.0281201	-0.219869	0.0314099	-0.237219	0.0942297	-0.872897	0.0140601	0	0.554608	-4.07373
79	0.05953	-0.627297	0.316488	0	1.82448	-0.11158	0.424191	-0.0173498	2.74613	0	0.128929	-0.0173498	5.49975	-0.773576
80	0.306618	-0.0140601	1.74102	-0.568668	2.552	-0.576148	0.688629	-0.0173498	0.62671	-0.629099	0.146279	-0.0140601	6.06125	-1.81939
81	0.17111	-0.481919	0.447219	-0.352088	1.3961	-0.128929	0.128929	-0.303329	2.87925	-0.676958	0.0140601	-0.0281201	5.03667	-1.97134
82	0.15047	-0.0801696	1.80771	-0.1397	0.16453	-0.0487597	0.13641	-0.317389	0.10829	-1.0482	0.0140601	0	2.38147	-1.63422
83	0.0876501	-0.0173498	0.769699	-0.18517	0.925848	-0.254569	0.0942297	-0.0487597	2.22771	-0.466958	0.0173498	-0.0520495	4.12249	-1.02486
84	0.0975195	-0.460378	0.443929	-0.772088	1.43949	-0.05953	0.848067	-0.17111	0.313198	-0.23064	0	-0.0173498	3.1422	-1.7111
85	0.15376	-0.0140601	0.18188	-0.202519	1.94863	-0.729007	0.0173498	-0.628198	0.25547	-0.729007	0.0281201	-0.11577	2.58521	-2.41856
86	0	-0.233028	0.10829	-2.60522	0	-2.63965	0.0346997	-3.36086	0.0975195	-6.65533	0	-0.309908	0.240509	-15.804
87	0.0768798	-0.0867492	0	-0.386788	0.0867492	-1.24892	0	-0.27282	1.12598	-0.938106	0	-0.240509	1.28961	-3.17389
88	0.0281201	-0.450509	0.16124	-3.85026	0.0661096	-2.30369	0.114869	-0.569569	0	-4.78868	0	-0.157049	0.370339	-12.1198
89	0.04547	-0.132219	0.163629	-0.201618	0.0314099	-0.0421802	0	-0.520809	0	-1.17803	0	-0.307519	0.240509	-2.38237
90	0.0768798	-0.105	0.237219	-0.118159	0	-0.569569	0	-0.0487597	0	-1.09696	0	-0.100809	0.314099	-2.03925
91	0	-0.0801696	0	-1.2522	0	-0.551318	0	-0.254569	0	-0.879477	0	-0.11577	0	-3.13351
92	0	-0.320678	0	-0.620717	0	-0.502558	0	-0.348799	0	-4.19518	0	-0.0140601	0	-6.00199
93	0	-0.11906	0	-0.646449	0	-2.58309	0	-2.14516	0	-1.05568	0	-0.209099	0	-6.75853
94	0.0876501	-0.0140601	0.19594	-0.237219	0.0876501	-0.247989	0.177689	0	0	-0.394269	0	0	0.548929	-0.893537
95	0.11158	-0.0173498	0.21329	-1.00602	1.15978	-0.373629	0.0140601	-0.38201	0.390979	-0.0834594	0	0	1.88969	-1.86247
96	0.0140601	-0.568668	0.13641	-1.11341	0	-1.59294	0.0661096	-0.31829	0.0487597	-0.128929	0	-0.15376	0.265339	-3.87599
97	0.146279	-0.421488	0.04547	-1.16365	0.638067	-1.85737	0.0140601	-0.34641	0.708367	-1.69046	0	-0.128929	1.55224	-5.60831
98	0.0346997	-0.05953	0.24141	-0.223159	0	-0.0801696	0.0281201	-0.0173498	0.0661096	-0.0520495	0	0	0.370339	-0.432258
99	0.0876501	-0.0314099	0.515717	-0.0346997	1.09696	-0.11906	0.16124	-0.0909399	0.0421802	-0.128929	0.0346997	0	1.93845	-0.405039
100	0.289269	0	0.863028	-0.13312	0.446318	0	0.105	-0.11158	4.89336	0	0.104099	-0.04547	6.70108	-0.29017
101	0.331449	0	0.631488	0	1.79185	-0.0140601	0.408329	0	0.98718	-0.366148	0.04547	0	4.19577	-0.380208
102	0.0628198	0	0.27282	-0.0628198	4.14944	-0.0140601	0.13312	0	1.89298	-0.0346997	0.0173498	0	6.52852	-0.11158
103	0.0173498	-0.114869	0.786148	-0.105	1.11282	-0.0346997	0.29765	-0.0768798	0.848968	-0.10829	0	0	3.06294	-0.439739
104	0.247989	-0.0281201	1.02008	-0.0314099	3.0719	0	0.16782	0	1.37965	-0.0801696	0.0314099	0	5.91885	-0.1397
105	0.19594	0	10.4646	0	3.1715	0	0.746357	-0.0140601	2.4036	0	0.0281201	0	17.0101	-0.0140601
106	0.12235	-0.0281201	1.33147	0	0.495078	0	0.215679	0	0.163629	-0.191749	0	0	2.32821	-0.219869
107	0.0281201	-0.0346997	1.71916	-0.0281201	2.33271	-0.04547	0.0140601	-0.0140601	0.0173498	-0.596788	0	-0.0140601	4.11141	-0.733198
108	0.15376	0	0.0173498	-0.0140601	0.0173498	-1.09277	0	-0.0173498	0.18188	-0.0140601	0	0	0.370339	-1.13824
109	0.0768798	0	0.953067	-0.177689	0.0975195	-0.370339	0.0281201	-0.0520495	0	-0.0173498	0	0	1.15559	-0.617428
110	0.0140601	-0.0834594	0.0421802	-0.662898	0.0173498	0	0	0	0	0	0	0	0.0735901	-0.746357
111	0.0487597	0	0	0	0	0	0	0	0	0	0	0	0.0487597	0
112	0	0	0	0	0	0	0	0	0	0	0	0	0	0
113	0	0	0	0	0	0	0	0	0	0	0	0	0	0
114	0	0	0	0	0	0	0.0173498	0	0	0	0	0	0.0173498	0
115	0	0	0	0	0	0	0	0	0	0	0	0	0	0
116	0	0	0	0	0	0	0	0	0	0	0	0	0	0
117	0	0	0	0	0	0	0	0	0.104099	0	0	0	0.104099	0
118	0	-0.0520495	0	-0.0628198	0	-0.0314099	0.0520495	-0.0281201	0.11906	-0.27282	0	-0.0173498	0.17111	-0.464569
119	0	0	0.0520495	-0.0562402	1.99559	0	0.11577	-0.132219	0.0942297	-0.135509	0	0	2.25764	-0.323968
120	0	-0.0346997	2.39972	0	3.58433	-0.157049	0.83671	0	0.22077	-0.0314099	0	0	7.04154	-0.223159
121	0.0909399	0	1.35153	-0.853159	0.821749	-0.0346997	0.0314099	0	0.0140601	-0.0487597	0	0	2.30969	-0.936618
122	0.10829	-0.187558	0.0768798	-0.191749	0	-0.0975195	0	-0.0520495	0.118159	-0.12235	0	-0.04547	0.303329	-0.696696
123	0.19594	-0.0140601	0.0735901	-0.0173498	0	0	0	-0.0140601	0.0140601	-0.05953	0	0	0.28359	-0.105
124	0.142989	-0.0421802	0.886057	-0.0628198	1.28361	-0.533968	0.0140601	-0.254569	0.0801696	-0.967127	0	-0.0984204	2.40689	-1.95908
125	0	-0.0173498	0.0173498	-1.11251	0	-2.56245	0	-0.105	0.0173498	-1.03743	0	-0.0140601	0.0346997	-4.84879
126	0	-0.0173498	0	-0.952166	0.0421802	-0.15376	0.0173498	-1.17713	0	-0.724816	0	-0.0661096	0.05953	-3.09133
127	0	0	0	-0.0520495	0	-0.481919	0	-0.0628198	0	-0.16782	0	-0.0421802	0	-0.806788
128	0.0314099	-0.0140601	0.114869	-0.21329	0.0173498	-0.0487597	0	0	0	-0.0975195	0	0	0.163629	-0.373629
129	0.0346997	-0.0140601	0.0314099	0	0.1397	-0.0281201	0	-0.0801696	0.0735901	-0.0173498	0.0140601	-0.0173498	0.293459	-0.157049
130	0.0314099	0	0.713459	-0.0173498	0.0346997	-0.37782	0	-0.0314099	4.86317	-0.0173498	0.118159	0	5.7609	-0.443929
131	0.10171	0	0.0281201	0	0.04547	0	0.22406	-0.0173498	1.76553	0	0.261148	0	2.42604	-0.0173498
132	0.04547	-0.0314099	0.495078	0	0.426579	0	0.0140601	0	0.484307	0	0	0	1.46549	-0.0314099
133	0.04547	0	0.295848	0	1.00422	0	0.22406	0	0	0	0	0	1.56959	0
134	0.306618	0	4.22749	0	3.8416	0	0	0	0	0	0	0	8.37571	0
135	0.251279	0	4.19248	-0.0628198	0	0	0	0	0	0	0	0	4.44376	-0.0628198
136	0.28688	0	0	0	0	0	0	0	0	0	0	0	0.28688	0
137	0	0	0	0	0	0	0	0	0	-0.0140601	0	0	0	-0.0140601
138	0	0	0	0	0	-0.0173498	0	-0.0281201	0.0421802	-0.0281201	0	0	0.0421802	-0.0735901
139	0.0173498	0	1.03743	-0.0281201	1.43021	0	0.0421802	-0.0314099	0.0876501	0	0	0	2.61482	-0.05953
140	0.0281201	0	0.0140601	0	0.0314099	-0.303329	0.0140601	-0.0140601	0.0281201	0	0	0	0.11577	-0.317389
141	0.18517	0	2.95523	0	1.03892	0	0.0520495	0	0.733198	-0.10829	0	0	4.96457	-0.10829
142	0.05953	-0.0843604	0.471148	-0.0843604	0.537258	0	0.0173498	-0.105	0.0346997	-0.0281201	0	0	1.11999	-0.301841
143	0.324869	0	0.163629	0	0.16124	-0.186071	0.11158	-0.0421802	0.0487597	-0.0421802	0.04547	0	0.855548	-0.270431
144	0	0	0.0768798	-0.04547	0.0661096	0	0	0	0.0661096	-0.04547	0	0	0.209099	-0.0909399
145	0.0173498	-0.0562402	0.105	-0.0140601	0	-0.0140601	0.0314099	0	0.0801696	0	0	0	0.233929	-0.0843604
146	0.0346997	-0.0173498	0.0346997	0	0.05953	0	0.05953	0	0.279399	0	0	0	0.467859	-0.0173498
147	0	0	0.184269	-0.04547	0	-0.0876501	0.0628198	0	0.0314099	-0.0140601	0	0	0.278498	-0.14718
148	0	-0.0140601	0.0346997	0	0.0314099	-0.0140601	0	0	0	0	0	0	0.0661096	-0.0281201
149	0.0562402	-0.105	0.714947	-0.370339	0.12235	-0.11577	0	-0.0140601	0.0562402	-0.04547	0.0346997	-0.0173498	0.984477	-0.667989
150	0.0693993	-0.555509	0	-0.10829	0	-0.0520495	0	0	0.0909399	0	0	0	0.160339	-0.715848
151	0.0975195	-0.10171	0.773576	-0.855548	2.03565	-0.16453	0.366148	0	0.0628198	-0.0487597	0.0140601	-0.0661096	3.34977	-1.23666
152	0.0173498	-0.279399	0.0661096	-0.142989	0.0314099	-0.100809	0.0661096	0	0.328159	-0.498368	0.100809	-0.0173498	0.609947	-1.03892
153	0	-0.0281201	0	-0.0628198	0	-0.0140601	0.0281201	-0.21	0.0346997	-0.198329	0	-0.0346997	0.0628198	-0.548028
154	0.0281201	0	0	-0.0173498	0.04547	-0.39517	0	-0.16782	0.21329	-0.558799	0.04547	-0.0703003	0.33235	-1.20944
155	0	0	0.0628198	-0.16453	0.22735	-0.12564	0.0735901	-0.0346997	0.146279	-0.205809	0.0140601	-0.0140601	0.524099	-0.544738
156	0.0314099	-0.310809	0.15047	-0.94171	0.142989	-0.519908	0.0735901	-0.19594	0.0867492	-0.510039	0.0975195	-0.0628198	0.582728	-2.54123
157	0.0140601	-0.764608	0.320678	-0.924046	0.84329	-0.47624	0.0942297	-0.0487597	0.10171	-1.34734	0.0173498	-0.0562402	1.39132	-3.61723
158	0.0801696	-0.734099	2.04525	-3.2436	0.610848	-10.7799	0.26953	-1.55134	1.20345	-0.643159	0.0661096	-0.285979	4.27535	-17.2381
159	0.205809	-3.75454	0.695208	-1.56482	0.666187	-1.25311	0.19594	-0.0834594	2.88912	-1.93606	0.10829	-0.1397	4.76056	-8.73168
160	0.488498	-0.0140601	1.15798	-1.31354	0.324869	-0.202519	0.503459	-0.317389	0.842389	-1.91032	0.0487597	0	3.36595	-3.75783
161	0.12564	-0.18188	1.12508	-0.14389	4.3648	-0.872897	0.276109	-0.370339	1.20764	-0.0909399	0.0140601	0	7.11332	-1.65995
162	0.05953	-0.0975195	2.39882	-6.64605	1.80294	-4.08419	0.1397	-0.464569	0.475339	-4.23254	0.0281201	-0.0140601	4.90445	-15.5389
163	0.26953	-1.6782	0.22077	-3.03901	2.52897	-1.03085	0.10829	-0.743067	0.26953	-0.0487597	0	-0.184269	3.39709	-6.72415
164	0.700887	-0.251279	2.08175	-0.216579	4.28134	-0.933328	2.64145	-0.0140601	1.82358	-0.760417	0.05953	-0.0314099	11.5885	-2.20707
165	0.622519	-0.240509	1.28303	-1.55314	9.05718	-0.599177	1.76824	-0.732297	1.82867	-0.324869	0.0140601	-0.0693993	14.5737	-3.5194
166	0.10829	-0.55641	2.96871	-1.62822	3.48113	-1.89717	0.796018	-2.7629	0.572859	-1.08619	0.10829	-0.0140601	8.0353	-7.94494
167	0.15376	-0.04547	3.2801	-0.643159	3.99419	-0.936618	0.132219	-0.18188	3.88735	-0.0421802	0.146279	-0.0140601	11.5939	-1.86337
168	0.296749	-2.23429	2.65429	-1.02008	5.76748	-1.28542	0.477728	-0.0421802	0.499269	-0.0173498	0.0140601	0	9.70958	-4.59932
169	0.787049	-0.481919	0.439739	-7.70232	0.16124	-0.450509	0.0801696	-0.0628198	0.282689	0	0	0	1.75089	-8.69756
170	0.0173498	-3.67347	1.8101	-0.24141	0.676958	-0.0421802	0	0	0	0	0	0	2.50441	-3.95706
171	0.251279	-0.10171	2.31356	-0.0140601	0.564477	0	0	0	0	0	0	0	3.12932	-0.11577
172	0.607558	-0.05953	0.381109	-0.0942297	0.0346997	0	0.05953	0	0	0	0	0	1.0829	-0.15376
173	0.10829	0	0.0140601	0	0.163629	-0.0173498	0.0173498	0	0	-0.0628198	0.0281201	0	0.331449	-0.0801696
174	0.0140601	-0.0140601	0.314099	-0.100809	0.0768798	-0.0346997	0.0346997	-0.36047	0.0628198	-0.0173498	0	-0.0173498	0.502558	-0.544738
175	0.0942297	-0.313198	0.0628198	-1.41732	0.0346997	-1.09128	0	-0.330548	0	-4.2768	0.0281201	-0.23064	0.219869	-7.65978
176	0.0346997	-0.0703003	0.0314099	-0.25876	0	-0.0942297	0.0140601	-0.0975195	0	-0.10171	0.0346997	-0.0520495	0.114869	-0.674569
177	0	-0.0281201	0.0140601	0	0.0421802	-0.0768798	0	-0.0140601	0.0346997	0	0	0	0.0909399	-0.11906
178	0	0	0	-0.1397	0.0173498	-0.0768798	0.0173498	-0.0346997	0.12564	-0.0703003	0.05953	0	0.219869	-0.321579
179	0.0735901	-0.0487597	2.02042	-0.105	0.16782	-0.0314099	0.0735901	-0.11906	0.40594	-0.0834594	0	-0.104099	2.74136	-0.491788
180	0.191749	0	1.52173	-0.0173498	0.623106	-0.0562402	0.152859	-0.0346997	0.04547	-0.510039	0.0487597	0	2.58368	-0.618329
181	0.390979	-0.05953	3.39258	-0.701788	9.80408	-0.498368	0.0140601	-1.90104	1.01918	-0.15795	0.100809	-0.05953	14.7217	-3.37821
182	0.19923	-0.0487597	7.20364	-0.160339	0.201618	-0.426579	0.379308	-0.04547	0.157049	-0.13312	0.0768798	-0.0140601	8.21772	-0.828328
183	0.358668	-0.0421802	0.447219	-0.790339	6.00109	-0.12235	0.0975195	-0.0661096	0.307519	-0.105	0.0173498	0	7.22937	-1.12598
184	0.11577	-0.0942297	0.247989	-0.10829	0.0801696	-0.10829	0.17111	0	0.0140601	-0.0173498	0	0	0.629099	-0.328159
185	0.18517	-0.132219	0.271919	-0.188459	1.71439	-0.200131	0.0562402	-0.10829	0.324869	-0.0314099	0.191749	0	2.74433	-0.660509
186	0.05953	-0.04547	3.6262	-0.14389	1.14662	-0.638968	0.142989	-0.0281201	0.348799	0	0.191749	-0.0520495	5.51588	-0.908498
187	0.313198	-0.209099	0.19265	-4.33037	1.07542	-8.40082	0.240509	-0.303329	0.233028	-4.86822	0.0768798	-0.11158	2.13168	-18.2234
188	0.0942297	-0.142989	2.28544	-2.01442	7.33973	-0.0140601	0.3497	-0.05953	0.400848	-0.320678	0.0909399	-0.0628198	10.5609	-2.6145
189	0.534869	-0.799307	0.24889	-0.19923	1.06375	-0.752936	0.2803	-0.202519	0.408329	-1.86066	0.0693993	-0.0661096	2.60553	-3.88077
190	0.13312	-0.191749	0.55312	-0.202519	0.457088	-0.18188	0.271919	-0.0173498	0.524099	-0.873798	0.0314099	-0.0173498	1.97076	-1.48465
191	0.807689	-0.0768798	1.69884	-0.0281201	0.610848	-0.100809	0.16782	-0.0735901	0.105	-0.04547	0.04547	0	3.43566	-0.324869
192	0.267728	0	1.54747	-0.100809	3.75634	-0.0421802	0.237219	-0.0173498	0.0876501	-0.0801696	0.0173498	0	5.91376	-0.240509
193	0.775378	-0.0346997	20.5924	-0.1397	4.32713	-0.146279	0.160339	-0.0281201	1.28781	-0.19923	0.0421802	-0.0140601	27.1852	-0.562088
194	0.461279	-0.0768798	1.64408	-0.12983	0.495979	-0.17859	0.04547	-0.0140601	0.278498	-0.21	0.0281201	0	2.95343	-0.60936
195	0.105	-0.0140601	0.422389	-0.572859	0.293459	-0.743067	0.05953	-0.328159	0.13312	-0.39188	0	-0.0421802	1.0135	-2.0922
196	0	-0.381109	0.0487597	-3.01805	0.04547	-2.54032	0.0487597	-0.953968	0	-1.67311	0.0314099	-0.0487597	0.174399	-8.61532
197	0	-0.0487597	0	-0.0487597	0.0520495	-0.142989	0	-0.0520495	0	0	0.0140601	0	0.0661096	-0.292558
198	0.0140601	-0.0314099	0.34641	-0.0173498	0.0173498	-0.05953	0.0314099	0	0.0346997	0	0	0	0.443929	-0.10829
199	0.0140601	0	0.0314099	0	0.31829	0	0.0867492	0	0.0140601	-0.0628198	0	0	0.464569	-0.0628198
200	0	0	0.0281201	0	0.0281201	0	0.05953	-0.0314099	0.11158	0	0.0801696	0	0.307519	-0.0314099
201	0.0314099	0	0.24889	0	0.24141	-0.0834594	0.0562402	0	0.265339	-0.0140601	0	0	0.84329	-0.0975195
202	0.0173498	0	0.68953	-0.0173498	0.19594	0	0.04547	0	0.13641	-0.0173498	0.0281201	-0.0173498	1.11282	-0.0520495
203	0.0768798	0	0.523198	0	0.464569	0	0.0487597	-0.0140601	0.212389	-0.160339	0.0768798	0	1.40267	-0.174399
204	0.0140601	-0.0314099	0.0562402	0	0.0281201	-0.17111	0.0140601	-0.16782	1.29948	-0.0520495	0.105	-0.0140601	1.51696	-0.436449
205	0.0735901	0	0.0768798	-0.0801696	0.282689	-0.104099	0.415809	0	0.754738	0	0.04547	0	1.64918	-0.184269
206	0.0173498	-0.0628198	1.60461	-0.10829	1.36559	-0.04547	0.338929	-0.0346997	0.367049	-0.0942297	0.11158	-0.198329	3.8051	-0.543838
207	0.0421802	-0.0173498	3.73958	0	0.0975195	-0.0801696	0.11577	-0.0801696	0.593498	-4.5652	0.345509	-0.04547	4.93406	-4.78836
208	0.0768798	-0.0346997	0.18517	-0.163629	0.30842	-0.25218	0.0909399	-0.903406	1.17533	-1.89117	0.0346997	-0.0628198	1.87143	-3.30791
209	0.16782	-0.356279	11.1748	-0.278498	6.88566	-0.652127	0.58124	-0.0281201	0.177689	-0.237219	0	-0.0140601	18.9872	-1.5663
210	0.157049	-0.0801696	6.99544	-0.460378	14.0346	-0.342219	0.710169	-0.11158	0.24141	-0.64735	0	0	22.1387	-1.6417
211	0.245601	-0.0768798	3.1395	-0.316488	2.6839	-0.216579	0.15376	-0.367049	0.0942297	-0.0140601	0	-0.0173498	6.31699	-1.00841
212	0.691018	-0.04547	9.38349	-0.29765	3.5203	-0.849869	0.0768798	-0.0173498	0.17111	-0.0314099	0	0	13.8428	-1.24175
213	0.18188	-0.04547	2.71382	-0.998537	0.1753	-0.0173498	0	0	0.0314099	-0.0281201	0	-0.0281201	3.10241	-1.1176
214	0.0661096	-0.16782	0.201618	-0.0628198	0	-0.0562402	0	-0.0562402	0	-0.0314099	0	0	0.267728	-0.37453
215	0	-0.128929	0.0173498	-0.104099	0.105	-1.43679	0.0173498	-0.18188	0	-0.251279	0	-0.0281201	0.1397	-2.1311
216	0.0173498	0	0.23064	-1.27226	0.10829	-0.825039	0	0	0.0520495	-0.05953	0	0	0.408329	-2.15683
217	0	-0.15376	0.177689	-1.35811	0.23064	-0.323968	0	-0.0834594	0.160339	-0.1397	0	0	0.568668	-2.05899
218	0	-0.0942297	0.0173498	-0.24141	0	-0.160339	0.0421802	-0.0487597	0.0140601	-0.0281201	0	-0.0140601	0.0735901	-0.586919
219	0.0173498	-0.0173498	0.0801696	-0.2803	0.202519	-0.12564	0.0281201	0	0.0520495	-0.05953	0	-0.0281201	0.380208	-0.51094
220	0	0	0.128929	-0.0173498	0.0346997	0	0.0975195	0	0.0173498	0	0	0	0.278498	-0.0173498
221	0	0	0.0867492	-0.0661096	0.05953	-0.04547	0	-0.0628198	0.0173498	-0.0661096	0	0	0.163629	-0.240509
222	0	0	0	-0.04547	0	-0.11158	0	-0.0909399	0	-0.15047	0	-0.0173498	0	-0.415809
223	0	0	0	-0.10171	1.83016	-0.541449	0.0173498	-0.0628198	0.0173498	-0.0942297	0	-0.05953	1.86485	-0.859738
224	0.0346997	-0.604268	27.8357	-4.02885	0	-9.15853	0.0281201	-3.06411	0	-1.34405	0	0	27.8985	-18.1998
225	0.223159	-0.0140601	0	-4.3283	0.0140601	-0.18517	0	-0.0140601	0	0	0	0	0.237219	-4.54159
226	0	-0.0281201	0.0628198	-1.16307	0.0520495	0	0.0421802	0	0.0140601	0	0.0140601	0	0.18517	-1.19119
227	0	-1.12837	0	-0.347898	0.0173498	-0.226449	0.0140601	-0.0173498	0.04547	-0.0909399	0	0	0.0768798	-1.811
228	0	-0.0487597	0.04547	-0.0140601	0.0942297	-0.0487597	0	-0.0173498	0	-0.0834594	0	-0.0140601	0.1397	-0.226449
229	0.0346997	-0.0314099	0.135509	0	0.188459	-0.341318	0.0314099	-0.10829	0.0628198	-0.0834594	0	0	0.452898	-0.564477
230	0.2447	0	4.28252	-0.533968	0.41671	-0.293459	0.0661096	0	0.0801696	-0.0140601	0	-0.0487597	5.0902	-0.890247
231	0.10829	0	0.760417	-0.597689	1.20345	-0.202519	0	-0.0628198	0	-0.536357	0	0	2.07215	-1.39939
232	0.0421802	-0.303329	0.0628198	-0.380208	0	-0.880378	0.0173498	-0.10829	0.202519	-0.25547	0.0346997	-0.0281201	0.359569	-1.95579
233	0.0281201	-0.0421802	1.00512	-1.19267	0.100809	-0.0314099	0.0487597	-0.306618	0.146279	-0.450509	0.0281201	-0.0140601	1.3572	-2.03745
234	0	-0.0909399	0	-0.30423	0	-3.66121	0	-2.18553	0.0346997	-0.610848	0	-0.0346997	0.0346997	-6.88746
235	0.0314099	-0.381109	0.0628198	-4.55475	0.0281201	-4.35313	0.174399	-0.257859	0.251279	-0.19923	0	0	0.548028	-9.74608
236	0.0487597	-0.0487597	0.114869	-2.55826	0.370339	-0.829816	0.0661096	-0.1397	0.15047	-0.0346997	0	-0.0140601	0.750548	-3.6253
237	0	-1.17145	0.16124	-3.69771	0.0140601	-2.97168	0	-0.0942297	0	-0.0421802	0	0	0.1753	-7.97725
238	0	-0.19594	0.485208	-0.408329	0.191749	-0.0140601	0	0	0	0	0	0	0.676958	-0.618329
239	0.0942297	-0.16453	0.610848	-0.11248	0	0	0	0	0	0	0	0	0.705078	-0.27701
240	0.380208	-0.0281201	0.0281201	-0.0421802	0.0140601	0	0	0	0.0173498	0	0.0140601	0	0.453799	-0.0703003
241	0	0	0	0	0	0	0	0	0	0	0	0	0	0
242	0	0	0	0	0	0	0	0	0	0	0	0	0	0
243	0	0	0	0	0	0	0	0	0	0	0	0	0	0
244	0	0	0	0	0	0	0	0	0	-0.0173498	0	-0.0173498	0	-0.0346997
245	0	0	0	0	0	-0.0281201	0	-0.0281201	0	0	0	0	0	-0.0562402
246	0	0	0	-2.71977	0	-0.0801696	0	-0.0487597	0	-0.0942297	0	-0.0173498	0	-2.96028
247	0	-0.278498	0	-0.853159	0	-0.362859	0	-0.0693993	0	-0.0703003	0.0173498	0	0.0173498	-1.63422
248	0	-0.0314099	0	-0.21329	0	-0.240509	0	-0.0140601	0.0173498	-0.0768798	0	0	0.0173498	-0.576148
249	0.0173498	-0.0801696	0.436449	-0.819947	0.0140601	-0.65483	0.0140601	-0.105	0	-0.405039	0	0	0.481919	-2.06499
250	0	-0.345509	0.0140601	-0.57376	0	-5.52489	0	-0.2803	0.0140601	-0.19923	0	-0.177689	0.0281201	-7.10138
251	0.0173498	-0.157049	0.23812	-1.11611	0.0876501	-0.276109	0.05953	-0.0421802	0.0140601	-0.376919	0	-0.0281201	0.41671	-1.99649
252	0	-0.15047	0	-2.00397	0	-0.4903	0	-0.685339	0.0140601	-0.639869	0.0173498	-0.19594	0.0314099	-4.16589
253	0	-0.22406	0	-0.219869	0.0173498	-3.52719	0.0693993	-0.65812	0.66141	-0.17859	0.0140601	-0.0661096	0.762219	-4.87394
254	0	-0.10171	0.100809	-2.84694	0.15376	-2.84158	0.0281201	-0.965639	0.0801696	-0.12564	0.0346997	-0.0661096	0.397558	-6.94762
255	0	-0.60188	0.0801696	-2.40482	0.105	-2.96032	0.1753	-0.15376	0.781057	-0.429869	0.0140601	-0.0768798	1.15559	-6.62753
256	0.132219	-0.61594	4.08391	-1.48884	2.49724	-0.12564	0.87889	-0.433159	0.43735	-0.484307	0.0173498	-0.0768798	8.04697	-3.22476
257	0.15047	-0.453799	2.12271	-0.271919	0.315	-8.95781	0.0140601	-0.471148	0.0421802	-1.80113	0	-0.174399	2.64442	-12.1302
258	0.0140601	-0.4547	0.0140601	-33.4002	0	-3.49637	0.0140601	-1.13405	0	-10.0874	0	-0.954555	0.0421802	-49.5272
259	0.04547	-1.44247	0.0703003	-5.17966	0.0281201	-0.631488	0.0140601	-5.01571	0.0346997	-8.80045	0	-0.31829	0.19265	-21.3881
260	0.0520495	-0.0314099	0.0768798	-0.0628198	0.205809	-0.247989	0.114869	-0.219869	0.17859	-0.17859	0.0487597	-0.0661096	0.676958	-0.806788
261	0.0768798	-0.19923	1.65427	-3.46766	2.22294	-1.92948	0.0628198	-1.14513	0.0140601	-8.72568	0.11248	-0.18517	4.14344	-15.6524
262	0.0140601	-3.39258	1.15559	-7.79416	0.20671	-24.8815	0	-9.59741	0.0140601	-13.9796	0.0140601	-2.28814	1.40448	-61.9334
263	0.0735901	-0.26953	2.44249	-6.42141	0.13641	-5.13031	0.0346997	-1.56901	0.0173498	-9.95396	0.177689	-0.24141	2.88223	-23.5856
264	0.100809	-0.251279	0.1397	-5.67415	0.1397	-1.95102	0.0173498	-0.991957	0.800208	-0.511841	0.0346997	-0.0909399	1.23247	-9.47118
265	0.0314099	-1.37875	0.0661096	-2.63036	0	-1.58694	0.202519	-0.28688	0.265339	-2.3073	0.0768798	0	0.642258	-8.19023
266	0.324869	-0.433159	0.481018	-0.669477	1.91303	-0.18517	0.18517	-1.20435	0.338929	-0.0520495	0	-0.0140601	3.24301	-2.55826
267	0.0628198	-0.0909399	7.96437	-0.160339	3.69799	-0.743968	0.282689	0	0.763707	-0.895926	0.146279	-0.0140601	12.9178	-1.90523
268	0.262049	-0.310809	4.6675	-1.05059	2.23519	-0.0487597	0.251279	-0.22735	4.08148	-0.0281201	0.0281201	0	11.5256	-1.66563
269	0.63748	-0.11577	6.84947	-0.12235	4.2224	-0.583629	1.49722	-0.04547	0.401749	0	0.04547	-0.0140601	13.6538	-0.881279
270	0.10171	-0.0487597	0.856449	-2.21217	2.65997	-0.453799	0.10829	-0.572859	1.03923	-3.70398	0.157049	-0.1397	4.9227	-7.13126
271	0.17111	-0.310809	5.37501	-0.401749	1.41047	-1.01021	0.27282	-1.32251	0.795117	-0.771187	0.0314099	-0.825039	8.05594	-4.6415
272	0.585117	-0.17111	5.16442	-0.817558	4.1922	-1.22918	2.04016	-0.15376	0.610848	-1.65905	0.0876501	-0.0173498	12.6804	-4.048
273	0.0942297	-0.64735	1.26388	-9.93003	3.20471	-2.7222	0.0487597	-1.4664	0.715848	-0.42329	0.04547	-0.0140601	5.37289	-15.2033
274	0.42329	-1.32431	27.3682	-4.51496	0.26953	-2.9651	0.0487597	-0.31829	0.968929	-0.22406	0.438838	-0.0173498	29.5175	-9.36407
275	0.347898	-0.13641	0.157049	-4.16494	0.0173498	-1.54747	0.342219	-0.0140601	1.71019	-0.0281201	0	0	2.57471	-5.891
276	0	-0.17111	0.0520495	-0.63	0.0628198	-0.0628198	0.387689	-0.0140601	0.0346997	-0.0628198	0	0	0.537258	-0.940809
277	0.0975195	-0.11158	0.0173498	-0.0173498	0.254569	-0.0173498	0	0	0.0314099	-0.0346997	0	0	0.400848	-0.180979
278	0	0	0.0661096	-0.0140601	0	0	0	0	0.0876501	0	0.04547	0	0.19923	-0.0140601
279	0.0768798	-0.0173498	0.0140601	-0.0140601	0.16453	0	0.0314099	0	0.31829	0	0	-0.0140601	0.605169	-0.04547
280	0	-0.0140601	1.08709	-0.0140601	0.471148	0	0.10829	0	0.0173498	-0.11248	0	0	1.68388	-0.140601
281	6.03908	0	13.0265	0	10.5116	0	0.390979	0	1.82925	-0.0140601	0.0140601	0	31.8114	-0.0140601
282	0.188459	0	5.35045	0	2.00784	-0.0173498	0.28359	-0.0173498	0.11906	0	0.0487597	0	7.99817	-0.0346997
283	0.516618	0	4.06684	-0.0140601	4.0124	-0.0314099	0.201618	0	0.457088	-0.0173498	0.0768798	0	9.33144	-0.0628198
284	0.0909399	0	11.9143	-0.0281201	1.06316	-0.79782	0.11577	0	1.27704	-0.0909399	0.0346997	-0.0140601	14.4959	-0.93094
285	0.0173498	-0.0421802	0.737389	-1.1176	0.188459	0	0.0909399	-0.0562402	0.1397	-0.146279	0	0	1.17384	-1.3623
286	0.0346997	-0.118159	3.628	-0.0173498	2.29653	-0.184269	0.0173498	-0.813367	0.0173498	-1.19596	0	-0.0140601	5.99393	-2.34317
287	0	0	0.0942297	-0.452898	0.0487597	-0.988668	0	-0.0140601	0.0628198	-0.10171	0.0173498	-0.0314099	0.223159	-1.58875
288	0.04547	-0.04547	11.5942	-0.408329	3.72583	-0.34641	1.17861	-0.0173498	0.0173498	0	0	0	16.5614	-0.817558
289	0.0314099	-0.209099	0.0628198	-1.08348	0.13641	-0.202519	0.16453	-0.0314099	0	-0.0140601	0	0	0.39517	-1.54057
290	0.293459	-0.0173498	71.7627	-0.0314099	5.24248	-0.0487597	0.0768798	0	0.233929	0	0.0281201	0	77.6375	-0.0975195
291	0.429869	-0.0281201	4.80963	-0.04547	0.814268	0	0.0314099	0	0.0346997	-0.0735901	0	-0.0346997	6.11988	-0.18188
292	0.0487597	0	0.13312	0	0.0140601	-0.0346997	0.17111	-0.0173498	0.05953	-0.0173498	0	-0.0346997	0.426579	-0.104099
293	0	-0.0693993	4.09437	-0.492689	9.36853	-1.14333	0.19265	-0.11158	0.478629	-0.04547	0	0	14.1342	-1.86247
294	0	-0.0173498	1.0769	-4.08148	0.289269	-1.35063	0.0346997	-0.118159	0.180979	0	0	0	1.58185	-5.56762
295	0.174399	-0.32906	11.5917	-2.84902	0.293459	-1.17533	0.11906	0	0.661997	-0.0173498	0.0173498	0	12.858	-4.37075
296	0.0140601	-0.149569	0.0909399	-6.5539	0.105	0	0.205809	-0.0140601	0.0867492	-0.12564	0	0	0.502558	-6.84317
297	0.191749	-0.278498	0.0628198	0	0.11906	-0.180979	0.0140601	-0.105	0	-0.0140601	0	0	0.387689	-0.578537
298	0.105	-0.0173498	0.146279	0	0	-0.0487597	0	0	0.18188	0	0.0703003	0	0.503459	-0.0661096
299	0.247088	-0.166919	0.15047	-12.3001	0.0346997	-0.421488	0.0876501	-0.764608	0.12564	-0.376018	0.0661096	-0.0487597	0.711657	-14.0779
300	0.0421802	-0.261148	0	-0.728106	0.0314099	-0.0768798	0.105	-0.387689	0.0768798	-0.0520495	0.0628198	-0.04547	0.31829	-1.55134
301	0.0173498	-0.12564	0.381109	-0.237219	0.951579	-24.3752	0.0942297	-0.18188	0.892636	-2.25822	0	0	2.3369	-27.1782
302	0.04547	-0.17111	0.163629	-3.5586	0.18517	0	0.461279	0	0	0	0.0281201	0	0.883668	-3.72971
303	0.481919	-0.195039	7.64189	-0.05953	8.14417	-0.174399	0	0	0.135509	-0.0173498	0	0	16.4035	-0.446318
304	0.0140601	-0.0801696	0.105	-0.18517	0	-0.12235	0	-0.0173498	0.11906	-0.0867492	0.0281201	-0.0173498	0.26624	-0.509138
305	0.10171	-0.0314099	0.04547	-0.22735	0.146279	-0.114869	0.0140601	-0.22077	0.157049	-5.27686	0.0281201	-0.0140601	0.492689	-5.88532
306	0	-0.0140601	1.38623	-0.565378	0.921657	-3.45599	0.14718	-0.939007	0.282689	-0.443028	0	-0.0346997	2.73775	-5.45216
307	0.306618	-0.05953	11.2887	-6.28527	0.988668	-4.49671	0.157049	-0.0975195	0.04547	-1.1523	0.0520495	-0.0346997	12.8386	-12.126
308	0.10171	-0.383498	4.14642	-1.6357	0.425678	-1.02666	0	-0.0421802	0.04547	-0.121449	0	0	4.71928	-3.20949
309	0.13641	-5.47429	4.98759	-13.1335	0.13641	-5.19908	0	-0.15047	0	-1.12089	0	-0.0693993	5.26041	-25.1477
310	0.0173498	-0.352989	0.0140601	-5.82219	0	-1.37127	0	-0.271919	0	-0.289269	0	-1.09516	0.0314099	-9.20278
311	0	-0.27282	0.898629	-2.07215	0.0693993	-1.21034	0.18188	-0.10171	0	-1.23666	0.0140601	0	1.16397	-4.89368
312	0.0281201	-0.0661096	0.0173498	-1.28542	0.0661096	-0.29765	0	-0.471148	0.04547	0	0	0	0.157049	-2.12032
313	0.0140601	-0.146279	0	-1.90942	0.0173498	-0.596788	0.0314099	-0.310809	0	-0.381109	0.0843604	-0.0173498	0.14718	-3.36176
314	0	-0.174399	0	-1.20435	0.0876501	-4.79913	0	-0.114869	0.2803	-0.478629	0	-0.0140601	0.36795	-6.78544
315	0.04547	-1.19777	1.53102	-7.41873	0.22077	-1.97134	0.10829	-0.18188	0.04547	-0.142989	0	-0.0942297	1.95102	-11.0069
316	0	-0.0140601	0	-1.28123	0.0140601	-0.344608	0	0	0.0281201	-0.0768798	0	0	0.0421802	-1.71677
317	0.0281201	-0.0735901	0.405039	-1.37455	0.0768798	-0.383498	0	-0.191749	0.0314099	-0.37124	0.0140601	-0.0173498	0.555509	-2.41198
318	0.0173498	-0.11906	0.0140601	-2.98813	0	-0.0768798	0	-0.0140601	0.0801696	-0.436449	0	-0.0140601	0.11158	-3.64864
319	0.0173498	-0.12564	0.0876501	-0.495979	0.0834594	-0.13312	0.0346997	-0.544738	0.0281201	-0.405039	0.0173498	-0.0346997	0.268629	-1.73922
320	0.0562402	-0.23812	2.45596	-0.180979	1.1176	-5.87455	0	-0.15795	1.4613	-0.0834594	0.0867492	0	5.17785	-6.53506
321	0.0628198	-0.268629	0.0314099	-0.508551	0	-0.10829	0.0801696	-0.0140601	0.0314099	-0.0346997	0	0	0.205809	-0.934229
322	0.0140601	-0.744869	0	-0.257859	0.426579	-1.93786	0	-0.0942297	0.0735901	0	0	0	0.51423	-3.03482
323	0	-0.702689	0	-13.6583	0	-0.05953	0	0	0	-0.0346997	0	0	0	-14.4552
324	0.05953	-0.498368	0	-0.04547	0.0421802	0	0.0173498	0	0.2447	-0.0314099	0.0173498	-0.0421802	0.381109	-0.617428
325	0.12564	-0.0281201	25.1377	-0.0314099	2.84992	-0.0942297	0.233929	-0.0346997	0.0628198	-0.34641	0	-0.0281201	28.4101	-0.562989
326	0.18188	-0.0314099	0.240509	-0.05953	0.10829	-0.11577	0.0314099	-0.16453	0.414007	-0.780156	0.0346997	-0.04547	1.0108	-1.19687
327	0.22406	-0.0140601	6.86471	0	2.04732	-0.0173498	0.386788	0	0.21329	-0.0487597	0	-0.0173498	9.73617	-0.0975195
328	0.534869	-0.0314099	17.4827	-1.42093	19.6034	-0.338028	0.17111	-0.11248	0.492689	-0.233929	0	0	38.2848	-2.13677
329	0	0	16.0669	-0.135509	1.40177	-0.276109	0.1397	-0.0801696	0.11906	-0.0421802	0	0	17.7274	-0.533968
330	0.209099	-0.0173498	4.14074	-1.17713	1.35482	-0.0768798	0.331449	0	0.372728	-0.0140601	0	-0.0173498	6.40883	-1.30277
331	0	-0.0487597	0.572859	-1.67311	0.760417	-0.17111	0	-0.0768798	0.0281201	-4.11411	0	0	1.3614	-6.08396
332	0.0281201	-0.362859	6.47044	-0.439739	1.41435	-1.14991	0.0421802	-0.478629	0.160339	-0.0661096	0.0140601	0	8.12948	-2.49724
333	0.205809	0	20.1816	-0.558799	4.78926	-2.05183	0.0661096	0	0.309908	0	0	0	25.5527	-2.61063
334	0.128929	-0.0876501	3.17001	-3.79762	0.331449	-0.0421802	0.18188	0	0	-0.15376	0.0173498	0	3.82962	-4.08121
335	0.0140601	-0.46876	0.767897	-0.16453	0.348799	0	0	0	0.118159	-0.0346997	0.0140601	0	1.26298	-0.667989
336	0.160339	-0.0909399	7.88988	-0.0173498	0.289269	-0.11158	0.146279	0	0.826527	-0.0281201	0.0693993	0	9.38169	-0.247989
337	0.212389	-0.0173498	3.45838	-0.991957	2.03087	-0.0346997	0.157049	-0.0693993	0.419099	-0.0693993	0	0	6.27779	-1.18281
338	0.0140601	0	12.9014	-0.289269	4.79107	-0.0703003	0.205809	-0.0314099	0.04547	-0.13312	0.0421802	0	18	-0.524099
339	0.0487597	0	0.778668	-0.0867492	0.594399	-0.386788	0.0314099	-0.0173498	0.16782	-0.0140601	0.0628198	0	1.68388	-0.504947
340	0.0421802	-0.0421802	1.98301	-2.89899	0.411618	-0.0314099	0.174399	-0.0975195	0.359569	-0.0140601	0.0768798	0	3.04766	-3.08416
341	0.114869	-0.0346997	3.45509	-0.0140601	4.7743	0	0.15047	0	0.191749	-0.142989	0	-0.05953	8.68648	-0.251279
342	0.114869	0	1.076	-0.0661096	2.38355	-0.11158	0.0628198	-0.215679	0	-1.03892	0.0346997	-0.0173498	3.67194	-1.44963
343	0.152859	0	0.215679	-0.0314099	0.0314099	-0.57047	0.0173498	-0.191749	0.0173498	-0.0314099	0.0140601	0	0.448707	-0.825039
344	0.195039	-0.15376	17.5389	-12.481	1.30516	-12.0994	0.488498	-0.401749	0.237219	-0.0140601	0	0	19.7648	-25.15
345	0.279399	-0.15376	2.61211	-11.7608	0.306618	-2.32343	0.114869	0	0	-0.282689	0.0520495	0	3.36505	-14.5207
346	0.12235	-0.834007	2.77633	-0.338028	2.08982	-0.04547	0	-0.0281201	0	-0.177689	0.04547	-0.0314099	5.03396	-1.45472
347	0.0661096	-0.19265	0.0735901	-0.0768798	0	-0.0140601	0.0281201	-0.0520495	0.457088	-0.0140601	0.0735901	-0.0487597	0.698498	-0.398459
348	0.914177	-0.0487597	0.04547	0	0.491788	-0.410717	0.1397	-0.0140601	1.24982	-0.237219	0	-0.0346997	2.84095	-0.745456
349	0	0	1.23157	-3.13261	3.34558	-0.452898	0.0768798	-0.19265	0.323968	-0.519007	0.0140601	0	4.99206	-4.29716
350	0.0628198	-0.0562402	21.2648	-1.01408	1.74251	-7.44144	0.0140601	-0.450509	0	0	0	0	23.0842	-8.96228
351	0.105	-0.0909399	0.729007	-15.4196	0.28359	-7.28741	0	0	0.0173498	0	0	0	1.13495	-22.7979
352	0.0661096	-1.03414	0.0975195	-4.79823	0	0	0	0	0	0	0	0	0.163629	-5.83237
353	0	-0.16782	0	0	0	0	0	0	0	0	0	0	0	-0.16782
354	0	0	0	0	0	0	0	0	0	0	0	0	0	0
355	0	0	0	0	0	0	0	0	0	-0.11906	0	0	0	-0.11906
356	0.0173498	0	0	0	0	0	0	0	0.30094	0	0.0281201	0	0.34641	0
357	0.30423	-0.0173498	4.75457	-0.0173498	2.41617	-0.0487597	0.0346997	0	0.149569	0	0	0	7.65924	-0.0834594
358	0.268629	-0.0173498	3.1724	-0.132219	0.156148	0	0.0140601	0	0.0562402	0	0	0	3.66748	-0.149569
359	0	-0.0281201	0	0	0	0	0	0	0	-0.0140601	0.0346997	-0.0173498	0.0346997	-0.05953
360	0.0140601	0	0	0	0	0	0	0	0	0	0	-0.0140601	0.0140601	-0.0140601
361	0	0	0.0768798	-0.662898	0.0140601	0	0.0346997	-0.0173498	0.0421802	-0.0140601	0.0281201	-0.0173498	0.19594	-0.711657
362	0	-0.0346997	0.0801696	0	0.21329	0	0	0	0	0	0	-0.0520495	0.293459	-0.0867492
363	0.0735901	0	0.10829	0	0	0	0	0	0.0520495	0	0	0	0.233929	0
364	0	0	0.0140601	0	0.0173498	0	0	0	0	0	0	0	0.0314099	0
365	0	0	0.0140601	0	0	0	0	0	0	0	0	0	0.0140601	0
366	0	-0.0693993	0	-0.687728	0	-0.376919	0	-0.0834594	0	-0.620717	0	0	0	-1.83822
367	0	-0.0281201	0	-0.0140601	0	-0.12235	0	-0.0975195	0	-0.0140601	0.0834594	-1.61687	0.0834594	-1.89298
368	0.05953	0	2.55168	-0.0703003	0.779569	-0.219869	0.128929	-0.0173498	1.7476	-0.0314099	0.0628198	0	5.33013	-0.338929
369	0.243799	-0.26953	8.53033	-0.773576	4.49851	-0.0661096	0.26624	-0.0628198	0.485208	-0.0768798	0	0	14.0241	-1.24892
370	0	-0.114869	0.0876501	0	0.0281201	-0.0346997	0.132219	0	0.0909399	0	0	0	0.338929	-0.149569
371	0	-0.0975195	0.0975195	-0.25547	0	-6.62271	0	-0.0421802	0.0520495	-0.271919	0	0	0.149569	-7.2898
372	0.0768798	-0.146279	0.419099	-0.457088	0.28688	-0.163629	0.0487597	-0.0520495	0.10829	0	0.0281201	0	0.968028	-0.819046
373	0.0693993	-0.0628198	1.80771	-0.321579	0.394269	-0.0173498	0.14389	0	0.160339	0	0.0140601	0	2.58967	-0.401749
374	0.157049	-0.0140601	6.77945	0	1.84093	0	0.14718	-0.0140601	0.0173498	0	0.0562402	0	8.99819	-0.0281201
375	0.195039	0	6.09712	-0.0140601	2.42095	0	0	0	0.160339	0	0	0	8.87345	-0.0140601
376	0.0562402	-0.0140601	4.55353	-0.0346997	0.0909399	0	0.0314099	0	0	-0.0140601	0.0421802	0	4.7743	-0.0628198
377	0.0520495	-0.152859	0.0628198	-1.42241	0.0801696	-0.173498	0	0	0	-0.0487597	0.0281201	0	0.223159	-1.79753
378	0.0661096	-0.0140601	27.0691	-0.233929	0.659608	-0.0661096	0.0173498	-0.0314099	0	-0.128929	0	-0.0562402	27.8122	-0.530678
379	0.13641	-0.0346997	1.20345	-0.166919	0.558799	-0.0801696	0	-0.0314099	0	-0.968028	0.0173498	0	1.916	-1.28123
380	0.0140601	-0.0628198	0.815169	-1.68446	0	-0.195039	0	0	0	0	0	0	0.829229	-1.94232
381	0	-0.04547	0	-0.05953	0	0	0	0	0	0	0	0	0	-0.105
382	0	-0.04547	0.0314099	0	0.0975195	-0.0140601	0.0314099	0	0.321579	0	0	0	0.481919	-0.05953
383	0	0	0.0173498	-0.05953	0	0	0	0	0	0	0	0	0.0173498	-0.05953
384	0	-0.0140601	0	0	0	0	0	0	0	0	0	0	0	-0.0140601
385	0	0	0	0	0	0	0	0	0	0	0	0	0	0
386	0	0	0	0	0	0	0	0	0	0	0	-0.0346997	0	-0.0346997
387	0	0	0	0	0	0	0	-0.0140601	0	0	0	-0.0173498	0	-0.0314099
388	0	0	0	0	0	0	0	0	0	0	0	0	0	0
389	0	-0.04547	0.473537	-0.13641	0.11158	-1.17771	0	-0.0314099	0.0487597	-0.0314099	0	0	0.633876	-1.42241
390	0.0140601	-0.0661096	0	-1.41435	0	-0.0140601	0	-0.0173498	0	0	0	0	0.0140601	-1.51187
391	0.0173498	-0.0281201	0.128929	-0.0768798	0.04547	0	0.0140601	0	0	-0.0281201	0	0	0.205809	-0.13312
392	0	0	0.579438	-0.105	0.317389	-0.0346997	0	-0.0314099	0.11906	0	0	0	1.01589	-0.17111
393	0	0	0.0628198	0	0.0140601	0	0.0487597	0	0.0173498	0	0	0	0.142989	0
394	0	-0.0346997	0	-2.51099	0.0942297	0	0.0173498	0	0	-0.0346997	0	0	0.11158	-2.58039
395	0	-0.303329	1.03414	-0.0173498	0.157049	0	0	-0.0661096	0	-0.921657	0	0	1.19119	-1.30845
396	0.0281201	0	0.380208	0	0.0314099	-0.457088	0.0281201	-0.12564	0.0281201	-0.0520495	0	-0.0140601	0.495979	-0.648837
397	0.334739	0	11.2636	-4.6059	2.20378	-1.72187	0.0801696	-0.0346997	0.0520495	-0.0140601	0	0	13.9343	-6.37652
398	0.19265	-0.569569	0.12983	-16.3535	0.0801696	-0.174399	0.04547	-0.0801696	0	-0.365247	0.0703003	-0.0487597	0.51842	-17.5916
399	0.163629	-0.17111	11.6914	-0.586018	1.31444	-0.26624	0	0	0.0801696	-0.0173498	0	0	13.2496	-1.04072
400	0.334739	-0.0346997	1.53489	-0.471148	0.12235	-0.04547	0	-0.0281201	0	0	0	0	1.99198	-0.579438
401	0.12235	-0.142989	0.0173498	-0.16782	0	-0.952166	0.0346997	-0.0140601	0.0140601	-0.13641	0	-0.0173498	0.188459	-1.4308
402	0	0	0.265339	-1.85079	0.0173498	-0.0281201	0.0487597	-0.0173498	0.0140601	-0.0173498	0.0867492	0	0.432258	-1.91361
403	0.0520495	-0.0520495	0.611749	-0.15376	0.624908	-0.300039	0	0	0.0693993	-1.02814	0.0173498	0	1.37546	-1.53399
404	0.0173498	-0.11577	0.0140601	-0.596788	0	-0.858837	0.0173498	-0.236318	0	-0.237219	0	-0.0628198	0.0487597	-2.10775
405	0.0834594	-0.3497	1.02905	-11.8107	0.793315	-2.88822	0.0801696	-0.17111	0.212389	-0.540548	0	0	2.19838	-15.7603
406	0.0346997	-0.328159	0.0140601	-23.0405	0.0487597	-0.0876501	0.0140601	-0.240509	0.0140601	-0.478629	0	-0.0140601	0.12564	-24.1895
407	0	-0.428968	0.0281201	-0.709268	0.04547	-6.44502	0	-0.0520495	0.0801696	-0.384399	0.0421802	-0.0421802	0.19594	-8.06189
408	0	-0.422389	0.188459	-67.8635	0.0173498	-15.9171	0.0140601	-0.342219	0.0314099	-0.33564	0	0	0.251279	-84.8808
409	0.0346997	-0.976996	0.492689	-8.01642	0.37453	-4.17932	0.0314099	-0.483721	0.247989	-0.25876	0	-0.372728	1.18132	-14.2879
410	0	-0.0314099	1.51335	-0.268629	0.725717	-0.0909399	0.05953	-0.0562402	0.15376	-0.202519	0	-0.0346997	2.45236	-0.684438
411	0.157049	-0.0487597	6.31307	-0.0768798	2.40301	-0.0421802	0.0173498	-0.0314099	0	-0.04547	0.0421802	-0.0140601	8.93267	-0.25876
412	0	-0.0661096	6.05612	-0.0661096	0.939908	-4.87065	0	-0.174399	0.0520495	-0.188459	0	-0.0281201	7.04807	-5.39385
413	0	0	0	-3.39019	0	-0.0487597	0	-0.0140601	0	-0.215679	0	0	0	-3.66869
414	0.10171	-0.265339	0.166919	-0.0735901	0.29017	-0.23064	0	-0.0768798	0	-0.328159	0	0	0.558799	-0.974608
415	0	-0.33235	0.0628198	-3.82245	0.0520495	-5.99902	0	-0.15047	0	-0.10171	0	-0.0140601	0.114869	-10.4201
416	0.160339	-0.11158	0.271919	-5.9293	0	-0.28688	0	-0.0628198	0	-0.0628198	0	-0.0487597	0.432258	-6.50216
417	0	-0.16782	0	-2.42365	0	-0.0140601	0	-0.0281201	0	-1.58397	0	-0.163629	0	-4.38125
418	0	-0.22077	0	-0.0487597	0	-1.36978	0	-2.65758	0.408329	-2.97258	0.0693993	-0.0661096	0.477728	-7.33558
419	0	-0.0735901	0	-9.70331	0	-7.27907	0	-1.41615	0.276109	-0.18517	0.118159	-0.0801696	0.394269	-18.7375
420	0	-0.398459	0	-5.49853	0.0984204	-0.571958	0.0421802	0	1.40448	-0.328159	0.0140601	-0.0801696	1.55914	-6.87728
421	0.0314099	-0.443929	1.98811	-16.6832	1.00602	-0.362859	0.251279	-0.912689	0.0281201	-0.799307	0.05953	-0.0346997	3.36446	-19.2366
422	0.29765	-0.317389	16.9207	-0.118159	8.96052	-6.76182	0.13641	-0.05953	4.99688	-0.16782	0.0140601	-0.11158	31.3262	-7.5363
423	1.1158	-0.04547	24.2574	-30.2723	1.59861	-0.10829	0.863028	-0.11248	0.300039	-1.11012	0.05953	0	28.1945	-31.6486
424	1.96657	-0.447219	3.58312	-0.105	7.807	-0.12235	0.216579	-0.243799	0.809177	-0.1397	0	-0.0140601	14.3824	-1.07213
425	0.0281201	-0.04547	0.982675	-0.618329	0.506749	-3.15117	0.13641	-1.26059	0.0173498	-3.75842	0.0281201	-0.17111	1.69942	-9.00508
426	0.393368	-0.0346997	6.81834	-2.76466	5.06596	-2.35664	0	-0.215679	0.605169	-0.142989	0	0	12.8828	-5.51467
427	0.0834594	-0.0487597	5.45067	-7.16416	0.0661096	-0.463668	0.275209	-0.345509	0.0801696	-0.223159	0.0140601	-0.0140601	5.96968	-8.25931
428	0.0768798	-0.739777	0.1397	-0.851357	0.188459	-1.53908	0	-0.14718	1.06884	-0.100809	0	-0.0281201	1.47388	-3.40633
429	0	-0.0173498	2.27557	-5.25951	0.960548	-1.63989	0.0876501	-0.476827	0.0314099	-0.621618	0.0421802	-0.0140601	3.39736	-8.02926
430	0.157049	-0.14389	0.128929	-1.292	0.0801696	-0.271919	0	-0.0314099	0.544738	0	0.0346997	-0.0281201	0.945587	-1.76734
431	0.0421802	-0.05953	0.345509	-0.13641	0	-0.05953	0.0703003	0	0.300039	-0.0140601	0.0281201	0	0.786148	-0.26953
432	0.0487597	-0.17111	0	-0.0661096	0.15047	-0.0173498	0.261148	-0.0281201	0.342219	-1.4622	0.0281201	0	0.830717	-1.74489
433	0	-0.0942297	7.32094	-0.254569	1.2911	-0.0314099	0.0140601	-3.80447	0	-0.302428	0.0140601	0	8.64015	-4.48711
434	0.303329	-0.0140601	8.65092	-0.0314099	0.38859	-1.61506	0.0346997	0	0	0	0	0	9.37754	-1.66053
435	0	0	0	-0.0628198	0.0140601	0	0	0	0	0	0	0	0.0140601	-0.0628198
436	0	-0.0314099	0.0346997	0	0	0	0	-0.0173498	0	0	0	0	0.0346997	-0.0487597
437	0	0	0	0	0	0	0	0	0	0	0	0	0	0
438	0	0	0	0	0	0	0	0	0	0	0	0	0	0
439	0	0	0.0173498	-0.0173498	0	0	0.0314099	0	0.0173498	0	0	0	0.0661096	-0.0173498
440	0.0173498	0	4.17513	-0.0768798	2.34497	0	0.0314099	0	0	0	0	0	6.56886	-0.0768798
441	0	0	0	0	0	0	0	-0.0173498	0	-0.17111	0	-0.0140601	0	-0.202519
442	0	0	0	-0.0281201	0	-0.435548	0	-0.0942297	0	-0.1397	0	0	0	-0.697597
443	0	0	0.0173498	-0.362859	0	-0.21329	0	0	0	-0.0173498	0.0281201	-0.0281201	0.04547	-0.621618
444	0	-0.0661096	0.195039	-7.61408	0.0173498	-3.3139	0.0281201	-0.519908	0	-1.46698	0	-0.177689	0.240509	-13.1587
445	0.0140601	0	0	-0.0801696	0	-0.0173498	0	0	0.12235	-0.0173498	0	0	0.13641	-0.114869
446	0.16782	0	10.9875	-2.38237	0.526488	0	0.105	0	0.198329	-0.0140601	0.0140601	0	11.9992	-2.39643
447	0.188459	-0.05953	0.105	-0.0421802	0.380208	-0.0140601	0	0	0.0942297	-0.0942297	0	-0.0140601	0.767897	-0.22406
448	0.0421802	0	0.118159	-0.0520495	0.17111	-0.14389	0	-0.0421802	0.0346997	-0.0735901	0.0314099	0	0.397558	-0.31171
449	0.0140601	0	0.0346997	-0.0140601	0	-3.68244	0	-0.18517	0.0281201	-1.39132	0	-0.0693993	0.0768798	-5.34238
450	0.0173498	-0.0140601	0	-24.7474	0	-0.614138	0	-0.12564	0	-0.554608	0	-0.1397	0.0173498	-26.1955
451	0	-0.0628198	0.0487597	-0.562088	0	-1.29948	0	-0.0909399	0.0140601	-0.546226	0	-0.0140601	0.0628198	-2.57561
452	0.0140601	-0.15376	0.0487597	-4.18378	0.0281201	-4.86074	0	-0.464569	0	-1.05807	0	-0.564477	0.0909399	-11.2854
453	0	-0.285979	0.0801696	-22.8774	0.0661096	-0.726618	0.0281201	-0.380208	0	-9.09058	0	-0.0173498	0.174399	-33.3782
454	0.0173498	-0.527389	0.17111	-0.976996	0.146279	-5.79677	0	-2.97916	0.18936	-1.30096	0	-0.12983	0.524099	-11.7111
455	0	0	0.12564	-0.868707	0	-0.603368	0	-0.0173498	0	-0.0487597	0.0173498	0	0.142989	-1.53818
456	0	-0.212389	0.16782	-4.63131	0.142989	-2.67881	0	-0.177689	0.0975195	-0.333838	0	0	0.408329	-8.03404
457	0	-0.600078	0	-3.45031	0.0140601	-0.177689	0	0	0	-0.184269	0	0	0.0140601	-4.41235
458	0	-0.510039	0.10829	-2.20559	0.0909399	-4.34953	0.513329	-0.202519	0.0281201	-0.0628198	0	-0.0314099	0.740678	-7.3619
459	0	-1.39641	0.527389	-43.7307	0.188459	-1.31174	0	-0.29765	0.0768798	-1.45414	0	-0.26295	0.792728	-48.4536
460	0.0173498	-1.57739	1.21841	-3.20381	0.19265	-3.87838	0	-1.61925	0.0173498	-4.40964	0	-0.257859	1.44576	-14.9463
461	0.04547	-0.18517	0.132219	-3.88108	0.0735901	-2.8245	0	-0.247989	0.0173498	-0.376919	0	-0.219869	0.268629	-7.73553
462	0	-0.04547	0.0562402	-5.01125	0	-2.70156	0	-0.921657	0.0281201	-12.5694	0.0173498	-0.366148	0.10171	-21.6155
463	0	-1.17713	0.142989	-4.76056	0.296749	-7.24406	0	-4.0462	0.0140601	-3.01774	0	-0.39517	0.453799	-20.6408
464	0	-0.160339	0.142989	-16.0161	0	-7.15339	0	-1.14811	0	-4.05188	0	-0.257859	0.142989	-28.7877
465	0	-1.02576	0.0140601	-6.34809	0.0975195	-4.50419	0	-0.401749	0	-1.38055	0.0173498	-0.0421802	0.128929	-13.7025
466	0	-0.0346997	0	-2.49215	0	-0.778668	0	-0.105	0	0	0	-0.0628198	0	-3.47334
467	0.104099	-1.18042	0.0140601	-14.593	0.0314099	-0.891148	0.642258	-0.10829	0.188459	-4.32826	0.0843604	-0.223159	1.06465	-21.3243
468	0.0281201	-1.05865	0.13312	-1.80055	0.55641	-0.724816	0.0314099	-1.3216	0.160339	-2.92319	0.05953	-0.0942297	0.968929	-7.92305
469	0	-0.721527	0.0768798	-1.60578	0.29017	-2.49094	0	-0.466958	0.408329	-0.426579	0.0140601	-0.219869	0.789438	-5.93165
470	0.0173498	0	0.321579	-0.384399	0.212389	-0.13312	0.188459	-0.0281201	0.25876	-0.29765	0	-0.11906	0.998537	-0.96235
471	0.0140601	0	0.26295	-0.0487597	0.0314099	-0.13312	0.0314099	-0.0661096	0.188459	-0.04547	0.0173498	0	0.545639	-0.293459
472	0	-0.10829	1.19538	-0.17859	0.104099	-0.0314099	0.0140601	0	0.440639	-0.0909399	0	-0.19923	1.75418	-0.608459
473	0.15376	0	2.97705	0	2.00784	0	0.548028	0	0.964738	-0.209099	0.0314099	0	6.68283	-0.209099
474	0.163629	-0.209099	11.3952	0	3.37523	-0.0173498	0.216579	-0.317389	0.38859	-0.0768798	0.0281201	-0.15376	15.5674	-0.774477
475	0.12564	-0.0314099	8.06099	0	2.72311	-0.163629	0.237219	-0.04547	1.11999	-0.725717	0.10171	-0.180979	12.3686	-1.14721
476	1.04969	0	65.4884	-31.3887	6.09442	-0.461279	0.607558	-2.51788	0.790339	-6.45282	0.0628198	-0.0487597	74.0932	-40.8694
477	0.942297	-0.212389	13.4617	-0.541449	4.11708	-13.412	0.218968	-1.15978	10.653	-0.743968	0.433159	-0.205809	29.8262	-16.2754
478	0.0801696	-0.11906	2.2995	-10.2058	1.43499	-3.53377	0.324869	-0.317389	0.488498	-3.53675	0.04547	-0.0520495	4.67349	-17.7648
479	0.15376	-1.85918	2.48228	-11.1771	0.648837	-1.14243	0.26295	-0.571958	1.18371	-0.749647	0	0	4.73154	-15.5004
480	0.0173498	-1.31502	0.212389	-0.891148	0.279399	-3.77788	0.0346997	-0.15047	0.04547	-0.12564	0.0628198	-0.0346997	0.652127	-6.29487
481	0.12983	-0.42329	12.0437	-4.45872	0.663799	-0.543838	0.0173498	-0.15376	0.135509	-0.160339	0	0	12.9902	-5.73994
482	0.460378	-0.13312	31.3609	-1.37455	0.12564	-0.0173498	0.823237	-0.0173498	0.324869	-0.0140601	0.0140601	0	33.1091	-1.55643
483	0.383498	-0.142989	3.01147	-0.0421802	6.12195	0	0.18517	0	0.37453	-0.0520495	0.11906	0	10.1957	-0.237219
484	0	-0.0140601	0.196841	0	0	-0.0421802	0.0346997	-0.0173498	0.132219	0	0	0	0.36376	-0.0735901
485	0.976095	-0.15376	45.5892	-0.0314099	6.04476	-0.0140601	0.600078	0	0.285979	-0.0314099	0	0	53.4961	-0.23064
486	0.442127	0	6.81505	-0.0281201	1.82087	-0.0801696	0	-0.0173498	0.100809	0	0	-0.0346997	9.17886	-0.160339
487	0.3497	0	26.8806	-0.460378	2.39134	-0.0942297	0.10171	0	0.04547	-0.05953	0	0	29.7688	-0.614138
488	0.13641	0	1.64589	-0.539647	0.529191	-0.0661096	0.0314099	-0.0173498	0.0661096	-0.0909399	0	0	2.40901	-0.714046
489	0	-0.0346997	0.18936	-0.30423	0	-0.0346997	0.0703003	-0.498368	0	-0.174399	0.0562402	0	0.315901	-1.0464
490	0	-0.0140601	0.10171	-0.100809	0.0628198	-4.23673	0	-0.0140601	0.0421802	-0.0346997	0	0	0.20671	-4.40036
491	0	-0.0520495	0.32248	-3.19363	0	-0.0801696	0	-0.0562402	0	-0.0346997	0	0	0.32248	-3.41678
492	0	-0.0975195	0	-0.118159	0	-0.0173498	0	-0.0140601	0	0	0	0	0	-0.247088
493	0	-0.0801696	0.0975195	-2.06886	0.0173498	-1.21331	0	-0.0314099	0.0173498	-0.0487597	0	0	0.132219	-3.44252
494	0	-0.14718	0.198329	-4.04318	0.470247	-0.797505	0	-0.373629	0.0140601	-0.730809	0	-0.0173498	0.682636	-6.10965
495	0.12235	-0.170209	9.19025	-4.63848	0.477728	-3.01445	0	-0.233929	0.23064	-0.0487597	0.0173498	0	10.0383	-8.10583
496	0.415809	-0.0173498	4.89517	-4.60319	0.69282	-1.77121	0.128929	-0.0346997	0.303329	0	0	0	6.43605	-6.42646
497	0.0975195	-0.282689	0.114869	-7.81029	0.0487597	-0.11158	0.04547	0	0	0	0	0	0.306618	-8.20456
498	0.0628198	-0.0346997	1.9872	-0.135509	0.37782	-0.0281201	0	0	0.0703003	0	0	0	2.49814	-0.198329
499	0.1397	0	2.43352	-0.0140601	0.0173498	0	0.04547	0	0.05953	0	0	0	2.69557	-0.0140601
500	0.0843604	-0.0140601	0	0	0	0	0	0	0.0346997	0	0	0	0.11906	-0.0140601
501	0.0173498	0	9.45888	-0.0562402	1.83016	0	0.0487597	-0.0173498	0	-0.0421802	0.0173498	0	11.3725	-0.11577
502	0.247989	0	12.73	0	0.793629	-0.545639	0.0346997	-0.0314099	0.12235	0	0	0	13.9286	-0.577049
503	0.0173498	0	0.04547	-1.55256	0	-0.0735901	0.0661096	-0.0173498	0	0	0	0	0.128929	-1.6435
504	0.0975195	-0.0173498	0.0173498	-1.77121	0.352989	-0.198329	0	-0.0173498	0	0	0	0	0.467859	-2.00424
505	0	-0.13312	0.21329	-0.864516	0.11906	-0.464569	0.0173498	-0.0562402	0	-1.04221	0	0	0.3497	-2.56065
506	0.0876501	-0.0693993	0.15376	-0.461279	0.1397	-0.237219	0.0346997	-0.12564	0	-0.21	0	-0.0346997	0.415809	-1.13824
507	0	0	0.105	-0.13641	0.0281201	-0.443929	0	-0.0173498	0.0768798	-0.0281201	0.0140601	0	0.22406	-0.625809
508	0.105	-0.0281201	1.09187	-1.03414	0.146279	-0.29017	0.0975195	0	0.10171	0	0	0	1.54237	-1.35243
509	0.0173498	-0.0661096	0	-0.741579	0	-0.233929	0	-0.0281201	0.0281201	-0.0140601	0.0173498	-0.0173498	0.0628198	-1.10115
510	0	-0.0140601	0	-0.254569	0	-0.237219	0	0	0.105	-0.373629	0	-0.0173498	0.105	-0.896827
511	0	0	0.05953	-0.0876501	2.21036	-0.0140601	0.19594	-0.0346997	0.16124	-0.19265	0	-0.359569	2.62707	-0.688629
512	0	-0.0281201	8.09244	0	2.3013	-0.05953	0.0768798	-0.17859	0.04547	-1.45892	0	-0.1397	10.5161	-1.86485
513	0.0346997	0	0.0173498	-0.0768798	0	-1.95728	0	-0.157049	0.05953	-0.480117	0.0693993	-0.0281201	0.180979	-2.69945
514	4.21041	-0.10829	7.67302	-3.79551	6.44295	-0.969516	0.285979	-0.0281201	0.425678	-0.205809	0.0661096	-0.0628198	19.1042	-5.17006
515	0.0314099	-0.309908	0.307519	-5.86558	0.0281201	-1.12598	0.0735901	-0.105	0.785247	-1.51606	0.0520495	-0.42329	1.27794	-9.34582
516	0.0346997	-0.12564	2.84095	-1.42002	0.359569	-0.105	0.11906	-0.558799	0.17859	-2.32433	0.0173498	-0.29436	3.55022	-4.82816
517	0.0520495	-0.572859	1.601	-0.554608	0.895339	-25.7595	0.0661096	-5.25505	0.15047	-18.5499	0	-0.848968	2.76497	-51.5408
518	0.0346997	-0.279399	0.0421802	-43.6699	0.0173498	-2.31388	0.0173498	-5.15722	0	-5.83985	0	-0.0876501	0.11158	-57.3479
519	0.262049	-0.0942297	0.0768798	-0.0628198	0.04547	-0.751449	0	-0.0173498	0.0834594	0	0.0140601	0	0.481919	-0.925848
520	0.114869	-0.2447	0.12235	-38.2131	0.0346997	-4.92058	0.157049	-0.188459	0	-0.415809	0.0768798	0	0.505848	-43.9826
521	0	-2.69737	0.0520495	-41.7934	0.523198	-1.86905	0	-0.226449	0.04547	-0.0834594	0	-0.0140601	0.620717	-46.6838
522	0.04547	-0.905208	0.93094	-1.61177	0.0421802	-14.3101	0.0520495	-0.17111	0.0314099	-0.530678	0.0628198	0	1.16487	-17.5288
523	0.645548	-0.05953	5.42733	-2.41527	2.30369	-0.320678	0.0314099	-0.0140601	0.219869	-0.0281201	0.0140601	0	8.64191	-2.83766
524	0.285979	-0.328159	21.8368	-0.23483	1.09876	-0.142989	0.128929	0	0.191749	-0.660509	0.631488	-0.12235	24.1737	-1.48884
525	0.05953	-0.0314099	0	-0.1397	0.205809	-0.251279	0	-0.195039	0.676057	-0.191749	0.195039	-0.0520495	1.13643	-0.861226
526	0.0281201	-0.11158	9.89294	-7.40138	2.56245	-2.23249	2.01623	-0.1397	2.18734	-0.0876501	0.1397	0	16.8268	-9.9728
527	0.23064	-0.233929	4.31154	-6.43515	3.24869	-0.428968	0.752936	-0.146279	3.04915	0	0.114869	0	11.7078	-7.24433
528	0.0140601	-0.457088	2.92441	-1.21183	0.749647	-1.90104	0.0487597	0	0.498368	-0.0768798	0.0421802	-0.0314099	4.27742	-3.67825
529	0.188459	-0.202519	2.78381	-7.88897	2.06976	-0.29017	0.457088	-0.0140601	0.557898	-0.341318	0	-0.0314099	6.05702	-8.76845
530	0.475339	-0.0768798	1.32908	0	0.449608	-0.0173498	0.18188	0	0.0281201	0	0.0281201	0	2.49215	-0.0942297
531	2.86727	-0.0173498	110.133	-0.0140601	2.04016	-0.792728	0.15047	0	0.384399	0	0.0487597	0	115.624	-0.824138
532	0.268629	-0.149569	0.731396	-20.7607	0.16124	-1.52502	0.0487597	-0.306618	0.05953	-2.40031	0.0140601	-1.54895	1.28361	-26.6912
533	0.0487597	-2.75091	2.15412	-9.74423	1.86157	-3.82633	0	-0.303329	0.0487597	-5.86288	0	-0.05953	4.11321	-22.5472
534	0.338929	-0.790339	3.31688	-1.40628	2.4365	-37.7571	0.22735	-2.4419	2.81941	-5.44797	0.0140601	-0.18517	9.15312	-48.0288
535	0.223159	-0.0281201	0.384399	-9.80196	0.12564	-0.527389	0.376018	-0.149569	0.05953	-1.37455	0.0346997	0	1.20345	-11.8816
536	0.132219	-0.31829	9.17169	-1.64589	1.85976	-0.590208	0.0173498	-0.749647	0.0942297	-0.830717	0	-0.0628198	11.2753	-4.19757
537	0.0314099	-0.367049	0.142989	-4.41654	0.05953	-1.58546	0.0140601	-0.0628198	0	-1.43647	0	-0.0346997	0.247989	-7.90303
538	0.564477	-0.0140601	4.20712	-1.34553	2.55078	-0.0768798	0.0768798	-0.0421802	0.0140601	-0.0281201	0.0173498	0	7.43067	-1.50677
539	0.0975195	-2.62257	2.86488	-6.36814	0.495078	-7.23207	0.0173498	-0.823237	0.984477	-0.995247	0.0942297	-0.12564	4.55353	-18.1669
540	0.0909399	-0.0843604	0.571958	-0.924947	0.12235	-1.20016	0.281788	-0.05953	1.00422	-0.0140601	0.04547	-0.0173498	2.11672	-2.3004
541	0.11158	-0.523198	1.37784	-8.46931	4.61428	-5.5847	0.149569	-0.257859	0.460378	-0.146279	0.0281201	-0.289269	6.74177	-15.2706
542	0	-0.725717	0.04547	-28.6898	0.0520495	-0.0628198	0	-0.279399	0.0173498	-0.471148	0.0173498	-0.0173498	0.132219	-30.2462
543	0.237219	-3.99802	1.23157	-0.36376	1.05059	-9.97879	0.0703003	-1.6704	2.4401	-0.882767	0.157049	-0.619816	5.18682	-17.5136
544	0.0628198	-0.10171	0.0281201	-5.69267	0.0140601	-0.398459	0.398459	-0.0876501	0.157049	-1.73232	0.216579	-0.0909399	0.877088	-8.10375
545	0.719138	-0.1753	11.2519	-0.673668	10.9247	-5.79587	0.370339	-0.934816	1.60132	-3.15685	0.0314099	-0.0140601	24.8988	-10.7506
546	0.114869	-0.503459	22.7884	-63.2674	1.0126	-0.481919	1.08799	-1.62822	1.6713	-0.383498	0.0801696	-0.0942297	26.7554	-66.3587
547	1.14153	-0.670378	9.7628	-0.526488	21.6029	-1.13495	0.275209	-0.0346997	3.3468	-0.0346997	0.264438	-0.0421802	36.3937	-2.44339
548	0.157049	-0.29436	5.60475	-22.637	4.26129	-1.63512	0.410717	-0.205809	0.449608	-1.68775	0.0703003	-0.0628198	10.9537	-26.5228
549	0.16453	-0.0975195	0.600979	-0.198329	0.737389	-0.592597	0.27282	-0.0487597	0.0768798	-0.460378	0.0562402	-0.0140601	1.90884	-1.41164
550	0.0562402	0	0.526488	-1.66143	0.0314099	-0.520809	0.0173498	-0.22077	0	-1.27226	0	-0.0703003	0.631488	-3.74557
551	0.15047	-0.0520495	0.26624	-0.10829	0.0843604	-1.23905	0	-0.632389	0	-2.11942	0.0173498	-0.16453	0.51842	-4.31573
552	0.586018	0	34.1297	-0.0140601	0.770286	-0.200131	0.0834594	0	0.262049	-0.0975195	0	0	35.8315	-0.31171
553	0.166919	0	1.07781	-0.600078	0.38201	-0.0801696	0.0346997	0	0	-0.0942297	0	0	1.66143	-0.774477
554	0.0346997	-0.0942297	0.04547	-0.362859	0.04547	-0.0843604	0	-0.0703003	0.279399	0	0.04547	-0.0140601	0.450509	-0.625809
555	0.0173498	-0.0173498	1.96805	0	0.653929	0	0.307519	0	0.186071	0	0.0346997	0	3.16762	-0.0173498
556	0.184269	-0.0173498	2.33123	0	7.58984	-0.0140601	0.12983	0	0.209099	0	0.0140601	-0.0768798	10.4583	-0.10829
557	0.0281201	0	15.6999	-0.0140601	1.93187	0	0.443028	0	1.38023	-0.866318	0.394269	-0.0173498	19.8774	-0.897728
558	1.61119	0	15.0155	0	9.60399	-0.12564	1.95489	-0.0801696	8.81451	-0.0562402	0.0942297	0	37.0943	-0.262049
559	0.541449	0	21.3624	-1.13914	13.9371	-2.16399	2.96181	-0.0173498	0.932427	-0.12564	0.307519	-0.0346997	40.0426	-3.48082
560	0.29765	-0.0173498	9.52229	-4.53199	6.38968	-0.22735	0.16782	-0.1397	1.62583	-0.29017	0.0487597	0	18.052	-5.20656
561	0.247989	0	64.8816	-0.0975195	1.75747	-0.818459	0.29017	-0.0173498	1.38294	-0.0346997	0.05953	0	68.6197	-0.968028
562	0.17111	0	0.569569	-0.661997	0.188459	-0.177689	0.184269	0	0.0703003	-0.0421802	0.157049	0	1.34076	-0.881866
563	0.569569	-0.984477	5.41507	-6.58022	3.94989	-0.457088	0.30423	-0.0173498	0.398459	0	0	0	10.6372	-8.03913
564	0.901919	-0.0140601	40.5081	-0.29017	1.47807	-0.174399	0.671279	-0.0140601	0.750548	-0.04547	0.163629	0	44.4736	-0.538159
565	1.21931	-0.17111	6.18838	-5.67532	14.6132	-0.495979	0.202519	-0.23064	1.22679	-0.537258	0.174399	-0.11577	23.6246	-7.22608
566	0.0834594	-0.247088	31.6529	-1.06942	0.872897	-6.23232	0.160339	-0.19923	1.06226	-2.37129	0.0140601	-0.0281201	33.8459	-10.1475
567	1.75418	0	5.22756	-8.30474	8.49865	-2.03565	0.744869	-0.100809	0.816657	-0.104099	0.0314099	-0.0768798	17.0733	-10.6222
568	0.356279	-0.0661096	27.0571	-0.803498	1.83196	-0.796018	0.370339	-0.0140601	0.300039	-0.753837	0.0876501	-0.0173498	30.0034	-2.45087
569	0.0703003	-0.0801696	0.370339	-4.09406	0.195039	-0.0942297	0.04547	-0.387689	0.12983	-3.61272	0.0876501	-0.0834594	0.898629	-8.35233
570	0.15376	-0.0140601	28.2622	-0.10171	0.245601	-0.947975	0.0421802	-0.0735901	0.342219	0	0.0281201	0	29.0741	-1.13734
571	4.8898	-0.135509	10.8464	-1.45143	10.1628	-0.264438	0.800208	-0.0768798	0.733198	-0.631488	0.16124	-0.0314099	27.5936	-2.59116
572	0.579438	-0.149569	7.15221	-0.460378	15.5399	-0.954869	0.215679	-0.11158	2.22861	-0.0421802	0	0	25.7158	-1.71858
573	1.29709	-0.04547	297.833	-0.254569	19.6812	-0.254569	4.76087	0	0.29017	-0.0281201	0.10829	0	323.971	-0.582728
574	0.946488	-0.0487597	29.8727	-0.512428	14.8217	-0.0314099	0.0487597	-0.0628198	0.359569	-0.0520495	0.219869	-0.0140601	46.269	-0.721527
575	0.30423	0	4.81382	-0.0693993	0.0173498	-0.23064	0.11906	-0.0281201	2.0922	-0.0562402	0.11158	0	7.45825	-0.384399
576	2.4757	-0.0314099	5.97689	-0.940495	7.07381	-0.0173498	1.51187	-0.12235	1.39281	-0.0173498	0.30423	-0.0140601	18.7353	-1.14301
577	0.216579	-0.114869	5.1587	-0.216579	3.68663	-0.900117	0.0628198	0	0.681148	-0.132219	0.11158	-0.0140601	9.91746	-1.37784
578	0.0281201	-0.12564	0.787049	-2.94176	0.381109	-0.0735901	0.233028	-0.344608	0.327258	-1.78049	0.275209	0	2.03177	-5.26609
579	0.0173498	-0.0314099	0.26295	0	0.629099	-0.0173498	0.30094	0	1.06226	0	0.0346997	0	2.3073	-0.0487597
580	1.04072	0	29.5092	-0.132219	13.433	0	5.93831	0	0.662898	0	0.16782	0	50.752	-0.132219
581	0.724816	-0.0346997	36.3139	-0.457088	28.7291	-0.149569	0.18936	0	0.722428	-0.18936	0.0487597	0	66.7284	-0.830717
[truncated: 2,200 more rows]

## Sheet: R-IL 30dpi
Position	20 rightward	20 leftward	21 rightward	21 leftward	22 rightward	22 leftward	23 rightward	23 leftward	24 rightward	24 leftward	25 rightward	25 leftward	rightward	leftward
[truncated: 2,781 more rows]

[truncated: 8 more sheets: S-IS76 10dpi, R-IS76 10dpi, S-IS76 30dpi, R-IS76 30dpi, S-IL+IS76 10dpi, R-IL+IS76 10dpi, S-IL+IS76 30dpi, R-IL+IS76 30dpi]
